# Supplementary material for: Reference-free transcriptome exploration reveals novel RNAs for prostate cancer diagnosis
Source: Life Sci Alliance. 2019 Nov 15;2(6):e201900449. doi: 10.26508/lsa.201900449 (PMC6858606; doi:10.26508/lsa.201900449)
Supplement: Supplementary file 3 [file LSA-2019-00449_TableS3.xlsx]

## Sheet: Sheet1
Table S3. Differentially expressed HoLdUp TUs of Class 1 and Class 2 identified by DESeq analysis of the total stranded RNA-seq datasets across HoLdUp and GENCODE annotations.
gene_name	chromosome	start	end	strand	lncRNA type	class	annotation	paired_gene_ID	normal_1	normal_2	normal_3	normal_4	normal_5	normal_6	normal_7	normal_8	tumor_1	tumor_2	tumor_3	tumor_4	tumor_5	tumor_6	tumor_7	tumor_8	tumor_9	tumor_10	tumor_11	tumor_12	tumor_13	tumor_14	tumor_15	tumor_16	Mean_normal	Mean_tumor	FoldChange	log2FoldChange	pvalue	padj
contig_000000000000000004694_merged_prostate_anti_class1	chr1	8317445	8358610	+	antisense	class1	HoLdUp	RN7SL729P	28.0336	36.0256	17.4981	34.9623	23.0196	23.3164	11.0909	22.7061	46.7559	269.677	16.6363	64.6272	77.4499	19.641	269.887	46.3186	64.3271	49.9089	300.556	62.1089	82.3428	82.0553	73.7308	90.9452	24.5816	101.061	4.10835	2.03856	2.10955e-06	0.000245767
contig_000000000000000012535_merged_prostate_anti_class1	chr1	21961219	21965250	+	antisense	class1	HoLdUp	RAP1GAP	3.11485	1.0293	3.08791	3.17839	2.09269	1.11031	2.21818	3.58517	7.65097	160.571	13.3091	5.29732	2.24492	10.3982	1.12924	1.0293	9.98179	7.76361	24.7033	2.21818	15.7918	8.32445	7.13524	2.21818	2.4271	17.4854	7.2064	2.84928	9.44541e-05	0.00489762
contig_000000000000000014274_merged_prostate_anti_class1	chr1	24477938	24488180	+	antisense	class1	HoLdUp	IFNLR1	32.7059	42.2014	43.2307	69.9246	13.6025	37.7504	8.8727	34.6567	16.152	25.7326	14.4181	5.29732	5.61231	5.77676	1.12924	20.586	27.7272	6.65453	4.11721	14.4181	6.76791	24.9733	4.75683	2.21818	35.3681	11.6461	0.329895	-1.59992	0.000221179	0.00926506
contig_000000000000000017077_merged_prostate_anti_class1	chr1	29447349	29463789	+	antisense	class1	HoLdUp	TMEM200B	77.0924	56.6116	119.399	59.3299	161.137	74.3906	67.6543	25.0962	45.9058	18.5274	5.54544	6.35678	17.9594	32.3499	14.6801	47.3479	27.7272	35.4908	31.9084	32.1635	30.4556	34.487	14.2705	12.2	80.0889	25.461	0.318322	-1.65144	1.24047e-06	0.000159257
contig_000000000000000037085_merged_prostate_anti_class1	chr1	57254077	57280349	+	antisense	class1	HoLdUp	FYB2	29.591	31.9084	45.2893	19.0703	31.3904	31.0886	31.0545	94.4096	183.623	298.498	100.927	80.5192	69.5926	82.03	181.807	38.0842	85.3998	77.6361	98.813	34.3817	121.822	64.2172	45.1899	59.8907	39.2253	101.402	2.59319	1.37473	9.91885e-05	0.00507977
contig_000000000000000049994_merged_prostate_anti_class1	chr1	79353811	79360649	+	antisense	class1	HoLdUp	ADGRL4	13.2381	2.0586	6.17581	11.6541	6.27808	6.66184	3.32726	3.58517	8.50107	11.3223	16.6363	19.0703	21.3268	10.3982	55.3325	4.11721	19.9636	29.9454	21.6153	5.54544	31.5836	10.7029	77.2985	8.8727	6.62237	22.0145	3.27858	1.71307	0.00024216	0.00989755
contig_000000000000000057678_merged_prostate_anti_class1	chr1	89663357	89672375	+	antisense	class1	HoLdUp	GBP4	14.0168	14.4102	38.0842	31.7839	26.1587	27.7577	36.5999	35.8517	17.8523	9.26372	4.43635	9.53517	22.4492	12.7089	4.51694	21.6153	5.54544	19.9636	5.14651	11.0909	14.6638	15.4597	4.75683	12.2	28.0829	11.9503	0.428444	-1.22282	6.57657e-05	0.00369424
contig_000000000000000087640_merged_prostate_anti_class1	chr1	153517829	153524973	+	antisense	class1	HoLdUp	S100A4	15.5742	16.4688	14.4102	12.7136	21.9733	14.434	11.0909	9.56046	5.10064	2.0586	5.54544	3.17839	4.48985	3.46606	4.51694	8.23442	9.98179	4.43635	9.26372	8.8727	3.38395	5.94604	4.75683	4.43635	14.5282	5.47925	0.375897	-1.41159	3.81745e-07	6.14197e-05
contig_000000000000000092783_merged_prostate_anti_class1	chr1	160253952	160262594	+	antisense	class1	HoLdUp	AL139011.2	15.5742	4.11721	96.7544	6.35678	7.32443	35.5298	18.8545	17.9259	8.50107	12.3516	12.2	6.35678	7.85723	4.62141	6.77541	5.14651	7.76361	3.32726	9.26372	5.54544	5.63992	9.51366	8.32445	5.54544	25.3047	7.42084	0.293701	-1.76758	2.79332e-05	0.001898
contig_000000000000000121610_merged_prostate_anti_class1	chr1	205645365	205664985	+	antisense	class1	HoLdUp	SLC45A3	14.0168	42.2014	50.4358	60.3894	30.3441	56.6257	117.563	70.5084	153.019	890.346	302.781	321.017	271.636	164.06	377.165	59.6995	804.089	267.29	217.183	87.6179	226.725	145.083	222.382	500.199	55.2606	313.143	5.67696	2.50512	2.14939e-10	1.36534e-07
contig_000000000000000136027_merged_prostate_anti_class1	chr1	224516836	224519442	+	antisense	class1	HoLdUp	NVL	4.67227	1.0293	1.0293	2.11893	3.13904	3.33092	3.32726	3.58517	7.65097	134.839	4.43635	4.23785	31.4289	72.7872	5.64618	17.4981	7.76361	4.43635	6.17581	2.21818	7.89589	22.5949	5.94604	17.7454	2.77902	22.0813	7.91563	2.9847	6.79513e-06	0.000625384
contig_000000000000000153500_merged_prostate_anti_class1	chr1	1559941	1565225	-	antisense	class1	HoLdUp	MIB2	72.4201	16.4688	22.6446	39.2001	113.005	14.434	34.3817	13.1456	32.3041	4.11721	4.43635	8.4757	4.48985	5.77676	4.51694	29.8498	9.98179	11.0909	9.26372	12.2	10.1519	10.7029	10.7029	3.32726	40.7126	10.7117	0.264379	-1.91932	9.47113e-06	0.000814214
contig_000000000000000154563_merged_prostate_anti_class1	chr1	3680541	3688993	-	antisense	class1	HoLdUp	CCDC27	59.1821	32.9377	127.633	63.5678	174.74	45.5226	66.5453	20.316	13.6017	25.7326	59.8907	8.4757	7.85723	17.3303	9.03388	38.0842	23.2908	23.2908	17.4981	21.0727	12.4078	10.7029	19.0273	55.4544	73.8056	22.6719	0.307071	-1.70336	1.21372e-05	0.000985379
contig_000000000000000171884_merged_prostate_anti_class1	chr1	28571918	28574137	-	antisense	class1	HoLdUp	ATPIF1	24.9188	51.4651	57.6409	56.1515	35.5758	44.4123	21.0727	33.4616	85.8609	188.362	219.599	177.99	97.6542	65.8551	88.0804	209.978	80.9634	191.872	149.249	76.5271	54.1432	82.0553	65.4064	32.1635	40.5873	116.61	2.87596	1.52404	1.24763e-06	0.000159979
contig_000000000000000191126_merged_prostate_anti_class1	chr1	61540533	61547720	-	antisense	class1	HoLdUp	NFIA	3.89356	11.3223	5.14651	10.5946	10.4635	5.55153	15.5272	14.3407	20.4026	176.011	73.1998	27.546	22.4492	11.5535	27.1017	20.586	12.2	21.0727	26.7619	13.3091	23.6877	14.2705	64.2172	36.5999	9.60499	36.9355	3.87038	1.95247	2.12648e-05	0.00152628
contig_000000000000000214123_merged_prostate_anti_class1	chr1	92486983	92496010	-	antisense	class1	HoLdUp	EPHX4	30.3697	21.6153	532.149	18.0109	36.6221	156.553	56.5635	86.0442	33.1542	23.674	8.8727	9.53517	31.4289	48.5248	5.64618	21.6153	22.1818	21.0727	9.26372	5.54544	14.6638	24.9733	35.6762	69.8725	117.241	24.1063	0.205598	-2.2821	1.08e-05	0.000900025
contig_000000000000000241021_merged_prostate_anti_class1	chr1	154959458	154975017	-	antisense	class1	HoLdUp	FLAD1	66.9692	90.5786	180.128	104.887	111.959	117.693	135.309	81.2639	238.03	286.146	400.381	189.644	223.37	210.274	142.284	157.483	104.254	149.727	570.233	118.672	138.742	211.679	240.22	791.889	111.098	260.814	2.34856	1.23178	0.000108423	0.00543398
contig_000000000000000241568_merged_prostate_anti_class1	chr1	156588494	156595618	-	antisense	class1	HoLdUp	HAPLN2	26.4762	29.8498	54.553	29.665	77.4297	42.1917	34.3817	21.511	16.152	10.293	4.43635	6.35678	8.9797	20.7963	3.38771	24.7033	27.7272	15.5272	9.26372	9.98179	11.2798	3.56762	3.56762	7.76361	39.5073	11.4865	0.291879	-1.77656	3.21191e-07	5.34321e-05
contig_000000000000000310893_merged_prostate_anti_class1	chr10	1462493	1471802	+	antisense	class1	HoLdUp	ADARB2	6.22969	2.0586	1.0293	3.17839	9.41712	5.55153	4.43635	3.58517	58.6574	46.3186	2.21818	21.1893	4.48985	26.5731	79.0465	38.0842	108.691	79.8543	47.3479	2.21818	47.3753	80.8661	24.9733	78.7452	4.43577	46.6655	10.4821	3.38986	5.09115e-10	2.73042e-07
contig_000000000000000334498_merged_prostate_anti_class1	chr10	35930088	35955050	+	antisense	class1	HoLdUp	FZD8	23.3613	58.6702	30.8791	47.6758	42.9002	42.1917	26.6181	20.316	187.024	260.413	48.7999	27.546	72.96	58.923	92.5973	74.1098	84.2907	100.927	199.685	74.3089	191.757	83.2445	32.1086	77.6361	36.5766	104.146	2.85042	1.51118	1.55099e-05	0.00119913
contig_000000000000000354147_merged_prostate_anti_class1	chr10	65912195	65935199	+	antisense	class1	HoLdUp	DBF4P1	65.4117	145.132	39.1135	80.5192	60.6881	174.318	69.8725	28.6814	334.942	204.831	368.217	340.088	740.825	295.77	116.311	710.219	124.218	171.909	305.703	390.399	268.46	203.354	21.4057	475.799	82.967	317.028	3.82173	1.93423	9.70703e-07	0.000131186
contig_000000000000000378765_merged_prostate_anti_class1	chr10	105419859	105432903	+	antisense	class1	HoLdUp	SH3PXD2A	28.8123	86.4614	89.5493	37.0812	42.9002	72.1699	69.8725	105.165	45.0557	16.4688	5.54544	12.7136	11.2246	36.9713	4.51694	68.9632	29.9454	28.8363	13.3809	27.7272	18.0477	13.0813	5.94604	7.76361	66.5015	21.6368	0.326736	-1.6138	5.5905e-05	0.00324623
contig_000000000000000462010_merged_prostate_anti_class1	chr10	94176125	94181996	-	antisense	class1	HoLdUp	MARK2P9	9.34454	10.293	12.3516	10.5946	17.7879	7.77215	3.32726	7.17035	16.152	13.3809	14.4181	9.53517	16.8369	2.31071	6.77541	11.3223	12.2	12.2	9.26372	13.3091	11.2798	2370.09	1.18921	33.2726	9.83018	159.596	16.2256	4.0202	0.000114288	0.0056496
contig_000000000000000477642_merged_prostate_anti_class1	chr10	115805261	115843124	-	antisense	class1	HoLdUp	ADRB1	17.1316	28.8205	18.5274	70.984	15.6952	12.2134	11.0909	23.9012	45.0557	248.062	1503.92	980.003	42.6536	11.5535	22.5847	1077.68	375.981	96.4906	43.2307	419.235	929.459	316.329	10.7029	918.325	24.7955	440.079	17.7508	4.14981	6.22578e-09	2.12759e-06
contig_000000000000000481357_merged_prostate_anti_class1	chr10	121430237	121442053	-	antisense	class1	HoLdUp	BAG3	32.7059	80.2856	78.227	52.9732	70.1052	55.5153	27.7272	16.7308	22.1028	19.5567	9.98179	9.53517	10.1022	16.1749	5.64618	25.7326	14.4181	12.2	9.26372	18.8545	11.2798	8.32445	4.75683	5.54544	51.7838	12.7172	0.246999	-2.01742	1.15173e-10	8.16291e-08
contig_000000000000000483873_merged_prostate_anti_class1	chr10	124768565	124769322	-	antisense	class1	HoLdUp	ACADSB	11.6807	1.0293	2.0586	139.849	1.04635	2.22061	1.10909	2.39012	5.10064	2.0586	1.10909	1.05946	2.24492	3.46606	1.12924	1.0293	11.0909	4.43635	1.0293	3.32726	3.38395	2.37841	1.18921	2.21818	20.173	2.89068	0.1435	-2.80087	0.000112961	0.0056041
contig_000000000000000522796_merged_prostate_anti_class1	chr11	49221772	49247329	+	antisense	class1	HoLdUp	FOLH1	17.1316	26.7619	67.9339	20.1298	5.23173	28.868	19.9636	28.6814	40.8052	348.933	53.2362	30.7244	107.756	161.749	106.148	98.813	16.6363	56.5635	95.7251	54.3453	60.9111	41.6222	65.4064	82.0725	26.8377	88.8405	3.31306	1.72817	4.57616e-05	0.00278489
contig_000000000000000625341_merged_prostate_anti_class1	chr11	67030604	67038708	-	antisense	class1	HoLdUp	GRK2	8.56582	10.293	8.23442	12.7136	4.18539	3.33092	8.8727	2.39012	22.9529	31.9084	58.7816	7.41624	13.4695	9.24282	11.2924	14.4102	13.3091	23.2908	47.3479	28.8363	12.4078	11.8921	47.5683	38.8181	7.32324	24.559	3.33356	1.73706	1.62443e-05	0.00124266
contig_000000000000000653295_merged_prostate_anti_class1	chr11	111404416	111412857	-	antisense	class1	HoLdUp	C11orf88	33.4846	30.8791	49.4065	24.3677	24.066	31.0886	27.7272	23.9012	18.7024	15.4395	7.76361	4.23785	10.1022	9.24282	9.03388	19.5567	14.4181	15.5272	7.20512	19.9636	11.2798	19.0273	13.0813	34.3817	30.6151	14.3102	0.467141	-1.09807	4.82384e-05	0.00290276
contig_000000000000000663893_merged_prostate_anti_class1	chr11	125698866	125712335	-	antisense	class1	HoLdUp	PATE4	14.7955	34.9963	67.9339	33.9028	76.3833	45.5226	26.6181	69.3133	317.94	131.751	129.763	117.6	231.227	170.992	135.508	131.751	157.49	69.8725	141.014	393.726	129.718	127.245	53.5143	631.071	46.1832	191.887	4.16278	2.05755	2.25881e-08	6.17731e-06
contig_000000000000000669336_merged_prostate_anti_class1	chr11	134238017	134247905	-	antisense	class1	HoLdUp	GLB1L2	7.0084	36.0256	13.3809	23.3082	29.2977	28.868	46.5817	10.7555	109.664	89.5493	39.9272	90.0544	8.9797	63.5444	50.8156	25.7326	56.5635	47.6908	168.806	198.527	103.775	39.2438	90.3797	93.1634	24.4032	79.7759	3.27772	1.71269	1.7326e-05	0.00130387
contig_000000000000000680758_merged_prostate_anti_class1	chr12	20253405	20282547	+	antisense	class1	HoLdUp	LINC02468	29.591	14.4102	12.3516	7.41624	18.8342	13.3237	15.5272	19.1209	51.8566	248.062	7.76361	30.7244	48.2659	35.8159	49.6864	41.1721	14.4181	256.199	38.0842	144.181	111.67	41.6222	10.7029	6.65453	16.3219	71.055	4.34459	2.11922	6.3056e-05	0.00357024
contig_000000000000000716977_merged_prostate_anti_class1	chr12	75454426	75462903	+	antisense	class1	HoLdUp	KCNC2	8.56582	6.17581	13.3809	5.29732	10.4635	4.44123	3.32726	2.39012	17.0021	95.7251	214.054	44.4974	21.3268	31.1945	6.77541	8.23442	6.65453	7.76361	10.293	9.98179	125.206	2.37841	17.8381	3.32726	6.75524	38.8908	5.73421	2.5196	0.0001046	0.00529053
contig_000000000000000736073_merged_prostate_anti_class1	chr12	101603467	101623640	+	antisense	class1	HoLdUp	SLC5A8	23.3613	63.8167	4.11721	6.35678	7.32443	21.0958	7.76361	28.6814	3.40043	7.20512	2.21818	3.17839	2.24492	4.62141	2.25847	6.17581	7.76361	9.98179	13.3809	8.8727	7.89589	3.56762	2.37841	1.10909	20.3147	5.3908	0.265796	-1.91161	2.4454e-05	0.00170576
contig_000000000000000740632_merged_prostate_anti_class1	chr12	110221845	110229284	+	antisense	class1	HoLdUp	TRPV4	3.11485	3.08791	8.23442	3.17839	3.13904	5.55153	2.21818	9.56046	18.7024	11.3223	18.8545	25.4271	25.8166	8.08747	10.1631	3.08791	49.9089	11.0909	108.077	9.98179	69.935	3.56762	15.4597	2.21818	4.7606	24.4813	5.17853	2.37254	3.07278e-05	0.0020554
contig_000000000000000757975_merged_prostate_anti_class1	chr12	2229040	2236115	-	antisense	class1	HoLdUp	CACNA1C	34.2633	31.9084	24.7033	11.6541	29.2977	9.99276	21.0727	11.9506	7.65097	6.17581	1.10909	1.05946	2.24492	4.62141	4.51694	6.17581	9.98179	5.54544	6.17581	2.21818	9.02387	2.37841	2.37841	12.2	21.8553	5.21602	0.238727	-2.06656	3.49796e-09	1.32936e-06
contig_000000000000000761189_merged_prostate_anti_class1	chr12	6922519	6939109	-	antisense	class1	HoLdUp	CD4	98.1176	144.102	152.337	101.708	131.84	122.134	157.49	127.871	42.5054	37.0549	1.10909	19.0703	7.85723	41.5927	4.51694	93.6665	66.5453	24.3999	38.0842	47.6908	34.9675	35.6762	5.94604	66.5453	129.45	35.4518	0.274161	-1.8669	1.12378e-05	0.000926695
contig_000000000000000777543_merged_prostate_anti_class1	chr12	31250636	31256817	-	antisense	class1	HoLdUp	DDX11	3.89356	7.20512	21.6153	5.29732	4.18539	8.88246	27.7272	4.78023	22.9529	190.421	100.927	5.29732	6.73477	46.2141	19.197	12.3516	24.3999	21.0727	56.6116	16.6363	15.7918	61.8388	59.4604	25.509	10.4483	42.8385	4.11144	2.03964	0.000132136	0.00630424
contig_000000000000000867174_merged_prostate_anti_class1	chr13	52733123	52774008	+	antisense	class1	HoLdUp	NEK3	43.6078	56.6116	44.26	49.7948	64.8735	51.0741	44.3635	41.827	251.632	2155.36	177.454	123.957	196.431	83.1854	143.413	114.253	106.472	289.472	429.219	227.363	212.061	151.029	83.2445	124.218	49.5515	304.298	6.14238	2.6188	2.84775e-08	7.53549e-06
contig_000000000000000885578_merged_prostate_anti_class1	chr13	74184821	74211054	+	antisense	class1	HoLdUp	LINC00393	187.669	110.135	213.066	37.0812	125.562	56.6257	92.0543	144.602	19.5525	17.4981	1.10909	22.2487	4.48985	24.2624	4.51694	78.227	19.9636	15.5272	1.0293	6.65453	34.9675	19.0273	9.51366	5.54544	120.849	17.7583	0.1471	-2.76513	2.05467e-08	5.71837e-06
contig_000000000000000900350_merged_prostate_anti_class1	chr13	95925901	95948506	+	antisense	class1	HoLdUp	ABCC4	201.686	1359.71	104.989	1864.66	38.7148	469.66	57.6726	144.602	1249.66	3112.61	85.3998	14060.1	4220.46	83.1854	4749.56	6067.74	10140.4	4756.88	14995.9	2971.25	6220.83	13706.8	5942.47	253.981	530.211	5788.58	10.9175	3.44857	2.3665e-06	0.000269576
contig_000000000000000901054_merged_prostate_anti_class1	chr13	97637192	97641174	+	antisense	class1	HoLdUp	OXGR1	3.11485	1.0293	2.0586	4.23785	2.09269	2.22061	1.10909	2.39012	10.2013	6.17581	1.10909	7.41624	24.6942	2.31071	118.57	9.26372	80.9634	2.21818	93.6665	2.21818	77.8309	108.218	7.13524	222.927	2.28164	48.4324	21.1455	4.40228	1.48385e-08	4.31945e-06
contig_000000000000000933563_merged_prostate_anti_class1	chr13	50946994	50961328	-	antisense	class1	HoLdUp	DLEU1	14.0168	7.20512	33.967	18.0109	24.066	12.2134	12.2	32.2666	11.9015	6.17581	2.21818	1.05946	2.24492	10.3982	3.38771	21.6153	9.98179	12.2	5.14651	3.32726	7.89589	3.56762	1.18921	2.21818	19.2432	6.53297	0.342875	-1.54425	0.000217555	0.00914346
contig_000000000000000988419_merged_prostate_anti_class1	chr14	24657322	24662733	+	antisense	class1	HoLdUp	IPO4	7.0084	8.23442	9.26372	11.6541	11.5098	6.66184	18.8545	20.316	31.454	74.1098	60.9998	52.9732	23.5717	20.7963	40.6525	10.293	17.7454	25.509	47.3479	6.65453	20.3037	14.2705	30.9194	43.2544	11.6878	32.5534	2.80804	1.48956	5.2411e-05	0.00309886
contig_000000000000001005873_merged_prostate_anti_class1	chr14	50437431	50474463	+	antisense	class1	HoLdUp	LINC01588	98.1176	146.161	123.516	125.017	130.793	230.944	207.399	56.1677	439.506	568.175	109.8	91.1138	304.187	169.837	223.589	306.732	221.818	391.508	358.197	78.7452	540.304	621.955	551.792	291.69	139.764	329.309	2.35665	1.23674	0.000200011	0.00857888
contig_000000000000001040543_merged_prostate_anti_class1	chr14	107253084	107286142	+	antisense	class1	HoLdUp	hsa-mir-5195	48.2801	200.714	272.765	141.968	189.389	87.7142	70.9816	176.869	828.005	498.182	1665.85	513.84	409.699	160.594	219.072	847.116	598.907	372.653	818.295	872.852	639.567	379.357	198.598	998.179	148.585	626.298	4.21688	2.07618	3.12057e-09	1.21958e-06
contig_000000000000001053142_merged_prostate_anti_class1	chr14	38036669	38049967	-	antisense	class1	HoLdUp	AL121790.1	21.8039	66.9046	33.967	24.3677	27.205	31.0886	22.1818	10.7555	39.1049	46.3186	55.4544	77.3408	24.6942	27.7285	44.0402	122.487	48.7999	44.3635	3412.14	57.6726	112.798	15.4597	41.6222	41.0362	29.7843	263.191	8.83627	3.14344	0.000161564	0.00733066
contig_000000000000001053145_merged_prostate_anti_class1	chr14	38065646	38069604	-	antisense	class1	HoLdUp	TTC6	17.1316	47.3479	67.9339	26.4866	16.7415	41.0814	49.9089	28.6814	61.2077	263.501	242.89	131.373	52.7557	82.03	108.407	43.2307	73.1998	68.7634	68.9632	64.3271	54.1432	105.839	318.708	48.7999	36.9142	111.759	3.02989	1.59927	2.40479e-05	0.0016849
contig_000000000000001099908_merged_prostate_anti_class1	chr14	105183112	105192132	-	antisense	class1	HoLdUp	INF2	21.0252	30.8791	32.9377	36.0217	66.9662	25.5371	21.0727	9.56046	11.0514	7.20512	3.32726	10.5946	10.1022	12.7089	9.03388	27.7912	14.4181	11.0909	14.4102	23.2908	9.02387	9.51366	19.0273	2.21818	30.5	12.1755	0.399168	-1.32493	8.69413e-05	0.00460004
contig_000000000000001112024_merged_prostate_anti_class1	chr15	37392875	37401123	+	antisense	class1	HoLdUp	MEIS2	61.5182	211.007	185.274	182.228	382.963	172.098	167.472	77.6787	127.516	87.4907	51.018	15.8919	43.776	56.6123	23.7139	228.505	36.5999	83.1816	56.6116	58.7816	50.7593	61.8388	42.8115	21.0727	180.03	65.3863	0.3637	-1.45918	0.000124933	0.0060417
contig_000000000000001252103_merged_prostate_anti_class1	chr16	765894	771327	-	antisense	class1	HoLdUp	METRN	34.2633	33.967	46.3186	50.8542	41.8539	43.302	69.8725	52.5825	109.664	60.7288	194.09	99.5895	92.0419	78.564	62.1079	69.9926	41.0362	72.0907	182.186	70.9816	108.286	101.083	47.5683	224.036	46.6268	100.878	2.16761	1.1161	7.68936e-05	0.00418702
contig_000000000000001271414_merged_prostate_anti_class1	chr16	29133289	29152017	-	antisense	class1	HoLdUp	AC009093.8	415.832	71.0219	83.3735	38.1407	39.7612	51.0741	47.6908	16.7308	31.454	43.2307	19.9636	13.773	28.0616	36.9713	12.4216	41.1721	31.0545	32.1635	17.4981	22.1818	30.4556	26.1626	33.2978	7.76361	95.4531	26.7266	0.279165	-1.84081	9.46511e-06	0.000814015
contig_000000000000001299051_merged_prostate_anti_class1	chr16	79240690	79245370	-	antisense	class1	HoLdUp	WWOX	76.3137	38.0842	53.5237	110.184	175.786	31.0886	53.2362	84.8491	45.9058	21.6153	8.8727	20.1298	22.4492	17.3303	14.6801	26.7619	45.4726	41.0362	68.9632	35.4908	25.9436	17.8381	29.7302	47.6908	77.8832	30.6194	0.393793	-1.34449	4.55517e-05	0.00277595
contig_000000000000001302940_merged_prostate_anti_class1	chr16	84864425	84868748	-	antisense	class1	HoLdUp	CRISPLD2	18.6891	2.0586	29.8498	11.6541	20.9269	5.55153	16.6363	17.9259	4.25054	3.08791	1.10909	1.05946	4.48985	6.93212	1.12924	1.0293	4.43635	5.54544	2.0586	1.10909	2.25597	2.37841	2.37841	2.21818	15.4115	2.84175	0.184139	-2.44113	1.88565e-09	8.02508e-07
contig_000000000000001306984_merged_prostate_anti_class1	chr17	907844	917552	+	antisense	class1	HoLdUp	ABR	33.4846	107.047	47.3479	47.6758	34.5294	48.8535	59.8907	31.0715	226.129	406.574	595.58	83.6976	99.8991	122.467	28.2309	92.6372	72.0907	243.999	969.603	156.381	116.182	116.542	89.1905	87.6179	51.2376	219.176	4.27905	2.09729	5.95843e-06	0.000564405
contig_000000000000001309675_merged_prostate_anti_class1	chr17	4542288	4557062	+	antisense	class1	HoLdUp	ALOX15	12.4594	10.293	75.1391	13.773	6.27808	15.5443	27.7272	37.0468	105.413	263.501	38.8181	61.4489	176.227	395.131	4.51694	9.26372	112.018	358.235	136.897	6.65453	488.417	503.035	74.92	22.1818	24.7826	172.292	6.95678	2.79842	7.47123e-06	0.000674099
contig_000000000000001329679_merged_prostate_anti_class1	chr17	40573591	40596167	+	antisense	class1	HoLdUp	CAVIN1	75.535	124.546	130.721	60.3894	169.508	105.479	100.927	20.316	70.5589	37.0549	72.0907	16.9514	26.9391	46.2141	10.1631	82.3442	37.709	46.5817	51.4651	36.5999	31.5836	40.433	24.9733	13.3091	98.4277	40.3107	0.410082	-1.28602	0.000157523	0.00718725
contig_000000000000001350839_merged_prostate_anti_class1	chr17	74152254	74159025	+	antisense	class1	HoLdUp	RNF157	22.5826	12.3516	9.26372	12.7136	8.37077	11.1031	12.2	1.19506	119.865	166.747	304.999	111.244	85.3071	20.7963	168.256	10.293	21.0727	9.98179	67.9339	88.727	63.1671	109.407	111.785	21.0727	11.2225	92.5409	8.19249	3.0343	1.68038e-09	7.32003e-07
contig_000000000000001351192_merged_prostate_anti_class1	chr17	74580295	74590370	+	antisense	class1	HoLdUp	ST6GALNAC2	35.8207	17.4981	21.6153	9.53517	20.9269	8.88246	15.5272	11.9506	4.25054	6.17581	4.43635	7.41624	10.1022	6.93212	1.12924	11.3223	13.3091	2.21818	5.14651	9.98179	5.63992	5.94604	8.32445	7.76361	17.7196	6.8809	0.382892	-1.38499	1.24219e-05	0.00100332
contig_000000000000001351644_merged_prostate_anti_class1	chr17	75561662	75564802	+	antisense	class1	HoLdUp	AC021683.1	60.7395	41.1721	1137.38	22.2487	69.0589	143.23	168.581	890.318	102.863	17.4981	6.65453	5.29732	14.592	35.8159	3.38771	21.6153	129.763	13.3091	18.5274	12.2	10.1519	10.7029	14.2705	13.3091	316.591	26.8724	0.0850315	-3.55586	1.8419e-08	5.19176e-06
contig_000000000000001354243_merged_prostate_anti_class1	chr17	80056775	80069253	+	antisense	class1	HoLdUp	CCDC57	28.0336	39.1135	72.0512	86.876	86.8468	44.4123	105.363	74.0936	157.27	341.728	393.726	252.152	123.471	98.205	170.515	124.546	47.6908	144.181	462.157	88.727	133.102	160.543	250.923	678.762	67.0988	226.731	3.38276	1.7582	2.05987e-06	0.00024157
contig_000000000000001356632_merged_prostate_anti_class1	chr17	4992116	5000937	-	antisense	class1	HoLdUp	ZFP3	27.2549	79.2563	106.018	19.0703	23.0196	66.6184	59.8907	78.8738	13.6017	23.674	11.0909	3.17839	13.4695	42.748	9.03388	32.9377	39.9272	13.3091	22.6446	8.8727	33.8395	7.13524	24.9733	11.0909	57.5003	19.4704	0.338811	-1.56145	4.82842e-05	0.00290393
contig_000000000000001375176_merged_prostate_anti_class1	chr17	38322482	38333641	-	antisense	class1	HoLdUp	CASC3	13.2381	27.7912	49.4065	16.9514	35.5758	22.2061	16.6363	17.9259	14.4518	12.3516	5.54544	4.23785	10.1022	13.8642	5.64618	14.4102	7.76361	11.0909	4.11721	5.54544	9.02387	8.32445	8.32445	7.76361	24.9664	8.91019	0.358961	-1.4781	3.2284e-07	5.36254e-05
contig_000000000000001380291_merged_prostate_anti_class1	chr17	48133238	48139918	-	antisense	class1	HoLdUp	ITGA3	56.8459	48.3772	74.1098	41.3191	50.2246	81.0524	52.1271	29.8764	17.8523	13.3809	4.43635	9.53517	4.48985	20.7963	2.25847	44.26	19.9636	14.4181	7.20512	12.2	19.1757	9.51366	1.18921	3.32726	54.2416	12.7501	0.235866	-2.08396	1.19487e-07	2.37703e-05
contig_000000000000001380469_merged_prostate_anti_class1	chr17	48354873	48358837	-	antisense	class1	HoLdUp	TMEM92	9.34454	17.4981	3.08791	10.5946	17.7879	7.77215	9.98179	22.7061	5.95075	5.14651	2.21818	4.23785	5.61231	8.08747	3.38771	5.14651	5.54544	2.21818	2.0586	9.98179	2.25597	2.37841	4.75683	2.21818	12.3466	4.45004	0.363801	-1.45878	2.17971e-05	0.00155638
contig_000000000000001398132_merged_prostate_anti_class1	chr17	75415604	75421772	-	antisense	class1	HoLdUp	SEPT9	24.9188	8.23442	16.4688	28.6055	26.1587	12.2134	17.7454	8.3654	3.40043	6.17581	2.21818	3.17839	3.36739	2.31071	1.12924	3.08791	16.6363	8.8727	6.17581	4.43635	2.25597	3.56762	4.75683	1.10909	17.8388	4.54242	0.253547	-1.97968	1.05725e-07	2.15182e-05
contig_000000000000001414068_merged_prostate_anti_class1	chr18	21977217	21981989	+	antisense	class1	HoLdUp	OSBPL1A	7.0084	6.17581	12.3516	6.35678	8.37077	6.66184	9.98179	8.3654	17.0021	22.6446	11.0909	26.4866	31.4289	27.7285	20.3262	11.3223	22.1818	12.2	29.8498	15.5272	14.6638	13.0813	28.541	8.8727	8.15905	19.5592	2.40227	1.2644	1.26231e-05	0.00101633
contig_000000000000001474542_merged_prostate_anti_class1	chr18	34280867	34286448	-	antisense	class1	HoLdUp	FHOD3	16.3529	15.4395	30.8791	37.0812	75.337	14.434	27.7272	4.78023	9.35118	5.14651	2.21818	5.29732	2.24492	9.24282	1.12924	5.14651	7.76361	6.65453	7.20512	8.8727	7.89589	7.13524	2.37841	2.21818	27.7539	5.61877	0.203288	-2.2984	5.07109e-09	1.8087e-06
contig_000000000000001533337_merged_prostate_anti_class1	chr19	46386179	46389082	+	antisense	class1	HoLdUp	IRF2BP1	2.33613	7.20512	10.293	9.53517	4.18539	5.55153	16.6363	16.7308	28.9037	65.8753	75.418	11.6541	8.9797	8.08747	18.0678	12.3516	21.0727	51.018	46.3186	13.3091	20.3037	26.1626	22.5949	27.7272	9.05919	28.6153	3.19502	1.67583	6.87403e-05	0.00382341
contig_000000000000001537287_merged_prostate_anti_class1	chr19	53400010	53410748	+	antisense	class1	HoLdUp	ZNF320	66.9692	97.7837	269.677	113.363	132.886	102.148	85.3998	81.2639	69.7088	67.9339	51.018	27.546	38.1637	30.0392	41.7817	92.6372	47.6908	29.9454	29.8498	69.8725	86.8548	24.9733	58.2711	41.0362	118.686	50.4577	0.425653	-1.23225	9.1275e-06	0.000791465
contig_000000000000001565243_merged_prostate_anti_class1	chr19	46870765	46885732	-	antisense	class1	HoLdUp	PPP5C	41.2717	123.516	74.1098	134.552	71.1516	79.9421	44.3635	33.4616	28.9037	24.7033	1.10909	6.35678	8.9797	26.5731	9.03388	37.0549	34.3817	13.3091	12.3516	42.1453	21.4317	21.4057	9.51366	2.21818	75.296	18.717	0.248975	-2.00593	1.05985e-06	0.000140816
contig_000000000000001573333_merged_prostate_anti_class1	chr2	1746695	1758275	+	antisense	class1	HoLdUp	PXDN	78.6498	180.128	112.194	162.098	193.574	112.141	118.672	66.9232	334.942	240.857	378.199	248.974	177.349	222.983	147.93	339.67	189.654	178.563	691.691	456.944	239.133	198.598	396.006	185.218	128.048	289.169	2.25902	1.1757	7.94872e-06	0.000707622
contig_000000000000001597761_merged_prostate_anti_class1	chr2	39945438	39983564	+	antisense	class1	HoLdUp	THUMPD2	70.8627	66.9046	532.149	65.6867	26.1587	115.472	100.927	495.949	1202.9	1509.99	21.0727	265.925	1106.75	201.031	219.072	326.289	829.598	1190.05	1180.61	1360.85	889.98	745.633	104.65	456.944	184.264	725.709	3.93983	1.97813	0.00018251	0.0080202
contig_000000000000001619718_merged_prostate_anti_class1	chr2	74917515	74997179	+	antisense	class1	HoLdUp	AC007387.1	223.49	155.425	243.945	131.373	452.022	153.222	164.145	130.261	184.473	100.872	48.7999	184.347	65.1028	112.069	46.2987	192.48	97.5997	113.127	76.1684	70.9816	86.8548	73.7308	44.0007	48.7999	206.735	96.6065	0.467706	-1.09633	0.00023673	0.00973337
contig_000000000000001643630_merged_prostate_anti_class1	chr2	112167952	112199928	+	antisense	class1	HoLdUp	MIR4435-2HG	112.134	209.978	330.406	270.163	700.006	232.054	177.454	63.3381	119.865	23.674	12.2	22.2487	15.7145	76.2533	7.90465	217.183	55.4544	18.8545	42.2014	47.6908	38.3515	21.4057	11.8921	16.6363	261.942	46.7206	0.178635	-2.48491	5.24809e-07	7.95047e-05
contig_000000000000001732604_merged_prostate_anti_class1	chr2	1449007	1460452	-	antisense	class1	HoLdUp	TPO	15.5742	55.5823	12.3516	27.546	9.41712	53.2947	13.3091	2.39012	361.296	255.267	88.727	149.384	172.859	60.0783	238.269	32.9377	76.5271	168.581	477.596	164.145	205.293	93.9474	83.2445	9.98179	23.6832	164.883	6.96444	2.80001	1.02659e-08	3.22799e-06
contig_000000000000001732658_merged_prostate_anti_class1	chr2	1543728	1547403	-	antisense	class1	HoLdUp	TPO	6.22969	44.26	8.23442	30.7244	7.32443	28.868	9.98179	7.17035	196.375	436.424	104.254	254.271	115.614	39.282	175.031	29.8498	107.582	202.963	832.706	208.508	291.02	105.839	101.083	7.76361	17.8491	200.535	11.2474	3.49151	3.48286e-11	3.14631e-08
contig_000000000000001790262_merged_prostate_anti_class1	chr2	87810900	87840004	-	antisense	class1	HoLdUp	CYTOR	110.577	182.186	325.26	125.017	430.049	182.09	241.781	139.822	128.366	20.586	13.3091	15.8919	20.2043	113.225	7.90465	173.952	49.9089	22.1818	22.6446	36.5999	39.4794	14.2705	9.51366	4.43635	217.098	43.2796	0.199673	-2.32429	4.18799e-06	0.000428564
contig_000000000000001796708_merged_prostate_anti_class1	chr2	101869459	101878510	-	antisense	class1	HoLdUp	CNOT11	52.1737	61.7581	63.8167	44.4974	46.0393	46.6329	54.3453	62.143	31.454	30.8791	19.9636	41.3191	22.4492	45.0588	27.1017	38.0842	33.2726	34.3817	34.9963	36.5999	23.6877	24.9733	30.9194	39.9272	53.9258	32.1917	0.597902	-0.74202	5.08302e-06	0.00050063
contig_000000000000001848555_merged_prostate_anti_class1	chr2	172934178	172954607	-	antisense	class1	HoLdUp	METAP1D	8.56582	8.23442	4.11721	126.076	3.13904	18.8752	5.54544	7.17035	408.052	1576.89	154.163	1433.45	419.801	568.434	1051.32	15.4395	388.181	31.0545	845.057	2.21818	520.001	945.42	2425.98	1643.67	22.7155	776.821	34.2089	5.0963	3.21921e-11	2.99403e-08
contig_000000000000001877501_merged_prostate_anti_class1	chr2	219135593	219138734	-	antisense	class1	HoLdUp	PNKD	94.2241	133.809	135.868	86.876	46.0393	86.6039	63.218	63.3381	29.7538	28.8205	64.3271	12.7136	47.1434	24.2624	25.9724	102.93	41.0362	17.7454	46.3186	67.6543	32.7115	19.0273	39.2438	43.2544	88.7471	40.1822	0.452741	-1.14324	0.000175922	0.00780696
contig_000000000000001877946_merged_prostate_anti_class1	chr2	220043723	220065762	-	antisense	class1	HoLdUp	RETREG2	116.807	191.45	34.9963	129.254	30.3441	56.6257	52.1271	151.772	62.908	13.3809	8.8727	15.8919	7.85723	8.08747	33.8771	19.5567	43.2544	13.3091	22.6446	27.7272	15.7918	8.32445	5.94604	18.8545	95.4221	20.3928	0.214646	-2.21997	3.56361e-08	9.01834e-06
contig_000000000000001882041_merged_prostate_anti_class1	chr2	224532084	224606936	-	antisense	class1	HoLdUp	AC012512.1	87.2157	78.227	73.0805	67.8056	43.9466	62.1772	48.7999	44.2171	209.126	147.19	88.727	128.195	179.594	128.244	164.868	111.165	95.3815	92.0543	101.901	116.454	115.054	79.6769	53.5143	261.745	63.1837	129.556	2.04733	1.03374	1.41131e-05	0.0011126
contig_000000000000001920838_merged_prostate_anti_class1	chr20	41204398	41214898	+	antisense	class1	HoLdUp	PTPRT	7.78711	10.293	2.0586	30.7244	6.27808	3.33092	6.65453	4.78023	24.6531	60.7288	207.399	364.455	17.9594	16.1749	18.0678	6.17581	11.0909	34.3817	16.4688	23.2908	68.807	38.0546	39.2438	85.3998	8.98837	64.522	7.1742	2.84282	2.7873e-06	0.000307345
contig_000000000000001951248_merged_prostate_anti_class1	chr20	20340385	20349006	-	antisense	class1	HoLdUp	CFAP61	5.45098	1.0293	1.0293	7.41624	1.04635	3.33092	2.21818	3.58517	74.8095	68.9632	3.32726	5.29732	132.451	68.1658	45.1694	79.2563	22.1818	99.8179	109.106	2.21818	46.2474	71.3524	16.6489	31.0545	3.13831	54.7541	17.337	4.11578	3.17781e-12	4.54844e-09
contig_000000000000001956169_merged_prostate_anti_class1	chr20	30183168	30199851	-	antisense	class1	HoLdUp	ID1	881.501	65.8753	90.5786	116.541	39.7612	124.354	188.545	68.1183	56.9572	53.5237	2.21818	39.2001	19.0819	55.4569	1.12924	23.674	118.672	24.3999	10.293	4.43635	12.4078	68.974	7.13524	73.1998	196.909	35.6725	0.18107	-2.46538	3.52259e-05	0.00227566
contig_000000000000001956790_merged_prostate_anti_class1	chr20	30911657	30915950	-	antisense	class1	HoLdUp	KIF3B	0.778711	1.0293	3.08791	2.11893	2.09269	2.22061	1.10909	3.58517	5.10064	20.586	12.2	4.23785	10.1022	4.62141	4.51694	14.4102	6.65453	5.54544	11.3223	3.32726	4.51194	2.37841	2.37841	6.65453	2.0028	7.40926	3.81552	1.93188	8.67025e-05	0.00458851
contig_000000000000002033758_merged_prostate_anti_class1	chr22	30431765	30445045	+	antisense	class1	HoLdUp	HORMAD2-AS1	18.6891	47.3479	21.6153	26.4866	24.066	14.434	16.6363	15.5357	65.4583	38.0842	75.418	41.3191	71.8376	45.0588	46.2987	32.9377	27.7272	34.3817	97.7837	62.1089	29.3276	15.4597	47.5683	68.7634	23.1014	49.9708	2.16283	1.11292	0.000121729	0.00592442
contig_000000000000002038139_merged_prostate_anti_class1	chr22	36725686	36738682	+	antisense	class1	HoLdUp	MYH9	64.633	25.7326	40.1428	51.9137	24.066	82.1627	82.0725	32.2666	26.3533	31.9084	13.3091	16.9514	24.6942	34.6606	10.1631	36.0256	34.3817	17.7454	22.6446	23.2908	43.9914	9.51366	20.2165	13.3091	50.3737	23.6974	0.470821	-1.08675	0.00018938	0.00822532
contig_000000000000002044017_merged_prostate_anti_class1	chr22	46431892	46440515	+	antisense	class1	HoLdUp	LINC00899	28.0336	27.7912	27.7912	26.4866	11.5098	24.4268	36.5999	20.316	45.9058	958.28	41.0362	39.2001	59.4905	43.9034	31.6186	28.8205	62.1089	89.8361	90.5786	47.6908	71.063	95.1366	46.3791	38.8181	25.3694	111.867	4.41006	2.1408	7.08811e-05	0.00392064
contig_000000000000002056271_merged_prostate_anti_class1	chr22	31481672	31487459	-	antisense	class1	HoLdUp	SMTN	24.9188	47.3479	121.458	44.4974	154.859	63.2875	115.345	43.0221	44.2056	15.4395	4.43635	2.11893	21.3268	24.2624	5.64618	66.9046	18.8545	15.5272	11.3223	8.8727	34.9675	11.8921	10.7029	2.21818	76.842	18.6686	0.243761	-2.03646	1.32469e-05	0.00105602
contig_000000000000002061218_merged_prostate_anti_class1	chr22	40653911	40674421	-	antisense	class1	HoLdUp	TNRC6B	34.2633	79.2563	151.307	76.2813	13.6025	54.405	72.0907	130.261	105.413	201.743	204.072	136.671	163.879	195.255	378.294	94.6958	104.254	144.181	322.172	257.308	144.382	118.921	248.544	160.818	76.4335	186.288	2.44022	1.28701	4.19382e-05	0.00261059
contig_000000000000002062648_merged_prostate_anti_class1	chr22	43496079	43507373	-	antisense	class1	HoLdUp	BIK	17.9104	46.3186	30.8791	34.9623	28.2514	36.6401	29.9454	33.4616	70.5589	101.901	106.472	75.2219	56.1231	58.923	71.1418	53.5237	60.9998	63.218	170.864	77.6361	72.191	36.8654	77.2985	74.3089	32.2961	76.703	2.38534	1.2542	7.28865e-08	1.6001e-05
contig_000000000000002112938_merged_prostate_anti_class1	chr3	71178211	71181890	+	antisense	class1	HoLdUp	FOXP1	16.3529	13.3809	6.17581	9.53517	8.37077	11.1031	18.8545	10.7555	96.0621	199.685	5.54544	8.4757	56.1231	4.62141	16.9385	9.26372	60.9998	33.2726	44.26	63.218	46.2474	21.4057	20.2165	22.1818	11.8161	44.2823	3.74808	1.90615	0.000192611	0.00833771
contig_000000000000002146634_merged_prostate_anti_class1	chr3	119384881	119389617	+	antisense	class1	HoLdUp	COX17	131.602	4.11721	5.14651	12.7136	15.6952	6.66184	6.65453	11.9506	5.95075	5.14651	2.21818	5.29732	2.24492	2.31071	2.25847	1.0293	25.509	3.32726	8.23442	5.54544	2.25597	5.94604	3.56762	1.10909	24.3177	5.12194	0.209142	-2.25745	0.000120301	0.00587832
contig_000000000000002154161_merged_prostate_anti_class1	chr3	131687857	131696890	+	antisense	class1	HoLdUp	CPNE4	9.34454	3.08791	7.20512	2.11893	6.27808	6.66184	1.10909	2.39012	36.5546	12.3516	4.43635	8.4757	12.3471	12.7089	1691.59	12.3516	13.3091	16.6363	15.4395	2282.5	3369.29	21.4057	4.75683	7.76361	4.77445	470.12	98.1716	6.61723	2.41535e-09	9.95133e-07
contig_000000000000002154308_merged_prostate_anti_class1	chr3	131959359	131971486	+	antisense	class1	HoLdUp	CPNE4	26.4762	15.4395	27.7912	18.0109	7.32443	11.1031	21.0727	40.632	107.114	266.589	38.8181	101.708	47.1434	54.3016	41.7817	60.7288	51.018	57.6726	68.9632	28.8363	54.1432	70.1632	55.8927	25.509	20.9812	70.649	3.37277	1.75393	1.90374e-06	0.000226702
contig_000000000000002179838_merged_prostate_anti_class1	chr3	169811799	169819359	+	antisense	class1	HoLdUp	PHC3	41.2717	193.509	97.7837	154.682	108.82	178.759	60.9998	52.5825	312.84	337.611	207.399	274.401	399.596	165.215	377.165	238.798	328.29	155.272	343.787	211.836	252.668	85.6229	114.164	303.89	111.051	256.785	2.31406	1.21043	2.47712e-05	0.00172406
contig_000000000000002200871_merged_prostate_anti_class1	chr3	4786845	4790752	-	antisense	class1	HoLdUp	ITPR1	448.538	88.52	181.157	105.946	101.496	258.702	100.927	267.693	68.0086	36.0256	2.21818	28.6055	62.8579	79.7193	2.25847	40.1428	60.9998	31.0545	7.20512	12.2	112.798	10.7029	13.0813	7.76361	194.122	35.9776	0.185368	-2.43153	2.43374e-06	0.000275668
contig_000000000000002230901_merged_prostate_anti_class1	chr3	47253499	47269142	-	antisense	class1	HoLdUp	KIF9-AS1	34.2633	41.1721	58.6702	31.7839	64.8735	35.5298	43.2544	34.6567	119.015	94.6958	74.3089	131.373	68.4702	58.923	57.591	49.4065	135.309	76.5271	110.135	83.1816	76.7029	79.6769	128.434	186.327	43.0255	95.6298	2.22385	1.15306	9.52148e-07	0.000129313
contig_000000000000002237047_merged_prostate_anti_class1	chr3	58118443	58125316	-	antisense	class1	HoLdUp	FLNB	4.67227	32.9377	9.26372	20.1298	11.5098	7.77215	9.98179	11.9506	28.9037	57.6409	507.962	136.671	13.4695	20.7963	46.2987	20.586	21.0727	60.9998	99.8423	43.2544	40.6074	14.2705	284.221	24.3999	13.5272	88.8122	6.57122	2.71616	2.71665e-06	0.000300842
contig_000000000000002237052_merged_prostate_anti_class1	chr3	58128460	58132424	-	antisense	class1	HoLdUp	FLNB	7.0084	22.6446	6.17581	26.4866	8.37077	6.66184	11.0909	2.39012	20.4026	61.7581	387.072	101.708	19.0819	13.8642	46.2987	25.7326	12.2	46.5817	100.872	43.2544	37.2235	8.32445	209.3	19.9636	11.3536	72.1024	6.34677	2.66602	4.04583e-06	0.00041653
contig_000000000000002269855_merged_prostate_anti_class1	chr3	106971803	106980244	-	antisense	class1	HoLdUp	DUBR	130.045	103.96	54.553	266.985	1102.85	55.5153	26.6181	17.9259	55.257	25.7326	4.43635	24.3677	19.0819	15.0196	10.1631	147.19	29.9454	41.0362	78.227	58.7816	30.4556	5.94604	9.51366	16.6363	219.806	35.7369	0.162762	-2.61916	1.24762e-05	0.00100734
contig_000000000000002319778_merged_prostate_anti_class1	chr3	182511870	182513316	-	antisense	class1	HoLdUp	ATP11B	1.55742	4.11721	2.0586	1.05946	1.04635	4.44123	1.10909	2.39012	6.80086	122.487	1.10909	3.17839	7.85723	8.08747	9.03388	5.14651	2.21818	35.4908	9.26372	3.32726	11.2798	7.13524	8.32445	1.10909	2.22243	15.1156	6.84237	2.7745	9.55244e-05	0.00493223
contig_000000000000002330256_merged_prostate_anti_class1	chr4	675981	682677	+	antisense	class1	HoLdUp	MFSD7	2.33613	17.4981	13.3809	11.6541	11.5098	5.55153	12.2	8.3654	16.152	33.967	80.9634	29.665	8.9797	13.8642	205.521	14.4102	17.7454	7.76361	49.4065	21.0727	13.5358	13.0813	36.8654	43.2544	10.312	37.8905	3.6827	1.88076	0.000219364	0.00920388
contig_000000000000002330288_merged_prostate_anti_class1	chr4	775963	791032	+	antisense	class1	HoLdUp	CPLX1	133.16	399.369	330.406	130.314	86.8468	311.996	267.29	138.627	477.76	869.76	932.743	402.596	836.234	433.257	395.232	492.006	506.853	977.106	1129.14	2211.52	479.393	588.658	1751.7	384.853	224.751	804.301	3.57892	1.83952	3.03936e-08	7.94712e-06
contig_000000000000002330529_merged_prostate_anti_class1	chr4	1217624	1225609	+	antisense	class1	HoLdUp	CTBP1	28.8123	80.2856	24.7033	251.093	16.7415	21.0958	36.5999	3.58517	145.368	233.652	178.563	802.014	503.985	385.888	1011.79	475.538	51.018	328.29	1208.4	1528.32	327.115	129.624	586.279	1070.27	57.8645	560.383	9.6837	3.27556	8.59122e-10	4.18034e-07
contig_000000000000002391576_merged_prostate_anti_class1	chr4	90169399	90172780	+	antisense	class1	HoLdUp	GPRIN3	7.0084	7.20512	8.23442	3.17839	3.13904	4.44123	12.2	11.9506	1.70021	2.0586	1.10909	1.05946	1.12246	2.31071	2.25847	2.0586	3.32726	1.10909	1.0293	1.10909	3.38395	1.18921	1.18921	1.10909	7.16964	1.69524	0.238131	-2.07017	2.94862e-07	4.9804e-05
contig_000000000000002426438_merged_prostate_anti_class1	chr4	139818658	139843083	+	antisense	class1	HoLdUp	AC109927.1	22.5826	33.967	23.674	16.9514	9.41712	24.4268	32.1635	28.6814	171.722	796.68	144.181	54.0326	142.553	49.6802	100.502	46.3186	49.9089	129.763	172.923	77.6361	131.974	155.786	44.0007	32.1635	23.983	143.739	5.99886	2.58469	1.30039e-08	3.90512e-06
contig_000000000000002435240_merged_prostate_anti_class1	chr4	151935568	151942374	+	antisense	class1	HoLdUp	LRBA	19.4678	26.7619	51.4651	24.3677	10.4635	36.6401	41.0362	32.2666	39.9551	179.099	191.872	85.8165	67.3477	65.8551	97.1142	44.26	42.1453	95.3815	61.7581	34.3817	46.2474	30.9194	70.1632	265.072	30.3086	88.5868	2.92687	1.54936	3.83777e-05	0.00243363
contig_000000000000002460927_merged_prostate_anti_class1	chr4	186748935	186756507	+	antisense	class1	HoLdUp	SORBS2	9.34454	33.967	5.14651	27.546	9.41712	11.1031	9.98179	34.6567	115.615	205.86	34.3817	144.087	65.1028	3.46606	81.305	23.674	418.126	42.1453	412.75	157.49	187.245	48.7575	15.4597	117.563	17.6453	129.564	7.35878	2.87947	1.76564e-07	3.2954e-05
contig_000000000000002465021_merged_prostate_anti_class1	chr4	992925	1005306	-	antisense	class1	HoLdUp	IDUA	13.2381	12.3516	21.6153	9.53517	12.5562	8.88246	15.5272	10.7555	4.25054	36.0256	25.509	22.2487	51.6333	103.982	14.6801	106.018	7.76361	29.9454	37.0549	246.217	20.3037	14.2705	21.4057	175.236	13.0577	57.284	4.38302	2.13193	7.18219e-05	0.00396273
contig_000000000000002520697_merged_prostate_anti_class1	chr4	81111567	81118953	-	antisense	class1	HoLdUp	PRDM8	72.4201	415.838	409.662	18.0109	113.005	146.561	89.8361	193.599	175.122	16.4688	4.43635	6.35678	11.2246	21.9517	4.51694	134.839	57.6726	14.4181	15.4395	15.5272	16.9198	45.1899	5.94604	7.76361	182.367	34.612	0.190254	-2.394	7.72007e-05	0.00419996
contig_000000000000002530846_merged_prostate_anti_class1	chr4	95581110	95591584	-	antisense	class1	HoLdUp	PDLIM5	13.2381	41.1721	33.967	37.0812	6.27808	15.5443	47.6908	39.4369	251.632	1185.76	398.162	304.066	208.778	155.973	577.039	101.901	256.199	715.362	285.117	86.5088	204.165	190.273	283.031	200.745	29.3011	337.794	11.5527	3.53015	2.0122e-18	3.16809e-14
contig_000000000000002570246_merged_prostate_anti_class1	chr4	153855424	153858535	-	antisense	class1	HoLdUp	FHDC1	25.6975	46.3186	42.2014	38.1407	27.205	44.4123	43.2544	39.4369	7.65097	33.967	3.32726	5.29732	13.4695	19.641	3.38771	17.4981	7.76361	3.32726	4.11721	18.8545	5.63992	13.0813	3.56762	34.3817	38.3333	12.1858	0.318348	-1.65132	2.29313e-05	0.00162515
contig_000000000000002572584_merged_prostate_anti_class1	chr4	156576752	156596120	-	antisense	class1	HoLdUp	GUCY1A3	35.8207	13.3809	19.5567	32.8434	6.27808	11.1031	38.8181	44.2171	197.225	513.622	66.5453	161.038	233.472	206.808	16.9385	42.2014	636.616	83.1816	237.769	189.654	127.462	135.57	32.1086	93.1634	25.2523	185.836	7.36075	2.87985	1.73562e-09	7.53087e-07
contig_000000000000002585451_merged_prostate_anti_class1	chr4	173819262	173860160	-	antisense	class1	HoLdUp	GALNTL6	45.944	15.4395	993.277	22.2487	40.8075	308.665	126.436	1552.38	90.9615	124.546	5.54544	20.1298	188.574	36.9713	12.4216	121.458	44.3635	92.0543	18.5274	8.8727	71.063	59.4604	15.4597	148.618	388.15	66.1891	0.170588	-2.55141	9.34535e-05	0.00485945
contig_000000000000002623561_merged_prostate_anti_class1	chr5	32232813	32251306	+	antisense	class1	HoLdUp	MTMR12	10.1232	12.3516	13.3809	6.35678	4.18539	21.0958	5.54544	9.56046	30.6039	130.721	106.472	69.9246	29.184	17.3303	31.6186	20.586	26.6181	24.3999	63.8167	18.8545	20.3037	21.4057	30.9194	15.5272	10.325	41.1429	3.99049	1.99657	1.71349e-06	0.000207409
contig_000000000000002681538_merged_prostate_anti_class1	chr5	114504913	114519750	+	antisense	class1	HoLdUp	TRIM36	22.5826	61.7581	62.7874	34.9623	17.7879	46.6329	27.7272	25.0962	168.321	484.801	117.563	102.768	142.553	140.953	144.542	305.703	150.836	151.945	198.655	96.4906	130.846	66.5956	47.5683	770.816	37.4168	201.31	5.38272	2.42834	1.0427e-09	4.92151e-07
contig_000000000000002684381_merged_prostate_anti_class1	chr5	119553835	119603105	+	antisense	class1	HoLdUp	AC008574.1	39.7143	18.5274	40.1428	23.3082	69.0589	55.5153	44.3635	16.7308	112.214	85.4321	58.7816	54.0326	1112.36	55.4569	60.9787	76.1684	15.5272	44.3635	33.967	13.3091	173.71	2322.52	404.33	131.981	38.4202	297.196	7.73342	2.95111	7.4619e-05	0.00408841
contig_000000000000002698807_merged_prostate_anti_class1	chr5	140483921	140487256	+	antisense	class1	HoLdUp	AC244517.2	31.1485	44.26	43.2307	80.5192	119.284	95.4864	26.6181	20.316	89.2613	36.0256	169.69	29.665	194.186	86.6515	47.4279	234.681	74.3089	36.5999	171.893	198.527	192.885	361.519	552.981	1214.45	57.6078	230.672	4.00417	2.0015	0.000147461	0.00683072
contig_000000000000002704010_merged_prostate_anti_class1	chr5	148760096	148764471	+	antisense	class1	HoLdUp	IL17B	14.0168	9.26372	17.4981	32.8434	9.41712	39.971	77.6361	11.9506	12.7516	6.17581	1.10909	2.11893	7.85723	8.08747	3.38771	6.17581	27.7272	17.7454	5.14651	5.54544	7.89589	5.94604	4.75683	2.21818	26.5746	7.79032	0.294297	-1.76465	0.000101208	0.0051604
contig_000000000000002722261_merged_prostate_anti_class1	chr5	180017459	180021822	+	antisense	class1	HoLdUp	SCGB3A1	8.56582	6.17581	6.17581	13.773	17.7879	6.66184	7.76361	5.97529	1.70021	8.23442	1.10909	1.05946	1.12246	4.62141	1.12924	3.08791	4.43635	2.21818	2.0586	1.10909	1.12798	1.18921	2.37841	1.10909	9.10989	2.35569	0.259496	-1.94621	4.84755e-07	7.44603e-05
contig_000000000000002734311_merged_prostate_anti_class1	chr5	15824308	15902312	-	antisense	class1	HoLdUp	FBXL7	73.1989	1550.13	170.864	991.657	288.792	192.083	228.472	139.822	3086.74	2023.61	13540.9	7597.41	7548.56	205.653	24495.4	21450.7	2266.98	1640.34	12361.9	7337.72	1968.33	274.707	5125.48	2334.63	454.377	7078.69	15.579	3.96153	5.02916e-09	1.79666e-06
contig_000000000000002823790_merged_prostate_anti_class1	chr5	144818625	144819682	-	antisense	class1	HoLdUp	AC008700.1	30.3697	39.1135	79.2563	47.6758	53.3637	29.9783	42.1453	43.0221	18.7024	10.293	6.65453	10.5946	4.48985	19.641	3.38771	19.5567	29.9454	22.1818	14.4102	11.0909	5.63992	17.8381	7.13524	9.98179	45.6156	13.2214	0.290777	-1.78202	4.59783e-09	1.67238e-06
contig_000000000000002825040_merged_prostate_anti_class1	chr5	147458860	147484170	-	antisense	class1	HoLdUp	SPINK5	29.591	79.2563	16.4688	15.8919	224.965	5.55153	13.3091	5.97529	6.80086	13.3809	8.8727	10.5946	17.9594	18.4856	20.3262	16.4688	15.5272	8.8727	7.20512	9.98179	7.89589	9.51366	9.51366	4.43635	48.8761	11.6147	0.237281	-2.07533	2.41585e-05	0.00168943
contig_000000000000002826509_merged_prostate_anti_class1	chr5	150002289	150006648	-	antisense	class1	HoLdUp	SYNPO	47.5014	4.11721	9.26372	12.7136	8.37077	8.88246	8.8727	11.9506	4.25054	5.14651	1.10909	3.17839	4.48985	3.46606	1.12924	3.08791	12.2	6.65453	5.14651	6.65453	4.51194	3.56762	3.56762	4.43635	13.959	4.53729	0.319643	-1.64547	5.00899e-05	0.00298807
contig_000000000000002871057_merged_prostate_anti_class1	chr6	31275450	31282863	+	antisense	class1	HoLdUp	HLA-B	3.89356	25.7326	24.7033	5.29732	3.13904	9.99276	9.98179	3.58517	17.0021	137.926	70.9816	36.0217	25.8166	27.7285	28.2309	55.5823	29.9454	8.8727	9.26372	6.65453	31.5836	41.6222	72.5416	59.8907	10.7907	41.229	3.82181	1.93426	5.60362e-05	0.00325214
contig_000000000000002900349_merged_prostate_anti_class1	chr6	75794176	75816732	+	antisense	class1	HoLdUp	COL12A1	8.56582	4.11721	7.20512	9.53517	4.18539	1.11031	3.32726	7.17035	17.8523	9.26372	48.7999	59.3299	8.9797	4.62141	25.9724	3.08791	25.509	18.8545	16.4688	22.1818	9.02387	16.6489	21.4057	7.76361	5.65208	19.7352	3.46773	1.79399	7.1869e-05	0.00396335
contig_000000000000002928449_merged_prostate_anti_class1	chr6	112006916	112019055	+	antisense	class1	HoLdUp	FYN	20.2465	24.7033	22.6446	22.2487	40.8075	62.1772	26.6181	35.8517	6.80086	14.4102	2.21818	6.35678	12.3471	16.1749	46.2987	9.26372	9.98179	8.8727	4.11721	7.76361	7.89589	17.8381	9.51366	12.2	31.9122	12.0033	0.37544	-1.41335	8.2485e-05	0.00441513
contig_000000000000002968542_merged_prostate_anti_class1	chr6	1098179	1102103	-	antisense	class1	HoLdUp	AL033381.1	34.2633	37.0549	23.674	23.3082	51.271	9.99276	8.8727	8.3654	2.55032	10.293	1.10909	1.05946	6.73477	18.4856	10.1631	12.3516	4.43635	7.76361	2.0586	6.65453	10.1519	2.37841	4.75683	2.21818	24.6003	6.44784	0.260378	-1.94132	5.56105e-06	0.000535742
contig_000000000000003063315_merged_prostate_anti_class1	chr6	138558135	138563798	-	antisense	class1	HoLdUp	ARFGEF3	10.1232	4.11721	5.14651	6.35678	3.13904	23.3164	7.76361	1.19506	22.1028	79.2563	28.8363	14.8325	86.4296	18.4856	77.9172	4.11721	26.6181	15.5272	53.5237	98.7088	54.1432	16.6489	14.2705	3.32726	7.64474	38.4216	5.01779	2.32705	1.00856e-05	0.000853212
contig_000000000000003103916_merged_prostate_anti_class1	chr7	25360986	25362117	+	antisense	class1	HoLdUp	AC003985.1	2.33613	1.0293	1.0293	1.05946	3.13904	1.11031	2.21818	1.19506	5.10064	198.655	1.10909	2.11893	2.24492	4.62141	3.38771	2.0586	1.10909	5.54544	1.0293	1.10909	7.89589	1.18921	1.18921	145.29	1.6396	23.9784	14.5738	3.86531	0.000158004	0.00720469
contig_000000000000003111566_merged_prostate_anti_class1	chr7	38278746	38327988	+	antisense	class1	HoLdUp	TRGC2	77.0924	95.7251	123.516	67.8056	63.8272	93.2658	70.9816	58.5578	124.966	1208.4	421.453	254.271	1254.91	226.449	443.79	138.956	90.9452	218.49	256.296	131.981	240.261	99.8934	365.087	95.3815	81.3465	348.221	4.28011	2.09765	6.91326e-07	0.000100783
contig_000000000000003115596_merged_prostate_anti_class1	chr7	45026250	45036479	+	antisense	class1	HoLdUp	SNHG15	13.2381	15.4395	26.7619	10.5946	25.1123	8.88246	36.5999	15.5357	32.3041	164.688	107.582	45.5569	26.9391	36.9713	71.1418	22.6446	16.6363	46.5817	71.0219	16.6363	42.8634	36.8654	33.2978	67.6543	19.0206	52.4616	2.76268	1.46607	0.000111867	0.00556487
contig_000000000000003148015_merged_prostate_anti_class1	chr7	94926236	94930746	+	antisense	class1	HoLdUp	PON1	7.78711	38.0842	9.26372	13.773	9.41712	28.868	17.7454	19.1209	64.6082	24.7033	83.1816	77.3408	72.96	39.282	38.394	43.2307	43.2544	22.1818	86.4614	39.9272	43.9914	57.0819	28.541	68.7634	18.0074	52.1189	2.91168	1.54185	5.55693e-07	8.36088e-05
contig_000000000000003172833_merged_prostate_anti_class1	chr7	129420196	129478475	+	antisense	class1	HoLdUp	AC084864.1	24.14	37.0549	30.8791	54.0326	42.9002	37.7504	26.6181	38.2418	81.6103	171.893	289.472	144.087	110.001	119.001	82.4342	124.546	55.4544	76.5271	196.597	131.981	82.3428	159.354	234.274	222.927	36.4522	142.656	3.91895	1.97047	4.93858e-13	9.30403e-10
contig_000000000000003203833_merged_prostate_anti_class1	chr7	19030441	19040945	-	antisense	class1	HoLdUp	HDAC9	29.591	11.3223	6.17581	26.4866	14.6489	11.1031	5.54544	19.1209	129.216	58.6702	765.271	136.671	776.744	30.0392	416.688	137.926	54.3453	52.1271	90.5786	16.6363	177.094	21.4057	73.7308	373.763	15.4993	206.932	13.3194	3.73546	6.36617e-11	5.02955e-08
contig_000000000000003216403_merged_prostate_anti_class1	chr7	38248108	38268293	-	antisense	class1	HoLdUp	STARD3NL	21.0252	51.4651	24.7033	33.9028	49.1783	24.4268	17.7454	17.9259	48.4561	79.2563	99.8179	180.109	323.269	69.3212	71.1418	90.5786	21.0727	33.2726	41.1721	140.854	40.6074	17.8381	2366.52	31.0545	30.0466	228.396	7.5993	2.92587	5.72924e-05	0.00331109
contig_000000000000003258437_merged_prostate_anti_class1	chr7	100140294	100144297	-	antisense	class1	HoLdUp	AGFG2	3.11485	4.11721	4.11721	13.773	1.04635	7.77215	7.76361	25.0962	7.65097	52.4944	262.854	123.957	8.9797	8.08747	39.5232	8.23442	18.8545	24.3999	20.586	31.0545	12.4078	21.4057	193.841	5.54544	8.35008	52.4922	6.32502	2.66107	4.12429e-05	0.0025797
contig_000000000000003290928_merged_prostate_anti_class1	chr7	150029706	150034955	-	antisense	class1	HoLdUp	LRRC61	9.34454	10.293	16.4688	16.9514	25.1123	14.434	21.0727	20.316	11.9015	6.17581	8.8727	7.41624	6.73477	2.31071	6.77541	9.26372	4.43635	9.98179	5.14651	8.8727	7.89589	5.94604	1.18921	4.43635	16.7491	6.70973	0.408336	-1.29217	4.43667e-06	0.000449627
contig_000000000000003292031_merged_prostate_anti_class1	chr7	151796759	151815766	-	antisense	class1	HoLdUp	GALNT11	48.2801	152.337	114.253	85.8165	61.7345	88.8246	93.1634	54.9727	207.426	167.776	259.527	227.785	205.411	100.516	165.998	231.593	130.872	102.036	231.593	241.781	125.206	84.4337	121.299	129.763	87.4226	170.813	1.956	0.967908	4.76566e-05	0.0028746
contig_000000000000003312965_merged_prostate_anti_class1	chr8	23492963	23528446	+	antisense	class1	HoLdUp	FAM60DP	281.893	188.362	289.234	433.32	473.995	630.654	164.145	531.801	1432.43	1100.32	1113.52	478.877	2015.94	640.065	948.558	554.794	1297.63	269.508	1463.67	259.527	656.487	338.924	759.903	613.325	374.176	871.468	2.32961	1.22009	0.000197719	0.00850268
contig_000000000000003414431_merged_prostate_anti_class1	chr8	29385220	29388118	-	antisense	class1	HoLdUp	AC084026.2	14.7955	2.0586	11.3223	3.17839	3.13904	6.66184	7.76361	46.6072	1.70021	4.11721	2.21818	2.11893	1.12246	3.46606	1.12924	3.08791	2.21818	4.43635	5.14651	2.21818	5.63992	2.37841	1.18921	1.10909	11.9408	2.706	0.22845	-2.13005	9.57537e-06	0.000820935
contig_000000000000003501569_merged_prostate_anti_class1	chr9	8862312	8869190	+	antisense	class1	HoLdUp	PTPRD	12.4594	4.11721	8.23442	15.8919	11.5098	18.8752	7.76361	5.97529	3.40043	2.0586	1.10909	5.29732	1.12246	12.7089	2.25847	6.17581	5.54544	4.43635	3.08791	4.43635	5.63992	2.37841	2.37841	4.43635	10.6034	4.15439	0.389711	-1.35952	0.000122977	0.00597068
contig_000000000000003506862_merged_prostate_anti_class1	chr9	14106433	14125203	+	antisense	class1	HoLdUp	NFIB	11.6807	34.9963	43.2307	39.2001	47.0856	14.434	26.6181	23.9012	73.9593	47.3479	106.472	119.719	86.4296	58.923	273.275	104.989	34.3817	79.8543	160.571	43.2544	324.859	105.839	134.38	171.909	30.1433	120.385	3.99707	1.99894	3.86101e-08	9.51959e-06
contig_000000000000003540461_merged_prostate_anti_class1	chr9	79128078	79179763	+	antisense	class1	HoLdUp	AL161626.1	78.6498	158.513	81.3149	109.125	101.496	88.8246	195.199	82.459	632.48	1638.65	405.926	678.056	423.168	210.274	298.118	52.4944	168.581	99.8179	688.603	222.927	140.998	209.3	93.9474	351.581	111.948	394.683	3.52687	1.81839	2.41522e-05	0.00168943
contig_000000000000003540518_merged_prostate_anti_class1	chr9	79220183	79265001	+	antisense	class1	HoLdUp	PRUNE2	62.2969	215.124	107.047	216.13	194.621	132.127	290.581	100.385	942.769	1971.11	608.889	1403.79	603.885	220.672	607.529	111.165	232.908	192.981	974.749	555.653	155.662	253.301	145.083	201.854	164.789	573.875	3.48372	1.80063	4.11457e-05	0.00257434
contig_000000000000003540620_merged_prostate_anti_class1	chr9	79406229	79416976	+	antisense	class1	HoLdUp	PRUNE2	8.56582	5.14651	23.674	3.17839	1.04635	4.44123	14.4181	4.78023	73.1092	425.102	11.0909	3.17839	61.7354	12.7089	31.6186	72.0512	75.418	229.581	222.329	57.6726	224.469	9.51366	3.56762	34.3817	8.15633	96.7204	11.8477	3.56653	9.54875e-08	1.98898e-05
contig_000000000000003562614_merged_prostate_anti_class1	chr9	110125879	110247200	+	antisense	class1	HoLdUp	LINC01509	82.5434	29.8498	33.967	119.719	28.2514	69.9493	45.4726	58.5578	192.124	215.124	824.052	591.18	327.759	50.8355	1764.99	197.626	123.109	85.3998	259.384	182.999	183.861	63.028	403.141	18.8545	58.5388	342.717	5.85284	2.54914	1.05961e-06	0.000140816
contig_000000000000003564480_merged_prostate_anti_class1	chr9	112951029	113015053	+	antisense	class1	HoLdUp	C9orf152	167.423	514.651	484.801	256.39	400.751	262.032	263.963	301.155	724.292	1091.06	1350.87	556.218	804.805	390.509	1222.96	696.838	428.108	529.035	1170.32	598.907	620.391	341.302	915.689	1305.4	331.396	796.669	2.40445	1.26571	7.21386e-07	0.000103996
contig_000000000000003579727_merged_prostate_anti_class1	chr9	136001822	136006561	+	antisense	class1	HoLdUp	RALGDS	546.655	31.9084	17.4981	20.1298	4.18539	39.971	19.9636	31.0715	3.40043	12.3516	9.98179	13.773	1.12246	4.62141	2.25847	7.20512	47.6908	6.65453	8.23442	4.43635	18.0477	2.37841	46.3791	4.43635	88.9229	12.0607	0.135165	-2.8872	1.66836e-05	0.00126633
contig_000000000000003582263_merged_prostate_anti_class1	chr9	140064025	140073406	+	antisense	class1	HoLdUp	LRRC26	25.6975	46.3186	91.6079	44.4974	15.6952	65.5081	77.6361	46.6072	95.212	199.685	682.089	148.325	77.4499	85.4961	151.318	37.0549	166.363	65.4362	312.908	198.527	165.814	93.9474	1230.83	39.9272	51.696	234.399	4.53592	2.1814	1.39873e-05	0.00110506
contig_000000000000003605053_merged_prostate_anti_class1	chr9	34166820	34178961	-	antisense	class1	HoLdUp	AL353662.3	17.9104	39.1135	20.586	22.2487	20.9269	22.2061	27.7272	15.5357	40.8052	116.311	88.727	43.438	34.7963	39.282	58.7202	31.9084	36.5999	35.4908	62.7874	27.7272	27.0716	41.6222	32.1086	41.0362	23.2818	47.402	2.03877	1.0277	0.000182334	0.00801402
contig_000000000000003631346_merged_prostate_anti_class1	chr9	89274331	89299324	-	antisense	class1	HoLdUp	AL353613.1	20.2465	6.17581	66.9046	4.23785	8.37077	42.1917	31.0545	68.1183	16.152	3.08791	2.21818	3.17839	1.12246	6.93212	4.51694	7.20512	13.3091	3.32726	3.08791	6.65453	6.76791	8.32445	1.18921	4.43635	30.9125	5.71936	0.186747	-2.42084	3.56838e-07	5.82609e-05
contig_000000000000003633645_merged_prostate_anti_class1	chr9	92207874	92221641	-	antisense	class1	HoLdUp	GADD45G	22.5826	24.7033	32.9377	38.1407	18.8342	14.434	31.0545	44.2171	34.8544	121.458	39.9272	469.342	61.7354	65.8551	110.665	95.7251	129.763	168.581	88.52	182.999	156.79	49.9467	65.4064	247.327	28.363	130.556	4.60914	2.2045	1.04817e-08	3.28183e-06
contig_000000000000003659593_merged_prostate_anti_class1	chr9	131755076	131756292	-	antisense	class1	HoLdUp	NUP188	7.78711	8.23442	17.4981	6.35678	6.27808	13.3237	13.3091	5.97529	5.10064	6.17581	3.32726	5.29732	4.48985	4.62141	4.51694	3.08791	5.54544	5.54544	4.11721	3.32726	4.51194	2.37841	3.56762	5.54544	9.84532	4.44724	0.454834	-1.13659	0.000185788	0.00811899
contig_000000000000003726778_merged_prostate_anti_class1	chrX	101384746	101396773	+	antisense	class1	HoLdUp	TCEAL6	9.34454	13.3809	33.967	9.53517	16.7415	15.5443	18.8545	16.7308	3.40043	2.0586	1.10909	3.17839	3.36739	5.77676	1.12924	7.20512	8.8727	3.32726	1.0293	6.65453	2.25597	4.75683	1.18921	1.10909	16.7623	3.52624	0.211028	-2.2445	3.1427e-10	1.85716e-07
contig_000000000000003773993_merged_prostate_anti_class1	chrX	24986327	25021574	-	antisense	class1	HoLdUp	POLA1	25.6975	18.5274	14.4102	9.53517	2.09269	28.868	12.2	9.56046	20.4026	130.721	146.4	57.211	121.226	75.0979	9.03388	8.23442	67.6543	124.218	132.78	4.43635	116.182	48.7575	105.839	110.909	15.1114	79.944	5.27499	2.39917	1.1499e-06	0.000149978
contig_000000000000000074537_merged_prostate_inter_class1	chr1	112006561	112009472	+	intergenic	class1	HoLdUp	none	370.667	466.274	520.827	482.056	606.881	293.121	250.654	243.792	176.822	174.981	235.127	192.822	237.962	279.595	240.527	262.472	275.054	205.181	228.505	249.545	251.54	167.678	331.789	126.436	404.284	227.252	0.561756	-0.831985	4.40792e-06	0.000447125
contig_000000000000000096429_merged_prostate_inter_class1	chr1	165881159	165897845	+	intergenic	class1	HoLdUp	none	52.9524	45.2893	67.9339	48.7353	96.2639	27.7577	58.7816	63.3381	133.467	170.864	371.544	112.303	92.0419	69.3212	65.4957	67.9339	84.2907	83.1816	198.655	88.727	86.8548	55.8927	198.598	176.345	57.6315	128.47	2.22958	1.15677	0.000207035	0.00880475
contig_000000000000000156234_merged_prostate_inter_class1	chr1	5827165	5831886	-	intergenic	class1	HoLdUp	none	5.45098	3.08791	8.23442	15.8919	9.41712	5.55153	7.76361	14.3407	2.55032	1.0293	1.10909	1.05946	3.36739	2.31071	3.38771	1.0293	11.0909	1.10909	2.0586	3.32726	4.51194	2.37841	1.18921	2.21818	8.71728	2.73293	0.314714	-1.66789	2.80461e-05	0.00190097
contig_000000000000000171855_merged_prostate_inter_class1	chr1	28451586	28453959	-	intergenic	class1	HoLdUp	none	60.7395	6.17581	4.11721	11.6541	14.6489	9.99276	13.3091	4.78023	4.25054	4.11721	2.21818	6.35678	4.48985	8.08747	3.38771	7.20512	5.54544	9.98179	1.0293	5.54544	9.02387	5.94604	1.18921	4.43635	15.6772	5.17564	0.324412	-1.6241	0.000207987	0.00883844
contig_000000000000000244982_merged_prostate_inter_class1	chr1	161256745	161274328	-	intergenic	class1	HoLdUp	none	37.3781	128.663	142.044	110.184	144.396	109.92	75.418	38.2418	71.409	23.674	6.65453	10.5946	20.2043	41.5927	6.77541	91.6079	44.3635	48.7999	49.4065	51.018	22.5597	21.4057	7.13524	33.2726	98.2806	34.4046	0.350851	-1.51107	0.000214372	0.00905025
contig_000000000000000277987_merged_prostate_inter_class1	chr1	203372856	203398687	-	intergenic	class1	HoLdUp	none	22.5826	40.1428	21.6153	46.6164	12.5562	22.2061	41.0362	65.7282	317.09	4284.99	195.199	274.401	220.003	99.3603	312.798	77.1977	576.726	590.035	2276.82	45.4726	469.241	102.272	26.1626	336.054	34.0605	637.738	18.7379	4.22789	4.23033e-10	2.37267e-07
contig_000000000000000278106_merged_prostate_inter_class1	chr1	203509746	203525227	-	intergenic	class1	HoLdUp	none	10.1232	12.3516	65.8753	54.0326	21.9733	46.6329	41.0362	13.1456	13.6017	6.17581	3.32726	5.29732	7.85723	10.3982	3.38771	21.6153	15.5272	14.4181	14.4102	22.1818	5.63992	16.6489	8.32445	2.21818	33.1464	10.6893	0.323486	-1.62823	3.84373e-05	0.00243671
contig_000000000000000359148_merged_prostate_inter_class1	chr10	73773445	73789001	+	intergenic	class1	HoLdUp	none	17.1316	16.4688	80.2856	52.9732	124.515	26.6474	4.43635	102.775	7.65097	5.14651	4.43635	11.6541	5.61231	1.15535	6.77541	37.0549	39.9272	6.65453	12.3516	33.2726	12.4078	3.56762	5.94604	1.10909	53.1541	12.1701	0.229373	-2.12423	0.000115685	0.00570585
contig_000000000000000400723_merged_prostate_inter_class1	chr10	3320751	3338013	-	intergenic	class1	HoLdUp	none	14.7955	17.4981	75.1391	22.2487	6.27808	24.4268	18.8545	58.5578	124.116	111.165	85.3998	75.2219	221.125	49.6802	36.1355	91.6079	58.7816	47.6908	390.106	39.9272	99.2626	68.974	96.3258	133.091	29.7248	108.038	3.64352	1.86533	8.01381e-06	0.000711693
contig_000000000000000402620_merged_prostate_inter_class1	chr10	5591401	5596853	-	intergenic	class1	HoLdUp	none	7.78711	10.293	7.20512	12.7136	5.23173	13.3237	13.3091	5.97529	43.3555	88.52	14.4181	34.9623	42.6536	15.0196	41.7817	29.8498	106.472	6.65453	64.846	4.43635	13.5358	24.9733	17.8381	15.5272	9.47982	35.3028	3.73357	1.90056	2.42162e-05	0.00169239
contig_000000000000000419504_merged_prostate_inter_class1	chr10	30070701	30073857	-	intergenic	class1	HoLdUp	none	7.0084	5.14651	6.17581	5.29732	23.0196	6.66184	11.0909	10.7555	6.80086	1.0293	1.10909	1.05946	3.36739	3.46606	1.12924	4.11721	4.43635	2.21818	2.0586	1.10909	7.89589	1.18921	3.56762	2.21818	9.39449	2.92323	0.31616	-1.66127	2.3618e-05	0.00165952
contig_000000000000000477564_merged_prostate_inter_class1	chr10	115712038	115720468	-	intergenic	class1	HoLdUp	none	5.45098	15.4395	3.08791	8.4757	5.23173	7.77215	4.43635	3.58517	85.0107	1153.85	109.8	36.0217	48.2659	25.4178	67.7541	14.4102	103.145	259.527	225.417	22.1818	94.7507	74.92	29.7302	22.1818	6.68494	148.274	22.1715	4.47064	1.54965e-12	2.45739e-09
contig_000000000000000526839_merged_prostate_inter_class1	chr11	57385861	57392809	+	intergenic	class1	HoLdUp	none	28.8123	12.3516	5.14651	12.7136	17.7879	5.55153	11.0909	19.1209	11.9015	7.20512	3.32726	12.7136	2.24492	8.08747	2.25847	5.14651	5.54544	3.32726	6.17581	5.54544	6.76791	4.75683	2.37841	4.43635	14.0719	5.73864	0.409026	-1.28974	0.000205361	0.00874371
contig_000000000000000536599_merged_prostate_inter_class1	chr11	72953625	72959042	+	intergenic	class1	HoLdUp	none	70.084	33.967	46.3186	41.3191	62.7808	24.4268	18.8545	32.2666	11.9015	7.20512	11.0909	9.53517	2.24492	3.46606	1.12924	20.586	11.0909	8.8727	3.08791	11.0909	9.02387	4.75683	2.37841	3.32726	41.2522	7.54923	0.183909	-2.44293	6.06828e-12	7.82212e-09
contig_000000000000001033323_merged_prostate_inter_class1	chr14	95805540	95837195	+	intergenic	class1	HoLdUp	none	108.241	19.5567	3116.73	47.6758	26.1587	992.614	420.344	779.178	158.97	71.0219	185.218	44.4974	40.4086	86.6515	39.5232	36.0256	383.744	51.018	9.26372	32.1635	21.4317	44.0007	101.083	104.254	688.812	88.0797	0.127884	-2.96709	1.70932e-05	0.00128988
contig_000000000000001033333_merged_prostate_inter_class1	chr14	95851301	95869790	+	intergenic	class1	HoLdUp	none	24.9188	6.17581	1154.88	14.8325	16.7415	242.047	141.963	125.481	80.7602	8.23442	25.509	10.5946	8.9797	30.0392	12.4216	13.3809	87.6179	4.43635	5.14651	6.65453	3.38395	8.32445	5.94604	27.7272	215.88	21.1973	0.0983559	-3.34584	1.07301e-06	0.00014205
contig_000000000000001097605_merged_prostate_inter_class1	chr14	101791441	101798706	-	intergenic	class1	HoLdUp	none	17.9104	22.6446	18.5274	12.7136	39.7612	8.88246	15.5272	7.17035	11.9015	4.11721	3.32726	2.11893	3.36739	9.24282	4.51694	14.4102	9.98179	6.65453	7.20512	7.76361	9.02387	9.51366	3.56762	3.32726	17.8922	6.87748	0.385244	-1.37616	4.51487e-05	0.00275978
contig_000000000000001135792_merged_prostate_inter_class1	chr15	74340573	74351405	+	intergenic	class1	HoLdUp	none	74.7563	36.0256	45.2893	43.438	129.747	39.971	49.9089	96.7997	62.0578	37.0549	17.7454	41.3191	33.6739	25.4178	19.197	48.3772	21.0727	27.7272	39.1135	27.7272	22.5597	29.7302	24.9733	31.0545	64.492	31.8001	0.495061	-1.01432	0.000116949	0.00575277
contig_000000000000001145247_merged_prostate_inter_class1	chr15	91387137	91397293	+	intergenic	class1	HoLdUp	none	66.9692	183.216	173.952	105.946	87.8931	149.891	133.091	158.943	49.3062	61.7581	5.54544	11.6541	12.3471	54.3016	15.8093	100.872	47.6908	24.3999	31.9084	39.9272	38.3515	55.8927	34.487	5.54544	132.488	36.8623	0.278585	-1.84381	1.44233e-06	0.000180432
contig_000000000000001178594_merged_prostate_inter_class1	chr15	65332928	65336897	-	intergenic	class1	HoLdUp	none	301.361	260.413	436.424	315.72	618.391	239.826	332.726	335.811	113.914	84.4028	28.8363	43.438	121.226	201.031	54.2033	160.571	240.672	192.981	164.688	271.726	117.31	160.543	124.867	54.3453	355.084	133.422	0.375694	-1.41237	6.77712e-06	0.000624249
contig_000000000000001248434_merged_prostate_inter_class1	chr16	84831146	84842796	+	intergenic	class1	HoLdUp	none	43.6078	46.3186	21.6153	72.0435	77.4297	41.0814	14.4181	124.286	5.95075	15.4395	13.3091	12.7136	4.48985	15.0196	55.3325	21.6153	44.3635	9.98179	14.4102	26.6181	12.4078	7.13524	20.2165	15.5272	55.1001	18.4082	0.333975	-1.58219	6.50948e-05	0.00366215
contig_000000000000001330702_merged_prostate_inter_class1	chr17	42402331	42405204	+	intergenic	class1	HoLdUp	none	29.591	37.0549	69.9926	40.2596	37.6685	34.4195	65.4362	56.1677	7.65097	11.3223	21.0727	13.773	5.61231	26.5731	7.90465	14.4102	15.5272	15.5272	12.3516	9.98179	9.02387	11.8921	29.7302	19.9636	46.3237	14.5198	0.312591	-1.67765	2.25027e-10	1.42123e-07
contig_000000000000001355203_merged_prostate_inter_class1	chr17	1949364	1954608	-	intergenic	class1	HoLdUp	none	1850.22	75.1391	82.3442	121.838	95.2176	98.8173	72.0907	89.6293	111.364	87.4907	57.6726	131.373	66.2253	68.1658	53.0741	82.3442	261.745	70.9816	86.4614	83.1816	74.447	52.3251	39.2438	41.0362	310.662	85.4457	0.274848	-1.86329	0.000208173	0.00884465
contig_000000000000001377831_merged_prostate_inter_class1	chr17	43073734	43085928	-	intergenic	class1	HoLdUp	none	52.9524	30.8791	41.1721	23.3082	36.6221	43.302	26.6181	66.9232	26.3533	15.4395	16.6363	13.773	19.0819	38.1266	9.03388	19.5567	12.2	17.7454	18.5274	29.9454	5.63992	19.0273	27.3518	3.32726	40.2221	18.2354	0.453525	-1.14075	0.000115428	0.00569703
contig_000000000000001450890_merged_prostate_inter_class1	chr18	73167413	73180867	+	intergenic	class1	HoLdUp	none	45.944	52.4944	98.813	37.0812	97.3103	45.5226	65.4362	37.0468	50.1563	21.6153	6.65453	3.17839	11.2246	8.08747	4.51694	46.3186	29.9454	27.7272	28.8205	38.8181	24.8157	19.0273	7.13524	4.43635	59.9561	20.7799	0.347849	-1.52347	0.000217793	0.00915104
contig_000000000000001564144_merged_prostate_inter_class1	chr19	44285645	44287500	-	intergenic	class1	HoLdUp	none	43.6078	20.586	44.26	23.3082	37.6685	42.1917	32.1635	16.7308	11.9015	6.17581	4.43635	3.17839	1.12246	3.46606	4.51694	12.3516	6.65453	15.5272	1.0293	14.4181	4.51194	7.13524	1.18921	2.21818	32.5646	6.23956	0.192682	-2.37571	1.00014e-10	7.22799e-08
contig_000000000000001759288_merged_prostate_inter_class1	chr2	43026050	43039246	-	intergenic	class1	HoLdUp	none	179.882	195.567	373.637	214.012	306.58	183.201	192.981	100.385	90.1114	235.71	41.0362	37.0812	47.1434	68.1658	54.2033	99.8423	104.254	82.0725	97.7837	85.3998	74.447	72.5416	96.3258	72.0907	218.281	84.8881	0.389087	-1.36183	6.35746e-07	9.38596e-05
contig_000000000000001811964_merged_prostate_inter_class1	chr2	120981988	120991040	-	intergenic	class1	HoLdUp	none	28.8123	45.2893	47.3479	29.665	39.7612	35.5298	88.727	54.9727	28.0535	19.5567	8.8727	13.773	7.85723	13.8642	2.25847	32.9377	26.6181	19.9636	8.23442	6.65453	19.1757	3.56762	8.32445	22.1818	46.2631	15.1184	0.329	-1.60384	3.44449e-06	0.000365548
contig_000000000000001936191_merged_prostate_inter_class1	chr20	1840002	1848684	-	intergenic	class1	HoLdUp	none	34.2633	20.586	20.586	32.8434	29.2977	18.8752	28.8363	26.2913	14.4518	15.4395	1.10909	3.17839	10.1022	16.1749	4.51694	14.4102	13.3091	19.9636	13.3809	6.65453	7.89589	15.4597	4.75683	11.0909	26.4474	10.7434	0.406737	-1.29783	7.09099e-06	0.000645872
contig_000000000000001938155_merged_prostate_inter_class1	chr20	4442849	4451140	-	intergenic	class1	HoLdUp	none	21.8039	23.674	65.8753	161.038	72.1979	17.7649	22.1818	13.1456	2.55032	1.0293	3.32726	4.23785	2.24492	8.08747	18.0678	7.20512	13.3091	14.4181	8.23442	15.5272	13.5358	4.75683	3.56762	3.32726	49.7102	7.71415	0.154723	-2.69224	9.77239e-09	3.1083e-06
contig_000000000000001962484_merged_prostate_inter_class1	chr20	38927341	38943631	-	intergenic	class1	HoLdUp	none	35.042	30.8791	18.5274	54.0326	77.4297	13.3237	5.54544	7.17035	15.3019	32.9377	1.10909	7.41624	8.9797	2.31071	3.38771	10.293	5.54544	3.32726	14.4102	12.2	7.89589	4.75683	2.37841	2.21818	30.2438	8.40427	0.279427	-1.83945	0.000184644	0.00808172
contig_000000000000001970575_merged_prostate_inter_class1	chr20	52480099	52482928	-	intergenic	class1	HoLdUp	none	13.2381	20.586	51.4651	20.1298	16.7415	22.2061	34.3817	43.0221	53.5568	623.757	62.1089	58.2705	66.2253	33.5052	89.2096	27.7912	124.218	49.9089	61.7581	26.6181	49.6313	71.3524	134.38	58.7816	27.7213	99.4421	3.59416	1.84565	8.54561e-05	0.0045378
contig_000000000000001973904_merged_prostate_inter_class1	chr20	56289269	56338581	-	intergenic	class1	HoLdUp	none	180.661	378.783	720.512	242.617	211.362	259.812	211.836	307.13	2896.32	5332.81	1354.2	503.245	996.746	478.316	1961.48	703.013	723.125	1320.92	5377.07	1058.07	2486.08	655.253	895.473	778.58	314.089	1720.04	5.47682	2.45334	1.40161e-09	6.29219e-07
contig_000000000000001974138_merged_prostate_inter_class1	chr20	56559851	56574821	-	intergenic	class1	HoLdUp	none	25.6975	51.4651	24.7033	27.546	26.1587	41.0814	19.9636	25.0962	73.1092	132.78	161.927	97.4706	8.9797	15.0196	60.9787	27.7912	97.5997	93.1634	283.058	85.3998	102.647	355.573	26.1626	42.1453	30.214	103.988	3.4417	1.78312	0.000101501	0.00517176
contig_000000000000002044932_merged_prostate_inter_class1	chr22	48409518	48422245	+	intergenic	class1	HoLdUp	none	14.7955	8.23442	11.3223	5.29732	1.04635	5.55153	8.8727	4.78023	255.032	372.607	2.21818	3.17839	171.737	233.381	2.25847	2.0586	86.5088	100.927	120.428	2.21818	110.542	82.0553	1.18921	33.2726	7.48755	98.7258	13.1399	3.71588	9.97262e-07	0.000133954
contig_000000000000002057751_merged_prostate_inter_class1	chr22	34663500	34678464	-	intergenic	class1	HoLdUp	none	28.0336	45.2893	116.311	60.3894	52.3173	41.0814	34.3817	46.6072	30.6039	6.17581	2.21818	3.17839	8.9797	15.0196	3.38771	22.6446	13.3091	9.98179	7.20512	4.43635	7.89589	5.94604	11.8921	2.21818	53.0514	9.69327	0.18441	-2.43901	2.83114e-10	1.71441e-07
contig_000000000000002076325_merged_prostate_inter_class1	chr3	15901735	15905450	+	intergenic	class1	HoLdUp	none	21.8039	38.0842	64.846	42.3785	62.7808	39.971	32.1635	29.8764	127.516	114.253	90.9452	136.671	133.573	75.0979	75.6588	86.4614	60.9998	64.3271	80.2856	62.1089	78.9589	40.433	65.4064	97.5997	41.4881	86.8934	2.10019	1.07052	4.0005e-06	0.000412827
contig_000000000000002103161_merged_prostate_inter_class1	chr3	57945444	57974143	+	intergenic	class1	HoLdUp	none	76.3137	51.4651	108.077	78.4003	27.205	59.9566	128.654	60.9479	35.7045	61.7581	13.3091	20.1298	24.6942	48.5248	32.7478	38.0842	66.5453	52.1271	27.7912	37.709	24.8157	30.9194	35.6762	11.0909	73.8774	35.1017	0.475257	-1.07322	0.000244272	0.00996907
contig_000000000000002144760_merged_prostate_inter_class1	chr3	117329163	117342078	+	intergenic	class1	HoLdUp	none	14.0168	4.11721	9.26372	11.6541	8.37077	5.55153	4.43635	4.78023	7.65097	5.14651	13.3091	5.29732	58.368	5.77676	205.521	129.692	5.54544	13.3091	57.6409	2.21818	28.1996	34.487	342.492	95.3815	7.77384	63.1272	8.08408	3.01508	1.13259e-05	0.000932217
contig_000000000000002250384_merged_prostate_inter_class1	chr3	80540371	80558580	-	intergenic	class1	HoLdUp	none	10.1232	1.0293	1.0293	10.5946	2.09269	3.33092	2.21818	8.3654	24.6531	9.26372	2.21818	7.41624	2.24492	17.3303	7.90465	3.08791	83.1816	4.43635	50.4358	6.65453	272.972	128.434	2.37841	204.072	4.84796	51.6678	10.62	3.40871	1.43146e-05	0.00112447
contig_000000000000002250387_merged_prostate_inter_class1	chr3	80561476	80572996	-	intergenic	class1	HoLdUp	none	7.0084	3.08791	5.14651	5.29732	4.18539	3.33092	2.21818	8.3654	15.3019	12.3516	1.10909	2.11893	6.73477	21.9517	4.51694	1.0293	119.781	8.8727	60.7288	6.65453	270.716	158.165	5.94604	226.254	4.83	57.6395	11.9171	3.57496	4.37426e-06	0.000444529
contig_000000000000002250390_merged_prostate_inter_class1	chr3	80713530	80733537	-	intergenic	class1	HoLdUp	none	17.9104	3.08791	3.08791	5.29732	5.23173	7.77215	2.21818	8.3654	77.3598	31.9084	11.0909	5.29732	8.9797	33.5052	16.9385	6.17581	397.053	11.0909	221.3	23.2908	1159.57	419.79	2.37841	694.289	6.62137	195.001	29.3302	4.87432	3.71128e-08	9.29601e-06
contig_000000000000002327746_merged_prostate_inter_class1	chr3	193562056	193660275	-	intergenic	class1	HoLdUp	none	101.232	165.718	166.747	144.087	251.123	178.759	313.872	195.989	2933.72	4640.09	8840.54	786.122	169.492	420.548	188.582	212.036	1408.54	3465.9	21782.1	424.781	2327.03	2467.6	1512.67	276.163	189.691	3240.99	17.0874	4.09486	2.45001e-09	1.00192e-06
contig_000000000000002365128_merged_prostate_inter_class1	chr4	49561578	49562444	+	intergenic	class1	HoLdUp	none	0.778711	1.0293	2.0586	5.29732	2.09269	4.44123	1.10909	1.19506	5.95075	1.0293	16.6363	27.546	25.8166	88.9622	1.12924	11.3223	3.32726	3.32726	4.11721	3.32726	6.76791	4.75683	15.4597	13.3091	2.25025	14.5491	6.50427	2.70139	5.84167e-05	0.00336372
contig_000000000000002403326_merged_prostate_inter_class1	chr4	109554253	109561080	+	intergenic	class1	HoLdUp	none	17.9104	41.1721	42.2014	22.2487	26.1587	24.4268	46.5817	37.0468	45.0557	47.3479	92.0543	58.2705	61.7354	42.748	81.305	73.0805	46.5817	57.6726	187.333	46.5817	85.7268	38.0546	41.6222	52.1271	32.2183	66.0811	2.05779	1.0411	0.000196054	0.00845192
contig_000000000000002470694_merged_prostate_inter_class1	chr4	10460564	10462959	-	intergenic	class1	HoLdUp	none	0.778711	3.08791	1.0293	1.05946	2.09269	2.22061	1.10909	8.3654	14.4518	15.4395	1.10909	13.773	8.9797	1.15535	89.2096	11.3223	146.4	6.65453	5.14651	1.10909	12.4078	14.2705	38.0546	43.2544	2.4679	26.4211	10.8877	3.44463	2.07523e-06	0.000243053
contig_000000000000002582302_merged_prostate_inter_class1	chr4	169963169	169995925	-	intergenic	class1	HoLdUp	none	52.9524	61.7581	80.2856	66.7462	33.4831	101.038	60.9998	56.1677	2357.35	823.442	54.3453	113.363	603.885	43.9034	250.69	256.296	220.708	148.618	1641.74	1826.67	35859.7	1084.56	110.596	9076.77	64.1789	3404.54	53.0505	5.72929	1.8298e-10	1.18976e-07
contig_000000000000002625626_merged_prostate_inter_class1	chr5	34585728	34591380	+	intergenic	class1	HoLdUp	none	10.902	6.17581	15.4395	4.23785	3.13904	4.44123	4.43635	7.17035	6.80086	51.4651	338.272	72.0435	7.85723	3.46606	45.1694	11.3223	17.7454	9.98179	33.967	15.5272	9.02387	30.9194	115.353	2.21818	6.99277	48.1958	6.86651	2.77958	2.61815e-05	0.00179949
contig_000000000000002723568_merged_prostate_inter_class1	chr5	1122763	1130869	-	intergenic	class1	HoLdUp	none	10.1232	30.8791	39.1135	21.1893	9.41712	41.0814	74.3089	14.3407	85.0107	305.703	199.636	97.4706	37.0412	243.779	32.7478	169.835	41.0362	190.763	135.868	39.9272	204.165	204.544	130.813	17.7454	30.0566	133.505	4.44909	2.15351	1.36189e-06	0.000172269
contig_000000000000002724353_merged_prostate_inter_class1	chr5	2299846	2335080	-	intergenic	class1	HoLdUp	none	82.5434	586.702	133.809	93.2328	138.118	1011.49	283.926	38.2418	75.6596	152.337	7.76361	12.7136	34.7963	177.924	9.03388	174.981	124.218	114.236	16.4688	51.018	46.2474	34.487	11.8921	7.76361	296.008	65.7213	0.222102	-2.1707	0.000204965	0.00873022
contig_000000000000002857929_merged_prostate_inter_class1	chr6	11900748	11923921	+	intergenic	class1	HoLdUp	none	78.6498	102.93	448.776	83.6976	34.5294	358.629	84.2907	195.989	45.9058	6.17581	2.21818	66.7462	1.12246	18.4856	2.25847	12.3516	29.9454	6.65453	6.17581	3.32726	179.349	61.8388	4.75683	3.32726	173.437	28.165	0.162405	-2.62233	0.000118443	0.00581329
contig_000000000000002966397_merged_prostate_inter_class1	chr6	168789700	168813029	+	intergenic	class1	HoLdUp	none	26.4762	90.5786	14.4102	78.4003	53.3637	45.5226	42.1453	14.3407	245.681	768.889	707.598	576.348	236.839	123.623	240.527	178.069	212.945	340.49	1781.72	834.034	559.48	249.733	648.118	86.5088	45.6547	486.913	10.6663	3.41498	3.80359e-15	1.71101e-11
contig_000000000000003051123_merged_prostate_inter_class1	chr6	120848055	120877776	-	intergenic	class1	HoLdUp	none	20.2465	152.337	5.14651	385.645	28.2514	13.3237	55.4544	8.3654	223.578	143.073	1924.27	4887.3	3818.62	170.992	918.068	756.537	106.472	102.036	1153.85	1665.85	538.048	199.787	1475.81	57.6726	83.5961	1133.87	13.5643	3.76174	8.66015e-07	0.000120119
contig_000000000000003063740_merged_prostate_inter_class1	chr6	139613568	139645148	-	intergenic	class1	HoLdUp	none	30.3697	40.1428	12.3516	58.2705	23.0196	22.2061	24.3999	37.0468	131.767	213.066	726.452	475.699	170.614	10.3982	581.556	52.4944	99.8179	57.6726	482.743	84.2907	68.807	85.6229	127.245	87.6179	30.9759	215.991	6.97406	2.802	2.67578e-08	7.16648e-06
contig_000000000000003087380_merged_prostate_inter_class1	chr7	372084	378549	+	intergenic	class1	HoLdUp	none	3.89356	1.0293	1.0293	2.11893	3.13904	4.44123	6.65453	5.97529	10.2013	33.967	28.8363	15.8919	3.36739	5.77676	1.12924	3.08791	14.4181	6.65453	14.4102	8.8727	12.4078	27.3518	10.7029	5.54544	3.53515	12.6638	3.61169	1.85268	0.00017078	0.00763462
contig_000000000000003089506_merged_prostate_inter_class1	chr7	4308719	4317935	+	intergenic	class1	HoLdUp	none	7.78711	9.26372	13.3809	5.29732	7.32443	3.33092	5.54544	4.78023	39.1049	44.26	48.7999	11.6541	40.4086	3.46606	63.2372	96.7544	45.4726	31.0545	198.655	21.0727	22.5597	17.8381	9.51366	33.2726	7.08876	45.4453	6.39353	2.67661	5.9784e-08	1.35713e-05
contig_000000000000003100008_merged_prostate_inter_class1	chr7	19303367	19381614	+	intergenic	class1	HoLdUp	none	134.717	25.7326	40.1428	109.125	14.6489	36.6401	25.509	27.4863	218.478	41.1721	2437.77	1240.63	10729.6	28.8838	10245.6	113.223	75.418	36.5999	81.3149	72.0907	210.933	40.433	290.167	110.909	51.7502	1623.32	31.3513	4.97045	1.92213e-07	3.52008e-05
contig_000000000000003146114_merged_prostate_inter_class1	chr7	91510135	91527486	+	intergenic	class1	HoLdUp	none	19.4678	36.0256	51.4651	36.0217	30.3441	36.6401	43.2544	13.1456	48.4561	90.5786	210.727	197.06	147.043	39.282	124.216	32.9377	46.5817	36.5999	161.6	153.054	66.5511	73.7308	266.382	105.363	33.2956	112.51	3.37946	1.75679	1.55104e-06	0.000190996
contig_000000000000003183991_merged_prostate_inter_class1	chr7	148581554	148586514	+	intergenic	class1	HoLdUp	none	25.6975	18.5274	46.3186	33.9028	29.2977	26.6474	49.9089	47.8023	79.06	239.827	220.708	122.898	59.4905	107.448	99.3727	59.6995	48.7999	73.1998	130.721	24.3999	75.5749	64.2172	58.2711	119.781	34.7628	98.9669	2.85313	1.51255	2.94231e-06	0.000319955
contig_000000000000003312172_merged_prostate_inter_class1	chr8	21895616	21899737	+	intergenic	class1	HoLdUp	none	17.9104	33.967	33.967	12.7136	33.4831	45.5226	22.1818	15.5357	8.50107	19.5567	12.2	5.29732	12.3471	6.93212	2.25847	31.9084	6.65453	5.54544	20.586	7.76361	9.02387	5.94604	4.75683	4.43635	26.9101	10.2321	0.382668	-1.38583	0.000136205	0.00644638
contig_000000000000003322105_merged_prostate_inter_class1	chr8	39707345	39716646	+	intergenic	class1	HoLdUp	none	12.4594	5.14651	4.11721	1.05946	1.04635	6.66184	6.65453	10.7555	31.454	128.663	31.0545	3.17839	69.5926	3.46606	9.03388	11.3223	22.1818	11.0909	116.311	18.8545	7.89589	99.8934	3.56762	130.872	5.9876	43.652	7.2679	2.86154	7.40558e-06	0.000669546
contig_000000000000003395191_merged_prostate_inter_class1	chr8	144105564	144114747	+	intergenic	class1	HoLdUp	none	62.2969	33.967	38.0842	40.2596	81.6151	36.6401	56.5635	47.8023	45.9058	16.4688	8.8727	23.3082	14.592	12.7089	5.64618	48.3772	12.2	9.98179	18.5274	26.6181	23.6877	23.7841	7.13524	19.9636	49.6536	19.8611	0.402001	-1.31473	3.74661e-05	0.002392
contig_000000000000003403823_merged_prostate_inter_class1	chr8	11799234	11808416	-	intergenic	class1	HoLdUp	none	9.34454	8.23442	9.26372	18.0109	44.9929	6.66184	6.65453	11.9506	7.65097	6.17581	1.10909	6.35678	4.48985	3.46606	2.25847	7.20512	8.8727	3.32726	5.14651	5.54544	4.51194	5.94604	1.18921	2.21818	14.3892	4.71684	0.330953	-1.5953	3.57418e-05	0.00230292
contig_000000000000003499699_merged_prostate_inter_class1	chr9	6678896	6691685	+	intergenic	class1	HoLdUp	none	20.2465	53.5237	59.6995	42.3785	53.3637	54.405	49.9089	58.5578	112.214	690.662	118.672	76.2813	134.695	95.8943	63.2372	120.428	54.3453	93.1634	174.981	79.8543	118.438	85.6229	84.4337	100.927	49.0105	137.741	2.81555	1.49342	5.6136e-05	0.0032545
contig_000000000000003562600_merged_prostate_inter_class1	chr9	110102155	110111287	+	intergenic	class1	HoLdUp	none	21.0252	39.1135	25.7326	19.0703	35.5758	18.8752	26.6181	32.2666	108.814	37.0549	98.7088	100.649	25.8166	28.8838	48.5571	54.553	52.1271	48.7999	183.216	43.2544	38.3515	28.541	96.3258	93.1634	27.2847	67.926	2.49475	1.3189	6.00095e-05	0.00342994
contig_000000000000003664515_merged_prostate_inter_class1	chr9	139532778	139541620	-	intergenic	class1	HoLdUp	none	44.3865	36.0256	26.7619	20.1298	21.9733	32.1989	37.709	47.8023	5.10064	24.7033	7.76361	15.8919	17.9594	8.08747	7.90465	29.8498	15.5272	18.8545	14.4102	15.5272	11.2798	16.6489	3.56762	13.3091	33.3734	14.1491	0.424157	-1.23733	1.31164e-05	0.0010479
contig_000000000000003786072_merged_prostate_inter_class1	chrX	45301575	45311617	-	intergenic	class1	HoLdUp	none	8.56582	10.293	10.293	14.8325	9.41712	8.88246	17.7454	21.511	4.25054	2.0586	2.21818	1.05946	1.12246	4.62141	1.12924	7.20512	13.3091	2.21818	6.17581	7.76361	3.38395	1.18921	2.37841	2.21818	12.6925	3.89384	0.310761	-1.68612	4.68443e-06	0.000469555
contig_000000000000003822815_merged_prostate_inter_class1	chrX	102989650	103011241	-	intergenic	class1	HoLdUp	none	10.902	9.26372	32.9377	5.29732	16.7415	26.6474	42.1453	100.385	14.4518	6.17581	1.10909	6.35678	3.36739	5.77676	4.51694	17.4981	11.0909	9.98179	8.23442	6.65453	4.51194	5.94604	2.37841	3.32726	30.54	6.96112	0.230737	-2.11568	2.21712e-06	0.000255597
contig_000000000000000001362_merged_prostate_anti_class2	chr1	2342770	2343835	+	antisense	class2	HoLdUp	PEX10	3.11485	2.0586	4.11721	4.23785	4.18539	2.22061	2.21818	2.39012	14.4518	32.9377	2.21818	3.17839	4.48985	8.08747	12.4216	2.0586	5.54544	15.5272	19.5567	2.21818	14.6638	26.1626	3.56762	18.8545	3.06785	11.6212	3.7804	1.91854	0.000173783	0.0077338
contig_000000000000000001363_merged_prostate_anti_class2	chr1	2343962	2347137	+	antisense	class2	HoLdUp	PEX10	9.34454	9.26372	18.5274	18.0109	13.6025	25.5371	17.7454	13.1456	59.5075	101.901	57.6726	14.8325	33.6739	34.6606	19.197	31.9084	7.76361	68.7634	128.663	15.5272	40.6074	64.2172	36.8654	141.963	15.6471	53.6077	3.43662	1.78099	1.60544e-05	0.00123315
contig_000000000000000001951_merged_prostate_anti_class2	chr1	3699727	3701303	+	antisense	class2	HoLdUp	LRRC47	11.6807	11.3223	12.3516	11.6541	18.8342	5.55153	14.4181	5.97529	4.25054	5.14651	3.32726	4.23785	3.36739	3.46606	3.38771	6.17581	6.65453	7.76361	5.14651	3.32726	5.63992	3.56762	9.51366	9.98179	11.4735	5.30963	0.459125	-1.12304	0.000147918	0.00684786
contig_000000000000000010784_merged_prostate_anti_class2	chr1	19752962	19754592	+	antisense	class2	HoLdUp	CAPZB	17.9104	3.08791	10.293	6.35678	10.4635	16.6546	9.98179	13.1456	0.850107	7.20512	2.21818	2.11893	6.73477	5.77676	6.77541	5.14651	6.65453	3.32726	2.0586	2.21818	4.51194	3.56762	8.32445	4.43635	10.9867	4.49529	0.402125	-1.31428	0.000110892	0.00552635
contig_000000000000000029140_merged_prostate_anti_class2	chr1	47308183	47308904	+	antisense	class2	HoLdUp	CYP4Z2P	27.2549	22.6446	29.8498	13.773	71.1516	16.6546	12.2	13.1456	5.95075	2.0586	2.21818	1.05946	2.24492	2.31071	1.12924	22.6446	2.21818	2.21818	2.0586	2.21818	3.38395	2.37841	2.37841	2.21818	25.8343	3.66804	0.14364	-2.79947	2.91498e-09	1.15355e-06
contig_000000000000000029142_merged_prostate_anti_class2	chr1	47309548	47310223	+	antisense	class2	HoLdUp	CYP4Z2P	28.0336	24.7033	23.674	14.8325	53.3637	19.9855	5.54544	8.3654	18.7024	3.08791	1.10909	2.11893	1.12246	5.77676	3.38771	17.4981	6.65453	1.10909	2.0586	7.76361	6.76791	3.56762	1.18921	2.21818	22.3129	5.25826	0.238582	-2.06744	1.58299e-05	0.00121789
contig_000000000000000029143_merged_prostate_anti_class2	chr1	47310336	47311358	+	antisense	class2	HoLdUp	CYP4Z2P	47.5014	31.9084	25.7326	24.3677	100.449	18.8752	15.5272	16.7308	15.3019	8.23442	2.21818	2.11893	4.48985	8.08747	2.25847	22.6446	15.5272	2.21818	1.0293	5.54544	11.2798	1.18921	1.18921	1.10909	35.1366	6.52759	0.186983	-2.41902	1.15571e-06	0.000150469
contig_000000000000000029144_merged_prostate_anti_class2	chr1	47311478	47311968	+	antisense	class2	HoLdUp	CYP4Z2P	17.9104	24.7033	22.6446	8.4757	55.4564	17.7649	3.32726	9.56046	14.4518	3.08791	1.10909	1.05946	2.24492	4.62141	1.12924	11.3223	7.76361	2.21818	3.08791	5.54544	6.76791	1.18921	1.18921	2.21818	19.9804	4.31286	0.219081	-2.19046	4.32598e-06	0.000440842
contig_000000000000000029146_merged_prostate_anti_class2	chr1	47312606	47312807	+	antisense	class2	HoLdUp	CYP4Z2P	12.4594	6.17581	10.293	2.11893	17.7879	5.55153	7.76361	8.3654	3.40043	3.08791	2.21818	1.05946	3.36739	2.31071	2.25847	4.11721	3.32726	2.21818	1.0293	3.32726	2.25597	1.18921	1.18921	1.10909	8.81445	2.34158	0.265748	-1.91187	3.86285e-07	6.20529e-05
contig_000000000000000029153_merged_prostate_anti_class2	chr1	47318472	47319951	+	antisense	class2	HoLdUp	CYP4Z2P	37.3781	32.9377	21.6153	13.773	65.9199	15.5443	12.2	23.9012	17.0021	6.17581	2.21818	3.17839	4.48985	10.3982	2.25847	22.6446	9.98179	3.32726	5.14651	11.0909	9.02387	1.18921	1.18921	1.10909	27.9087	6.90147	0.249291	-2.00409	6.894e-06	0.000631849
contig_000000000000000029154_merged_prostate_anti_class2	chr1	47320273	47320614	+	antisense	class2	HoLdUp	CYP4Z2P	19.4678	9.26372	11.3223	4.23785	15.6952	6.66184	6.65453	2.39012	5.95075	3.08791	1.10909	1.05946	4.48985	4.62141	1.12924	5.14651	3.32726	3.32726	1.0293	2.21818	4.51194	1.18921	1.18921	1.10909	9.46167	2.78098	0.292541	-1.77329	7.78359e-06	0.00069545
contig_000000000000000029157_merged_prostate_anti_class2	chr1	47321560	47322723	+	antisense	class2	HoLdUp	CYP4Z2P	41.2717	16.4688	19.5567	8.4757	64.8735	16.6546	7.76361	15.5357	20.4026	5.14651	1.10909	3.17839	1.12246	2.31071	2.25847	10.293	5.54544	2.21818	4.11721	7.76361	6.76791	1.18921	1.18921	1.10909	23.8251	4.73257	0.202059	-2.30715	2.17518e-06	0.000251849
contig_000000000000000029159_merged_prostate_anti_class2	chr1	47323238	47326570	+	antisense	class2	HoLdUp	CYP4Z2P	103.569	85.4321	68.9632	45.5569	249.031	41.0814	32.1635	47.8023	51.8566	13.3809	2.21818	7.41624	4.48985	18.4856	1.12924	50.4358	18.8545	7.76361	9.26372	14.4181	13.5358	2.37841	3.56762	3.32726	84.1998	13.9076	0.166103	-2.58985	7.98729e-07	0.000112462
contig_000000000000000029161_merged_prostate_anti_class2	chr1	47327090	47327553	+	antisense	class2	HoLdUp	CYP4Z2P	14.7955	23.674	10.293	10.5946	33.4831	12.2134	3.32726	3.58517	9.35118	5.14651	1.10909	1.05946	1.12246	2.31071	1.12924	9.26372	4.43635	1.10909	2.0586	3.32726	3.38395	1.18921	1.18921	2.21818	13.9958	3.08776	0.225056	-2.15164	2.23674e-06	0.00025759
contig_000000000000000029162_merged_prostate_anti_class2	chr1	47327748	47328303	+	antisense	class2	HoLdUp	CYP4Z2P	13.2381	11.3223	7.20512	7.41624	38.7148	6.66184	4.43635	2.39012	2.55032	3.08791	1.10909	1.05946	1.12246	1.15535	1.12924	6.17581	1.10909	1.10909	1.0293	4.43635	4.51194	3.56762	1.18921	1.10909	11.4231	2.21571	0.193932	-2.36638	4.45534e-07	6.96431e-05
contig_000000000000000029163_merged_prostate_anti_class2	chr1	47328620	47328855	+	antisense	class2	HoLdUp	CYP4Z2P	17.1316	3.08791	10.293	6.35678	34.5294	12.2134	2.21818	8.3654	3.40043	1.0293	1.10909	1.05946	2.24492	1.15535	1.12924	10.293	1.10909	1.10909	1.0293	4.43635	1.12798	1.18921	1.18921	1.10909	11.7745	2.10751	0.18097	-2.46618	8.04632e-07	0.000112895
contig_000000000000000029164_merged_prostate_anti_class2	chr1	47329053	47331253	+	antisense	class2	HoLdUp	CYP4Z2P	72.4201	77.1977	41.1721	42.3785	219.733	48.8535	18.8545	25.0962	40.8052	10.293	1.10909	4.23785	8.9797	6.93212	3.38771	36.0256	22.1818	3.32726	2.0586	4.43635	10.1519	3.56762	2.37841	2.21818	68.2132	10.1306	0.149613	-2.7407	5.50037e-07	8.2871e-05
contig_000000000000000029165_merged_prostate_anti_class2	chr1	47331358	47331679	+	antisense	class2	HoLdUp	CYP4Z2P	21.8039	18.5274	20.586	13.773	66.9662	16.6546	4.43635	9.56046	10.2013	7.20512	1.10909	1.05946	2.24492	2.31071	2.25847	18.5274	3.32726	3.32726	2.0586	4.43635	2.25597	3.56762	1.18921	2.21818	21.5385	4.20606	0.197957	-2.33674	1.04731e-06	0.000139487
contig_000000000000000029166_merged_prostate_anti_class2	chr1	47331906	47332407	+	antisense	class2	HoLdUp	CYP4Z2P	29.591	34.9963	15.4395	11.6541	61.7345	16.6546	12.2	4.78023	12.7516	5.14651	1.10909	2.11893	5.61231	4.62141	2.25847	18.5274	3.32726	3.32726	1.0293	4.43635	3.38395	2.37841	1.18921	1.10909	23.3813	4.52041	0.195729	-2.35307	8.32355e-07	0.000116341
contig_000000000000000029167_merged_prostate_anti_class2	chr1	47332590	47332858	+	antisense	class2	HoLdUp	CYP4Z2P	11.6807	11.3223	9.26372	4.23785	31.3904	6.66184	3.32726	7.17035	9.35118	1.0293	1.10909	2.11893	2.24492	1.15535	1.12924	8.23442	3.32726	2.21818	1.0293	1.10909	1.12798	2.37841	1.18921	1.10909	10.6318	2.49131	0.240517	-2.05579	1.19017e-05	0.000971266
contig_000000000000000029168_merged_prostate_anti_class2	chr1	47333480	47333818	+	antisense	class2	HoLdUp	CYP4Z2P	8.56582	6.17581	11.3223	6.35678	33.4831	17.7649	1.10909	4.78023	7.65097	2.0586	1.10909	1.05946	2.24492	2.31071	1.12924	6.17581	5.54544	1.10909	2.0586	3.32726	5.63992	1.18921	1.18921	1.10909	11.1948	2.80666	0.25493	-1.97183	2.76286e-05	0.00188136
contig_000000000000000029171_merged_prostate_anti_class2	chr1	47337464	47338392	+	antisense	class2	HoLdUp	CYP4Z2P	83.3221	37.0549	42.2014	27.546	93.1249	37.7504	17.7454	48.9974	22.1028	7.20512	1.10909	1.05946	5.61231	6.93212	2.25847	21.6153	16.6363	6.65453	2.0586	7.76361	12.4078	4.75683	2.37841	2.21818	48.4678	7.67306	0.159499	-2.64838	2.79295e-09	1.11729e-06
contig_000000000000000029174_merged_prostate_anti_class2	chr1	47339061	47340487	+	antisense	class2	HoLdUp	CYP4Z2P	63.0756	38.0842	39.1135	25.4271	79.5224	23.3164	25.509	17.9259	25.5032	5.14651	1.10909	7.41624	3.36739	6.93212	1.12924	26.7619	9.98179	1.10909	1.0293	12.2	7.89589	4.75683	1.18921	1.10909	38.9968	7.2898	0.188612	-2.40651	1.95494e-06	0.0002313
contig_000000000000000029175_merged_prostate_anti_class2	chr1	47340599	47344168	+	antisense	class2	HoLdUp	CYP4Z2P	126.93	81.3149	93.6665	54.0326	199.852	46.6329	28.8363	59.7529	49.3062	10.293	1.10909	6.35678	7.85723	12.7089	3.38771	47.3479	17.7454	8.8727	4.11721	24.3999	16.9198	8.32445	1.18921	4.43635	86.3773	14.0232	0.16318	-2.61546	1.62131e-07	3.08613e-05
contig_000000000000000029176_merged_prostate_anti_class2	chr1	47344337	47345168	+	antisense	class2	HoLdUp	CYP4Z2P	21.8039	16.4688	17.4981	13.773	46.0393	9.99276	7.76361	8.3654	5.95075	2.0586	2.21818	2.11893	3.36739	10.3982	1.12924	6.17581	4.43635	1.10909	1.0293	3.32726	3.38395	1.18921	1.18921	1.10909	17.7131	3.13691	0.1777	-2.49248	1.49387e-09	6.58563e-07
contig_000000000000000029179_merged_prostate_anti_class2	chr1	47347863	47349745	+	antisense	class2	HoLdUp	CYP4Z2P	52.9524	34.9963	39.1135	14.8325	80.5687	22.2061	15.5272	15.5357	22.1028	5.14651	1.10909	3.17839	3.36739	4.62141	2.25847	15.4395	9.98179	5.54544	1.0293	7.76361	4.51194	1.18921	3.56762	1.10909	34.4666	5.7451	0.168887	-2.56587	3.41982e-08	8.72458e-06
contig_000000000000000029180_merged_prostate_anti_class2	chr1	47350214	47351087	+	antisense	class2	HoLdUp	CYP4Z2P	13.2381	18.5274	8.23442	11.6541	35.5758	7.77215	5.54544	4.78023	10.2013	5.14651	1.10909	1.05946	3.36739	1.15535	2.25847	11.3223	4.43635	1.10909	1.0293	5.54544	4.51194	2.37841	1.18921	1.10909	13.166	3.55804	0.274603	-1.86458	3.85055e-05	0.00243962
contig_000000000000000029182_merged_prostate_anti_class2	chr1	47353066	47353790	+	antisense	class2	HoLdUp	CYP4Z2P	7.78711	10.293	5.14651	5.29732	23.0196	6.66184	2.21818	5.97529	6.80086	3.08791	2.21818	1.05946	2.24492	3.46606	2.25847	3.08791	2.21818	1.10909	2.0586	1.10909	1.12798	1.18921	3.56762	1.10909	8.29986	2.35704	0.289311	-1.78931	1.50137e-05	0.00116939
contig_000000000000000029183_merged_prostate_anti_class2	chr1	47354002	47354493	+	antisense	class2	HoLdUp	CYP4Z2P	6.22969	17.4981	7.20512	4.23785	26.1587	5.55153	2.21818	3.58517	8.50107	2.0586	1.10909	1.05946	1.12246	2.31071	1.12924	6.17581	2.21818	2.21818	2.0586	1.10909	3.38395	2.37841	1.18921	1.10909	9.08554	2.4457	0.27579	-1.85836	7.11551e-05	0.00393284
contig_000000000000000029185_merged_prostate_anti_class2	chr1	47354990	47355726	+	antisense	class2	HoLdUp	CYP4Z2P	14.7955	15.4395	6.17581	8.4757	34.5294	5.55153	3.32726	7.17035	6.80086	2.0586	1.10909	2.11893	3.36739	2.31071	2.25847	8.23442	6.65453	2.21818	1.0293	3.32726	1.12798	1.18921	1.18921	1.10909	11.9331	2.88145	0.244403	-2.03267	4.81493e-06	0.000480451
contig_000000000000000029187_merged_prostate_anti_class2	chr1	47356341	47357283	+	antisense	class2	HoLdUp	CYP4Z2P	17.1316	15.4395	10.293	10.5946	27.205	11.1031	2.21818	4.78023	13.6017	7.20512	1.10909	2.11893	2.24492	3.46606	1.12924	8.23442	2.21818	1.10909	1.0293	5.54544	5.63992	1.18921	1.18921	2.21818	12.3457	3.703	0.30541	-1.71118	0.00017626	0.00781566
contig_000000000000000029197_merged_prostate_anti_class2	chr1	47363738	47364287	+	antisense	class2	HoLdUp	CYP4Z2P	5.45098	4.11721	4.11721	3.17839	18.8342	3.33092	1.10909	4.78023	3.40043	1.0293	1.10909	1.05946	1.12246	1.15535	1.12924	2.0586	3.32726	1.10909	1.0293	1.10909	1.12798	1.18921	1.18921	1.10909	5.61478	1.45339	0.26266	-1.92873	4.0116e-05	0.00252137
contig_000000000000000029249_merged_prostate_anti_class2	chr1	47400288	47401026	+	antisense	class2	HoLdUp	CYP4A11	7.78711	5.14651	3.08791	2.11893	15.6952	4.44123	3.32726	1.19506	3.40043	1.0293	1.10909	1.05946	2.24492	1.15535	1.12924	2.0586	1.10909	1.10909	1.0293	1.10909	1.12798	1.18921	1.18921	1.10909	5.3499	1.3849	0.259887	-1.94404	2.80403e-05	0.00190097
contig_000000000000000033665_merged_prostate_anti_class2	chr1	52520951	52521732	+	antisense	class2	HoLdUp	TXNDC12	5.45098	4.11721	3.08791	4.23785	2.09269	5.55153	8.8727	7.17035	9.35118	136.897	18.8545	7.41624	5.61231	6.93212	9.03388	9.26372	5.54544	16.6363	12.3516	11.0909	19.1757	13.0813	20.2165	26.6181	5.07265	20.5048	4.06052	2.02167	0.000142521	0.00667691
contig_000000000000000072923_merged_prostate_anti_class2	chr1	109478855	109480838	+	antisense	class2	HoLdUp	AL449266.1	36.5994	24.7033	48.3772	32.8434	39.7612	32.1989	33.2726	26.2913	21.2527	12.3516	38.8181	21.1893	10.1022	17.3303	16.9385	17.4981	19.9636	16.6363	10.293	8.8727	14.6638	27.3518	20.2165	14.4181	34.2559	17.9935	0.523875	-0.932707	5.17248e-05	0.00306486
contig_000000000000000081682_merged_prostate_anti_class2	chr1	143403433	143405457	+	antisense	class2	HoLdUp	RP11-435B5.4	18.6891	5.14651	7.20512	9.53517	12.5562	15.5443	14.4181	5.97529	22.1028	18.5274	97.5997	29.665	152.655	441.345	15.8093	22.6446	15.5272	52.1271	17.4981	5.54544	46.2474	16.6489	82.0553	52.1271	11.1337	68.0078	6.08894	2.60619	6.47098e-06	0.000601327
contig_000000000000000087632_merged_prostate_anti_class2	chr1	153507636	153508424	+	antisense	class2	HoLdUp	S100A6	9.34454	6.17581	7.20512	5.29732	3.13904	4.44123	2.21818	5.97529	1.70021	2.0586	1.10909	1.05946	1.12246	1.15535	1.12924	4.11721	1.10909	2.21818	3.08791	1.10909	3.38395	3.56762	1.18921	1.10909	5.47456	1.88911	0.339167	-1.55993	9.18327e-05	0.00479553
contig_000000000000000087633_merged_prostate_anti_class2	chr1	153508608	153511445	+	antisense	class2	HoLdUp	S100A6	22.5826	21.6153	19.5567	7.41624	11.5098	13.3237	11.0909	5.97529	3.40043	10.293	2.21818	2.11893	1.12246	4.62141	1.12924	8.23442	5.54544	3.32726	1.0293	1.10909	5.63992	7.13524	3.56762	5.54544	14.1338	4.12734	0.289596	-1.78789	7.53855e-07	0.000107551
contig_000000000000000105615_merged_prostate_anti_class2	chr1	180921742	180923152	+	antisense	class2	HoLdUp	AL162431.2	2.33613	7.20512	8.23442	8.4757	14.6489	6.66184	5.54544	4.78023	2.55032	2.0586	2.21818	1.05946	1.12246	3.46606	1.12924	7.20512	1.10909	2.21818	4.11721	5.54544	2.25597	3.56762	1.18921	2.21818	7.23597	2.68939	0.377162	-1.40674	0.000217478	0.00914302
contig_000000000000000113649_merged_prostate_anti_class2	chr1	193074638	193075709	+	antisense	class2	HoLdUp	GLRX2	1.55742	2.0586	1.0293	1.05946	5.23173	1.11031	4.43635	2.39012	5.95075	102.93	6.65453	4.23785	11.2246	4.62141	10.1631	4.11721	3.32726	6.65453	12.3516	3.32726	4.51194	7.13524	2.37841	9.98179	2.35916	12.473	5.33256	2.41483	0.000209231	0.00888273
contig_000000000000000119437_merged_prostate_anti_class2	chr1	201869241	201870236	+	antisense	class2	HoLdUp	LMOD1	123.036	89.5493	200.714	61.4489	127.654	43.302	67.6543	20.316	27.2034	21.6153	7.76361	12.7136	14.592	24.2624	18.0678	14.4102	47.6908	18.8545	18.5274	46.5817	15.7918	55.8927	42.8115	9.98179	91.7094	24.7975	0.269716	-1.89049	2.91762e-07	4.93559e-05
contig_000000000000000120178_merged_prostate_anti_class2	chr1	203272870	203274484	+	antisense	class2	HoLdUp	LINC01136	12.4594	4.11721	5.14651	4.23785	10.4635	5.55153	6.65453	3.58517	2.55032	3.08791	1.10909	2.11893	1.12246	2.31071	1.12924	3.08791	2.21818	2.21818	2.0586	1.10909	3.38395	1.18921	1.18921	4.43635	6.52696	2.14496	0.323579	-1.62781	2.14076e-05	0.00153503
contig_000000000000000146483_merged_prostate_anti_class2	chr1	240768201	240769988	+	antisense	class2	HoLdUp	GREM2	2.33613	2.0586	1.0293	3.17839	1.04635	1.11031	1.10909	1.19506	5.95075	228.505	13.3091	9.53517	2.24492	1.15535	84.6927	1.0293	18.8545	7.76361	30.8791	4.43635	1.12798	13.0813	3.56762	1.10909	1.6329	26.7026	16.2515	4.0225	2.38538e-06	0.000271445
contig_000000000000000160694_merged_prostate_anti_class2	chr1	12506905	12509436	-	antisense	class2	HoLdUp	VPS13D	8.56582	2.0586	1.0293	24.3677	15.6952	7.77215	8.8727	15.5357	0.850107	9.26372	1.10909	2.11893	1.12246	1.15535	2.25847	3.08791	4.43635	2.21818	5.14651	3.32726	4.51194	2.37841	3.56762	3.32726	10.4871	3.11747	0.298749	-1.743	6.68543e-05	0.0037437
contig_000000000000000163305_merged_prostate_anti_class2	chr1	15479444	15479709	-	antisense	class2	HoLdUp	TMEM51	17.1316	7.20512	7.20512	6.35678	5.23173	8.88246	6.65453	9.56046	3.40043	4.11721	8.8727	1.05946	2.24492	1.15535	3.38771	4.11721	4.43635	3.32726	4.11721	2.21818	3.38395	3.56762	3.56762	1.10909	8.52848	3.38014	0.389985	-1.35851	7.91214e-05	0.0042827
contig_000000000000000163444_merged_prostate_anti_class2	chr1	15644485	15648955	-	antisense	class2	HoLdUp	FHAD1	10.902	16.4688	126.604	20.1298	57.5491	127.685	13.3091	33.4616	37.4047	8.23442	21.0727	5.29732	6.73477	5.77676	7.90465	23.674	13.3091	4.43635	1.0293	2.21818	5.63992	11.8921	3.56762	1.10909	50.7637	9.9563	0.197511	-2.34	1.19556e-05	0.000974585
contig_000000000000000163445_merged_prostate_anti_class2	chr1	15649094	15650801	-	antisense	class2	HoLdUp	FHAD1	23.3613	37.0549	252.179	19.0703	54.41	133.237	43.2544	133.846	18.7024	5.14651	15.5272	7.41624	3.36739	4.62141	2.25847	22.6446	42.1453	1.10909	2.0586	2.21818	3.38395	7.13524	3.56762	6.65453	87.0517	9.2473	0.106629	-3.22933	3.15487e-09	1.22802e-06
contig_000000000000000163446_merged_prostate_anti_class2	chr1	15651595	15652146	-	antisense	class2	HoLdUp	FHAD1	4.67227	11.3223	50.4358	5.29732	15.6952	13.3237	4.43635	19.1209	9.35118	2.0586	1.10909	1.05946	1.12246	2.31071	1.12924	6.17581	7.76361	2.21818	1.0293	3.32726	2.25597	1.18921	1.18921	1.10909	15.538	2.7749	0.182696	-2.45248	6.56041e-07	9.64596e-05
contig_000000000000000168730_merged_prostate_anti_class2	chr1	23940205	23944286	-	antisense	class2	HoLdUp	MDS2	10.1232	8.23442	27.7912	14.8325	7.32443	13.3237	7.76361	20.316	6.80086	2.0586	3.32726	3.17839	6.73477	8.08747	1.12924	8.23442	5.54544	2.21818	5.14651	4.43635	2.25597	9.51366	2.37841	9.98179	13.7136	5.06421	0.371295	-1.42936	3.29407e-05	0.00216033
contig_000000000000000171881_merged_prostate_anti_class2	chr1	28568053	28569759	-	antisense	class2	HoLdUp	ATPIF1	7.78711	19.5567	18.5274	12.7136	24.066	9.99276	8.8727	20.316	29.7538	55.5823	109.8	55.0921	40.4086	24.2624	40.6525	60.7288	26.6181	67.6543	72.0512	29.9454	36.0955	32.1086	32.1086	11.0909	15.229	45.247	2.98353	1.57702	1.44207e-06	0.000180432
contig_000000000000000171882_merged_prostate_anti_class2	chr1	28569877	28570829	-	antisense	class2	HoLdUp	ATPIF1	5.45098	15.4395	10.293	12.7136	9.41712	9.99276	5.54544	11.9506	21.2527	36.0256	70.9816	38.1407	21.3268	6.93212	37.2648	37.0549	19.9636	41.0362	56.6116	18.8545	14.6638	30.9194	27.3518	8.8727	10.1004	30.4533	3.03077	1.59968	5.70997e-06	0.000545085
contig_000000000000000171883_merged_prostate_anti_class2	chr1	28571072	28571678	-	antisense	class2	HoLdUp	ATPIF1	11.6807	8.23442	10.293	6.35678	16.7415	6.66184	4.43635	11.9506	28.9037	39.1135	48.7999	32.8434	13.4695	12.7089	23.7139	47.3479	19.9636	37.709	37.0549	18.8545	18.0477	26.1626	20.2165	12.2	9.5444	27.3193	2.85736	1.51468	1.08095e-06	0.000142845
contig_000000000000000175219_merged_prostate_anti_class2	chr1	32798337	32799166	-	antisense	class2	HoLdUp	HDAC1	10.902	7.20512	8.23442	15.8919	6.27808	8.88246	12.2	9.56046	21.2527	39.1135	29.9454	15.8919	14.592	19.641	15.8093	19.5567	16.6363	34.3817	44.26	8.8727	13.5358	21.4057	14.2705	24.3999	9.8943	22.0978	2.23743	1.16184	8.705e-05	0.00460469
contig_000000000000000179414_merged_prostate_anti_class2	chr1	39348263	39348757	-	antisense	class2	HoLdUp	AL139260.1	3.11485	20.586	18.5274	7.41624	3.13904	13.3237	8.8727	11.9506	5.10064	3.08791	5.54544	1.05946	3.36739	4.62141	2.25847	8.23442	3.32726	4.43635	1.0293	1.10909	2.25597	7.13524	2.37841	2.21818	10.8663	3.57281	0.33197	-1.59088	4.40005e-05	0.00270309
contig_000000000000000179415_merged_prostate_anti_class2	chr1	39348978	39350046	-	antisense	class2	HoLdUp	AL139260.1	10.1232	19.5567	25.7326	22.2487	6.27808	12.2134	8.8727	10.7555	3.40043	2.0586	18.8545	4.23785	4.48985	2.31071	1.12924	7.20512	8.8727	3.32726	1.0293	1.10909	2.25597	9.51366	5.94604	2.21818	14.4726	4.8724	0.335026	-1.57765	0.000131161	0.00627538
contig_000000000000000184530_merged_prostate_anti_class2	chr1	47539030	47540359	-	antisense	class2	HoLdUp	CYP4Z1	20.2465	5.14651	8.23442	9.53517	10.4635	2.22061	3.32726	3.58517	5.10064	2.0586	1.10909	1.05946	3.36739	2.31071	4.51694	2.0586	2.21818	1.10909	1.0293	3.32726	3.38395	1.18921	1.18921	1.10909	7.84489	2.25855	0.283712	-1.8175	1.6341e-05	0.00124763
contig_000000000000000185133_merged_prostate_anti_class2	chr1	48695747	48696243	-	antisense	class2	HoLdUp	SLC5A9	4.67227	6.17581	4.11721	5.29732	11.5098	5.55153	5.54544	7.17035	3.40043	2.0586	2.21818	1.05946	1.12246	2.31071	1.12924	8.23442	1.10909	1.10909	2.0586	1.10909	1.12798	2.37841	2.37841	2.21818	6.25497	2.1889	0.358366	-1.48049	0.000131375	0.0062788
contig_000000000000000209160_merged_prostate_anti_class2	chr1	84874581	84881317	-	antisense	class2	HoLdUp	DNASE2B	7.78711	2.0586	7.20512	4.23785	1.04635	3.33092	3.32726	3.58517	26.3533	125.575	13.3091	12.7136	17.9594	17.3303	13.5508	6.17581	12.2	22.1818	12.3516	4.43635	21.4317	8.32445	9.51366	3.32726	4.0723	20.4209	4.97013	2.31328	2.09136e-05	0.00150694
contig_000000000000000226113_merged_prostate_anti_class2	chr1	109794740	109796012	-	antisense	class2	HoLdUp	CELSR2	4.67227	3.08791	5.14651	6.35678	4.18539	8.88246	1.10909	8.3654	1.70021	1.0293	1.10909	1.05946	2.24492	2.31071	1.12924	1.0293	3.32726	3.32726	3.08791	1.10909	2.25597	1.18921	1.18921	1.10909	5.22572	1.76295	0.340616	-1.55378	0.000156607	0.00714987
contig_000000000000000226407_merged_prostate_anti_class2	chr1	110274001	110276290	-	antisense	class2	HoLdUp	GSTM5	28.8123	62.7874	37.0549	67.8056	72.1979	63.2875	36.5999	65.7282	10.2013	22.6446	2.21818	15.8919	5.61231	10.3982	3.38771	22.6446	35.4908	12.2	11.3223	19.9636	9.02387	7.13524	3.56762	3.32726	54.2842	12.1893	0.225452	-2.14911	4.87423e-09	1.75553e-06
contig_000000000000000230472_merged_prostate_anti_class2	chr1	116240485	116242457	-	antisense	class2	HoLdUp	VANGL1	10.1232	6.17581	47.3479	5.29732	9.41712	19.9855	36.5999	10.7555	11.9015	9.26372	2.21818	5.29732	10.1022	10.3982	3.38771	8.23442	5.54544	6.65453	6.17581	6.65453	3.38395	7.13524	7.13524	3.32726	18.2128	6.67595	0.369131	-1.4378	0.000165748	0.00747739
contig_000000000000000240338_merged_prostate_anti_class2	chr1	153500826	153506345	-	antisense	class2	HoLdUp	BX470102.1	278.779	23.674	21.6153	19.0703	12.5562	29.9783	15.5272	10.7555	11.0514	8.23442	1.10909	11.6541	2.24492	10.3982	4.51694	11.3223	33.2726	11.0909	12.3516	8.8727	7.89589	8.32445	2.37841	6.65453	51.4944	9.46078	0.183138	-2.449	5.58644e-06	0.000537718
contig_000000000000000240339_merged_prostate_anti_class2	chr1	153506448	153506948	-	antisense	class2	HoLdUp	BX470102.1	197.793	8.23442	8.23442	8.4757	8.37077	16.6546	13.3091	5.97529	7.65097	4.11721	2.21818	3.17839	1.12246	3.46606	2.25847	2.0586	16.6363	5.54544	7.20512	7.76361	9.02387	2.37841	2.37841	2.21818	33.3809	4.95123	0.147698	-2.75928	2.54103e-06	0.000285183
contig_000000000000000241258_merged_prostate_anti_class2	chr1	156027048	156029813	-	antisense	class2	HoLdUp	LAMTOR2	4.67227	9.26372	12.3516	6.35678	2.09269	2.22061	8.8727	5.97529	14.4518	33.967	39.9272	15.8919	8.9797	12.7089	23.7139	5.14651	8.8727	27.7272	37.0549	8.8727	16.9198	15.4597	26.1626	11.0909	6.47571	19.1842	2.96692	1.56897	4.93875e-05	0.00295416
contig_000000000000000244981_merged_prostate_anti_class2	chr1	161248853	161256572	-	antisense	class2	HoLdUp	PCP4L1	23.3613	36.0256	46.3186	33.9028	55.4564	28.868	31.0545	32.2666	14.4518	5.14651	1.10909	6.35678	7.85723	4.62141	2.25847	18.5274	15.5272	14.4181	16.4688	6.65453	4.51194	7.13524	4.75683	13.3091	35.9067	8.94441	0.251344	-1.99226	3.84672e-10	2.19205e-07
contig_000000000000000246143_merged_prostate_anti_class2	chr1	162557199	162557725	-	antisense	class2	HoLdUp	UAP1	3.11485	2.0586	1.0293	2.11893	2.09269	1.11031	2.21818	1.19506	5.10064	7.20512	13.3091	8.4757	1.12246	5.77676	9.03388	7.20512	4.43635	3.32726	14.4102	2.21818	5.63992	4.75683	9.51366	4.43635	1.86724	6.62297	3.46359	1.79227	0.000131445	0.00628079
contig_000000000000000258191_merged_prostate_anti_class2	chr1	178818041	178818521	-	antisense	class2	HoLdUp	RALGPS2	12.4594	9.26372	9.26372	6.35678	16.7415	4.44123	5.54544	3.58517	1.70021	3.08791	1.10909	1.05946	3.36739	3.46606	2.25847	4.11721	4.43635	5.54544	7.20512	2.21818	3.38395	2.37841	1.18921	1.10909	8.45712	2.97697	0.347257	-1.52592	3.19238e-05	0.00211123
contig_000000000000000273758_merged_prostate_anti_class2	chr1	197868404	197871991	-	antisense	class2	HoLdUp	C1orf53	3.89356	3.08791	8.23442	7.41624	3.13904	3.33092	6.65453	5.97529	25.5032	347.904	23.2908	15.8919	15.7145	17.3303	14.6801	12.3516	5.54544	35.4908	36.0256	7.76361	18.0477	16.6489	5.94604	48.7999	5.21649	40.4334	7.7752	2.95888	1.78285e-06	0.000214274
contig_000000000000000275912_merged_prostate_anti_class2	chr1	199996002	199998330	-	antisense	class2	HoLdUp	NR5A2	0.778711	7.20512	2.0586	16.9514	3.13904	4.44123	6.65453	1.19506	17.8523	28.8205	35.4908	50.8542	28.0616	13.8642	11.2924	9.26372	13.3091	5.54544	44.26	12.2	19.1757	8.32445	23.7841	14.4181	5.30296	21.0323	4.00026	2.00009	9.72625e-06	0.000831928
contig_000000000000000278607_merged_prostate_anti_class2	chr1	204045695	204058370	-	antisense	class2	HoLdUp	SOX13	14.7955	80.2856	90.5786	73.103	9.41712	43.302	49.9089	25.0962	41.6553	215.124	256.199	234.141	87.552	176.769	211.167	188.362	134.2	123.109	122.487	228.472	164.686	85.6229	529.197	63.218	48.3109	178.873	3.70381	1.88901	1.01918e-06	0.000136316
contig_000000000000000292916_merged_prostate_anti_class2	chr1	225107150	225112610	-	antisense	class2	HoLdUp	DNAH14	3.11485	4.11721	4.11721	2.11893	1.04635	1.11031	6.65453	3.58517	7.65097	19.5567	33.2726	9.53517	15.7145	6.93212	7.90465	13.3809	4.43635	25.509	22.6446	9.98179	6.76791	13.0813	16.6489	19.9636	3.23307	14.5613	4.51269	2.17399	2.44975e-07	4.27875e-05
contig_000000000000000292917_merged_prostate_anti_class2	chr1	225112887	225117649	-	antisense	class2	HoLdUp	DNAH14	10.902	5.14651	10.293	2.11893	2.09269	2.22061	8.8727	2.39012	9.35118	55.5823	26.6181	28.6055	15.7145	16.1749	7.90465	13.3809	11.0909	26.6181	30.8791	6.65453	16.9198	19.0273	20.2165	15.5272	5.50457	20.0166	3.57094	1.83631	5.23761e-06	0.000511785
contig_000000000000000306787_merged_prostate_anti_class2	chr1	244622540	244625069	-	antisense	class2	HoLdUp	CATSPERE	2.33613	4.11721	2.0586	1.05946	1.04635	1.11031	5.54544	2.39012	5.95075	90.5786	7.76361	2.11893	4.48985	4.62141	9.03388	8.23442	2.21818	11.0909	11.3223	2.21818	6.76791	9.51366	7.13524	14.4181	2.45795	12.3422	5.04306	2.3343	0.000181388	0.00797723
contig_000000000000000315555_merged_prostate_anti_class2	chr10	7704252	7705776	+	antisense	class2	HoLdUp	ITIH5	7.0084	6.17581	8.23442	3.17839	11.5098	3.33092	13.3091	13.1456	2.55032	2.0586	1.10909	1.05946	2.24492	1.15535	2.25847	3.08791	9.98179	4.43635	2.0586	5.54544	1.12798	1.18921	3.56762	2.21818	8.23656	2.85308	0.348154	-1.5222	8.17696e-05	0.00438518
contig_000000000000000320173_merged_prostate_anti_class2	chr10	14032489	14033534	+	antisense	class2	HoLdUp	FRMD4A	0.778711	2.0586	4.11721	7.41624	4.18539	1.11031	4.43635	4.78023	4.25054	37.0549	49.9089	19.0703	3.36739	1.15535	27.1017	4.11721	16.6363	9.98179	17.4981	13.3091	4.51194	5.94604	33.2978	5.54544	3.61038	15.7971	4.42002	2.14405	0.000106387	0.00536245
contig_000000000000000320205_merged_prostate_anti_class2	chr10	14084350	14085641	+	antisense	class2	HoLdUp	FRMD4A	1.55742	2.0586	1.0293	2.11893	1.04635	1.11031	2.21818	4.78023	14.4518	82.3442	6.65453	3.17839	7.85723	3.46606	5.64618	2.0586	3.32726	4.43635	24.7033	7.76361	5.63992	13.0813	1.18921	3.32726	1.98991	11.8203	6.03813	2.5941	9.96385e-05	0.00509453
contig_000000000000000323148_merged_prostate_anti_class2	chr10	17490797	17492615	+	antisense	class2	HoLdUp	ST8SIA6	3.89356	3.08791	2.0586	1.05946	2.09269	4.44123	2.21818	4.78023	0.850107	24.7033	2.21818	1.05946	20.2043	34.6606	58.7202	46.3186	5.54544	1.10909	50.4358	8.8727	1.12798	3.56762	3.56762	11.0909	2.95398	17.1282	5.80171	2.53648	0.000223101	0.00932076
contig_000000000000000350636_merged_prostate_anti_class2	chr10	61081221	61085014	+	antisense	class2	HoLdUp	FAM13C	2.33613	5.14651	2.0586	5.29732	2.09269	2.22061	2.21818	2.39012	10.2013	56.6116	1.10909	3.17839	14.592	10.3982	13.5508	12.3516	3.32726	15.5272	8.23442	15.5272	5.63992	14.2705	8.32445	3.32726	2.97002	12.2607	4.13845	2.04909	8.63589e-05	0.0045752
contig_000000000000000354265_merged_prostate_anti_class2	chr10	66380083	66381965	+	antisense	class2	HoLdUp	RPL17P35	5.45098	4.11721	3.08791	4.23785	7.32443	7.77215	1.10909	1.19506	15.3019	14.4102	16.6363	24.3677	41.5311	21.9517	4.51694	42.2014	4.43635	7.76361	19.5567	11.0909	14.6638	4.75683	1.18921	31.0545	4.28683	17.2143	3.99244	1.99727	3.71069e-05	0.00237353
contig_000000000000000361750_merged_prostate_anti_class2	chr10	79137632	79138914	+	antisense	class2	HoLdUp	KCNMA1	2.33613	3.08791	4.11721	4.23785	2.09269	4.44123	5.54544	2.39012	5.95075	19.5567	89.8361	5.29732	2.24492	1.15535	22.5847	5.14651	13.3091	5.54544	13.3809	18.8545	6.76791	5.94604	39.2438	5.54544	3.53107	16.2728	4.62026	2.20797	0.00016489	0.00744628
contig_000000000000000371375_merged_prostate_anti_class2	chr10	93865518	93867124	+	antisense	class2	HoLdUp	CPEB3	1.55742	1.0293	3.08791	4.23785	1.04635	3.33092	2.21818	1.19506	4.25054	36.0256	28.8363	13.773	5.61231	2.31071	16.9385	5.14651	2.21818	3.32726	4.11721	12.2	7.89589	7.13524	11.8921	1.10909	2.21287	10.1743	4.61854	2.20744	0.000107924	0.00541515
contig_000000000000000378766_merged_prostate_anti_class2	chr10	105433102	105437813	+	antisense	class2	HoLdUp	SH3PXD2A	25.6975	12.3516	13.3809	6.35678	9.41712	17.7649	11.0909	7.17035	12.7516	4.11721	1.10909	1.05946	3.36739	3.46606	3.38771	10.293	9.98179	4.43635	2.0586	2.21818	4.51194	7.13524	2.37841	4.43635	12.9038	4.79428	0.372876	-1.42323	0.000137304	0.0064821
contig_000000000000000427319_merged_prostate_anti_class2	chr10	43156597	43157044	-	antisense	class2	HoLdUp	VN1R54P	1.55742	4.11721	1.0293	2.11893	2.09269	1.11031	1.10909	2.39012	0.850107	3.08791	36.5999	13.773	7.85723	1.15535	67.7541	34.9963	1.10909	3.32726	7.20512	5.54544	11.2798	20.2165	10.7029	62.1089	1.94063	17.9731	9.26382	3.21161	4.0425e-06	0.000416382
contig_000000000000000440327_merged_prostate_anti_class2	chr10	63699980	63704262	-	antisense	class2	HoLdUp	ARID5B	7.0084	10.293	3.08791	6.35678	3.13904	2.22061	3.32726	3.58517	24.6531	89.5493	11.0909	15.8919	8.9797	4.62141	12.4216	8.23442	13.3091	12.2	18.5274	9.98179	16.9198	15.4597	5.94604	7.76361	4.87727	17.2219	3.51261	1.81254	0.000141445	0.00664059
contig_000000000000000441404_merged_prostate_anti_class2	chr10	65421907	65425077	-	antisense	class2	HoLdUp	AC022387.1	3.11485	1.0293	1.0293	3.17839	1.04635	4.44123	7.76361	7.17035	12.7516	33.967	19.9636	8.4757	30.3065	20.7963	3.38771	7.20512	7.76361	15.5272	26.7619	14.4181	12.4078	14.2705	5.94604	15.5272	3.59667	15.5922	4.41863	2.1436	8.90309e-07	0.000122652
contig_000000000000000444924_merged_prostate_anti_class2	chr10	71240299	71243120	-	antisense	class2	HoLdUp	TSPAN15	13.2381	6.17581	8.23442	9.53517	18.8342	8.88246	16.6363	2.39012	7.65097	1.0293	1.10909	2.11893	7.85723	2.31071	2.25847	3.08791	7.76361	5.54544	2.0586	5.54544	5.63992	2.37841	1.18921	2.21818	10.4908	3.73509	0.35701	-1.48596	7.93257e-05	0.00428669
contig_000000000000000456093_merged_prostate_anti_class2	chr10	85910169	85914170	-	antisense	class2	HoLdUp	GHITM	7.78711	13.3809	4.11721	4.23785	9.41712	2.22061	4.43635	9.56046	2.55032	1.0293	3.32726	1.05946	1.12246	2.31071	3.38771	4.11721	1.10909	3.32726	1.0293	2.21818	3.38395	1.18921	2.37841	1.10909	6.89471	2.16556	0.313117	-1.67523	1.66339e-05	0.0012643
contig_000000000000000459864_merged_prostate_anti_class2	chr10	91594733	91597178	-	antisense	class2	HoLdUp	LINC00865	6.22969	14.4102	36.0256	12.7136	19.8806	14.434	11.0909	7.17035	3.40043	5.14651	1.10909	3.17839	3.36739	5.77676	1.12924	6.17581	5.54544	4.43635	2.0586	3.32726	9.02387	5.94604	3.56762	16.6363	15.2444	4.98907	0.326523	-1.61474	2.27059e-05	0.00161136
contig_000000000000000465985_merged_prostate_anti_class2	chr10	101291252	101295077	-	antisense	class2	HoLdUp	NKX2-3	1.55742	1.0293	2.0586	18.0109	1.04635	2.22061	1.10909	2.39012	20.4026	40.1428	322.745	47.6758	122.348	41.5927	4.51694	93.6665	21.0727	33.2726	25.7326	14.4181	27.0716	28.541	60.6496	6.65453	3.6778	56.9064	15.5241	3.95643	8.53298e-10	4.16119e-07
contig_000000000000000468614_merged_prostate_anti_class2	chr10	105146609	105148422	-	antisense	class2	HoLdUp	TAF5	2.33613	9.26372	3.08791	2.11893	4.18539	7.77215	6.65453	2.39012	14.4518	11.3223	19.9636	6.35678	13.4695	20.7963	10.1631	28.8205	5.54544	16.6363	28.8205	13.3091	12.4078	7.13524	3.56762	47.6908	4.72611	16.2785	3.47238	1.79592	2.89481e-05	0.0019537
contig_000000000000000477688_merged_prostate_anti_class2	chr10	115937412	115940570	-	antisense	class2	HoLdUp	TDRD1	0.778711	7.20512	1.0293	3.17839	1.04635	2.22061	5.54544	1.19506	15.3019	62.7874	175.236	41.3191	14.592	13.8642	44.0402	4.11721	33.2726	8.8727	33.967	104.254	6.76791	10.7029	48.7575	11.0909	2.77487	39.309	14.259	3.8338	6.56536e-10	3.35766e-07
contig_000000000000000491443_merged_prostate_anti_class2	chr11	660670	665890	+	antisense	class2	HoLdUp	DEAF1	11.6807	31.9084	29.8498	11.6541	40.8075	33.3092	23.2908	7.17035	10.2013	11.3223	7.76361	5.29732	10.1022	10.3982	9.03388	16.4688	13.3091	13.3091	7.20512	21.0727	6.76791	5.94604	15.4597	3.32726	23.7089	10.4365	0.440706	-1.18211	0.000193666	0.00837138
contig_000000000000000492328_merged_prostate_anti_class2	chr11	2152528	2153484	+	antisense	class2	HoLdUp	IGF2	80.986	8.23442	16.4688	11.6541	21.9733	4.44123	6.65453	9.56046	5.10064	2.0586	1.10909	1.05946	2.24492	1.15535	1.12924	2.0586	1.10909	2.21818	3.08791	4.43635	2.25597	2.37841	4.75683	1.10909	19.9966	2.32923	0.115978	-3.10807	3.50592e-10	2.01245e-07
contig_000000000000000493792_merged_prostate_anti_class2	chr11	4714731	4720140	+	antisense	class2	HoLdUp	OR51E2	7.0084	18.5274	1.0293	5.29732	1.04635	3.33092	1.10909	2.39012	180.223	627.874	48.7999	69.9246	33.6739	40.4373	181.807	34.9963	17.7454	125.327	195.567	53.2362	62.0391	42.8115	16.6489	6.65453	4.96737	108.61	21.7327	4.4418	4.22532e-12	5.7491e-09
contig_000000000000000494946_merged_prostate_anti_class2	chr11	6340381	6341378	+	antisense	class2	HoLdUp	CAVIN3	10.902	9.26372	11.3223	10.5946	24.066	16.6546	7.76361	10.7555	8.50107	2.0586	1.10909	2.11893	4.48985	8.08747	2.25847	14.4102	4.43635	1.10909	5.14651	8.8727	2.25597	4.75683	5.94604	2.21818	12.6653	4.86096	0.38729	-1.36852	0.000150587	0.00693828
contig_000000000000000495157_merged_prostate_anti_class2	chr11	6668984	6679577	+	antisense	class2	HoLdUp	DCHS1	29.591	12.3516	14.4102	11.6541	20.9269	9.99276	8.8727	15.5357	7.65097	6.17581	4.43635	6.35678	4.48985	2.31071	5.64618	6.17581	5.54544	8.8727	6.17581	11.0909	10.1519	3.56762	2.37841	6.65453	15.4169	6.10498	0.393068	-1.34715	4.9719e-06	0.000491663
contig_000000000000000500312_merged_prostate_anti_class2	chr11	14898665	14900128	+	antisense	class2	HoLdUp	CYP2R1	10.902	22.6446	10.293	11.6541	20.9269	8.88246	6.65453	7.17035	47.606	49.4065	39.9272	31.7839	29.184	32.3499	60.9787	45.2893	25.509	25.509	164.688	21.0727	59.7832	9.51366	13.0813	31.0545	12.391	42.9211	3.46204	1.79162	6.11174e-06	0.000575757
contig_000000000000000500313_merged_prostate_anti_class2	chr11	14900248	14901353	+	antisense	class2	HoLdUp	CYP2R1	17.9104	12.3516	2.0586	8.4757	14.6489	9.99276	2.21818	4.78023	22.9529	45.2893	24.3999	25.4271	28.0616	23.1071	47.4279	30.8791	19.9636	19.9636	118.37	17.7454	37.2235	10.7029	17.8381	15.5272	9.05454	31.5549	3.45045	1.78678	1.29014e-05	0.00103484
contig_000000000000000500315_merged_prostate_anti_class2	chr11	14902027	14903105	+	antisense	class2	HoLdUp	CYP2R1	14.0168	18.5274	6.17581	8.4757	12.5562	14.434	6.65453	3.58517	28.0535	37.0549	22.1818	23.3082	19.0819	21.9517	55.3325	30.8791	19.9636	21.0727	130.721	23.2908	47.3753	20.2165	11.8921	22.1818	10.5532	33.4099	3.15248	1.65649	1.93001e-05	0.00141851
contig_000000000000000500316_merged_prostate_anti_class2	chr11	14903362	14903696	+	antisense	class2	HoLdUp	CYP2R1	4.67227	4.11721	4.11721	6.35678	4.18539	2.22061	3.32726	2.39012	12.7516	7.20512	15.5272	12.7136	3.36739	10.3982	14.6801	23.674	14.4181	4.43635	43.2307	6.65453	29.3276	9.51366	5.94604	11.0909	3.92336	14.0584	3.56385	1.83344	2.29379e-05	0.00162515
contig_000000000000000522766_merged_prostate_anti_class2	chr11	49199409	49200966	+	antisense	class2	HoLdUp	FOLH1	2.33613	2.0586	3.08791	2.11893	1.04635	1.11031	1.10909	1.19506	6.80086	158.513	3.32726	2.11893	7.85723	15.0196	5.64618	4.11721	4.43635	11.0909	17.4981	1.10909	14.6638	8.32445	2.37841	7.76361	1.7578	16.9165	9.5571	3.25657	1.20658e-05	0.000981025
contig_000000000000000535582_merged_prostate_anti_class2	chr11	71751023	71751732	+	antisense	class2	HoLdUp	NUMA1	3.89356	2.0586	6.17581	5.29732	4.18539	2.22061	8.8727	14.3407	22.1028	145.132	18.8545	7.41624	26.9391	24.2624	14.6801	10.293	5.54544	26.6181	21.6153	19.9636	16.9198	16.6489	8.32445	4.43635	5.88059	24.3595	4.18575	2.06549	7.30051e-05	0.00401595
contig_000000000000000572632_merged_prostate_anti_class2	chr11	124974383	124975288	+	antisense	class2	HoLdUp	TMEM218	4.67227	3.08791	1.0293	7.41624	1.04635	7.77215	1.10909	72.8985	1.70021	2.0586	2.21818	3.17839	4.48985	1.15535	4.51694	2.0586	2.21818	1.10909	4.11721	4.43635	2.25597	1.18921	2.37841	1.10909	12.379	2.51185	0.205014	-2.2862	0.000141941	0.00665716
contig_000000000000000579261_merged_prostate_anti_class2	chr11	134120951	134123206	+	antisense	class2	HoLdUp	THYN1	3.11485	9.26372	5.14651	4.23785	2.09269	4.44123	4.43635	3.58517	11.9015	9.26372	156.381	60.3894	3.36739	4.62141	6.77541	21.6153	9.98179	18.8545	17.4981	37.709	4.51194	4.75683	132.002	16.6363	4.5398	32.2666	7.10855	2.82956	7.3257e-06	0.00066314
contig_000000000000000580319_merged_prostate_anti_class2	chr11	1048502	1054547	-	antisense	class2	HoLdUp	AC139749.1	16.3529	11.3223	8.23442	6.35678	3.13904	5.55153	9.98179	1.19506	41.6553	68.9632	191.872	51.9137	11.2246	17.3303	23.7139	16.4688	19.9636	32.1635	321.142	12.2	9.02387	15.4597	111.785	11.0909	7.76673	59.7482	7.64019	2.93361	1.21528e-06	0.000156835
contig_000000000000000582777_merged_prostate_anti_class2	chr11	4724149	4726969	-	antisense	class2	HoLdUp	MMP26	0.778711	6.17581	2.0586	4.23785	1.04635	1.11031	3.32726	2.39012	174.272	650.519	43.2544	25.4271	6.73477	40.4373	29.3601	2.0586	32.1635	129.763	101.901	7.76361	54.1432	41.6222	4.75683	3.32726	2.64063	84.219	32.0541	5.00244	8.20887e-11	6.09231e-08
contig_000000000000000582785_merged_prostate_anti_class2	chr11	4732513	4734728	-	antisense	class2	HoLdUp	MMP26	3.89356	1.0293	1.0293	1.05946	1.04635	1.11031	2.21818	2.39012	18.7024	96.7544	7.76361	8.4757	11.2246	5.77676	18.0678	1.0293	1.10909	15.5272	23.674	4.43635	6.76791	9.51366	1.18921	1.10909	1.72207	14.4451	8.28383	3.0503	1.65828e-05	0.0012626
contig_000000000000000582786_merged_prostate_anti_class2	chr11	4734969	4735979	-	antisense	class2	HoLdUp	MMP26	0.778711	1.0293	1.0293	1.05946	2.09269	1.11031	1.10909	1.19506	16.152	51.4651	2.21818	1.05946	4.48985	4.62141	4.51694	1.0293	3.32726	16.6363	14.4102	1.10909	10.1519	1.18921	1.18921	1.10909	1.17549	8.41716	7.24879	2.85774	0.00015625	0.00713952
contig_000000000000000582796_merged_prostate_anti_class2	chr11	4747358	4748577	-	antisense	class2	HoLdUp	MMP26	0.778711	1.0293	1.0293	2.11893	1.04635	3.33092	1.10909	1.19506	15.3019	28.8205	2.21818	5.29732	5.61231	6.93212	15.8093	1.0293	3.32726	13.3091	4.11721	1.10909	13.5358	1.18921	4.75683	2.21818	1.45471	7.78647	5.45983	2.44886	0.000107746	0.00540869
contig_000000000000000585446_merged_prostate_anti_class2	chr11	10576297	10578162	-	antisense	class2	HoLdUp	MRVI1-AS1	48.2801	21.6153	31.9084	13.773	15.6952	8.88246	33.2726	50.1924	13.6017	9.26372	2.21818	3.17839	14.592	6.93212	3.38771	8.23442	5.54544	9.98179	8.23442	9.98179	10.1519	7.13524	5.94604	9.98179	27.9524	8.02291	0.287756	-1.79708	4.46156e-08	1.06662e-05
contig_000000000000000586246_merged_prostate_anti_class2	chr11	11960083	11961306	-	antisense	class2	HoLdUp	USP47	5.45098	2.0586	1.0293	1.05946	1.04635	1.11031	1.10909	1.19506	2.55032	1.0293	204.072	3.17839	1.12246	1.15535	2.25847	3.08791	1.10909	1.10909	2.0586	1.10909	2.25597	2.37841	266.382	1.10909	1.75739	30.9979	17.3795	4.11931	0.000217187	0.00913776
contig_000000000000000586643_merged_prostate_anti_class2	chr11	12400174	12410252	-	antisense	class2	HoLdUp	PARVA	22.5826	7.20512	123.516	27.546	23.0196	33.3092	19.9636	29.8764	17.0021	3.08791	12.2	11.6541	6.73477	6.93212	6.77541	6.17581	15.5272	14.4181	9.26372	21.0727	3.38395	11.8921	24.9733	15.5272	35.8774	11.6638	0.325005	-1.62147	4.86865e-05	0.00292414
contig_000000000000000589921_merged_prostate_anti_class2	chr11	17403998	17406646	-	antisense	class2	HoLdUp	AC124798.1	0.778711	1.0293	5.14651	2.11893	2.09269	3.33092	3.32726	2.39012	3.40043	8.23442	13.3091	2.11893	5.61231	5.77676	12.4216	8.23442	3.32726	2.21818	45.2893	6.65453	5.63992	4.75683	10.7029	26.6181	2.52681	10.2697	4.1221	2.04338	0.000216142	0.00910767
contig_000000000000000596384_merged_prostate_anti_class2	chr11	24748967	24756760	-	antisense	class2	HoLdUp	LUZP2	4.67227	9.26372	8.23442	3.17839	2.09269	4.44123	4.43635	1.19506	18.7024	352.021	9.98179	23.3082	48.2659	2.31071	40.6525	4.11721	13.3091	33.2726	81.3149	2.21818	69.935	16.6489	5.94604	3.32726	4.68927	45.3332	9.6453	3.26983	3.87051e-06	0.00040148
contig_000000000000000596571_merged_prostate_anti_class2	chr11	24904368	24905023	-	antisense	class2	HoLdUp	LUZP2	1.55742	1.0293	1.0293	1.05946	2.09269	2.22061	1.10909	1.19506	8.50107	7.20512	2.21818	9.53517	19.0819	2.31071	7.90465	1.0293	5.54544	8.8727	14.4102	1.10909	15.7918	2.37841	1.18921	1.10909	1.41162	6.762	4.79742	2.26226	0.000188248	0.00819229
contig_000000000000000612850_merged_prostate_anti_class2	chr11	46873863	46874489	-	antisense	class2	HoLdUp	LRP4-AS1	14.0168	9.26372	6.17581	10.5946	16.7415	6.66184	4.43635	4.78023	5.10064	5.14651	1.10909	2.11893	6.73477	3.46606	2.25847	6.17581	1.10909	6.65453	3.08791	4.43635	1.12798	3.56762	2.37841	2.21818	9.08387	3.54315	0.387989	-1.36591	9.95966e-05	0.00509357
contig_000000000000000612851_merged_prostate_anti_class2	chr11	46874724	46877934	-	antisense	class2	HoLdUp	LRP4-AS1	58.4033	38.0842	64.846	32.8434	78.476	29.9783	35.4908	25.0962	39.1049	8.23442	5.54544	18.0109	20.2043	20.7963	13.5508	23.674	15.5272	23.2908	19.5567	23.2908	14.6638	17.8381	26.1626	6.65453	45.4023	18.5066	0.408062	-1.29314	6.77569e-06	0.000624249
contig_000000000000000613108_merged_prostate_anti_class2	chr11	47173004	47179156	-	antisense	class2	HoLdUp	C11orf49	56.8459	45.2893	56.6116	33.9028	63.8272	44.4123	34.3817	40.632	38.2548	13.3809	21.0727	19.0703	37.0412	16.1749	21.4555	31.9084	28.8363	16.6363	45.2893	35.4908	16.9198	11.8921	15.4597	15.5272	46.9878	24.0256	0.512655	-0.963941	8.72843e-05	0.00461266
contig_000000000000000613522_merged_prostate_anti_class2	chr11	48075148	48077820	-	antisense	class2	HoLdUp	PTPRJ	12.4594	5.14651	6.17581	8.4757	3.13904	15.5443	18.8545	19.1209	13.6017	224.388	75.418	14.8325	77.4499	15.0196	54.2033	5.14651	60.9998	32.1635	125.575	18.8545	12.4078	19.0273	15.4597	21.0727	11.1145	49.1012	4.42983	2.14725	6.74263e-05	0.00376069
contig_000000000000000618894_merged_prostate_anti_class2	chr11	57235460	57238007	-	antisense	class2	HoLdUp	RTN4RL2	3.89356	13.3809	2.0586	2.11893	6.27808	4.44123	7.76361	1.19506	16.152	16.4688	48.7999	12.7136	16.8369	4.62141	22.5847	19.5567	8.8727	18.8545	32.9377	25.509	13.5358	3.56762	17.8381	7.76361	5.14125	17.9133	3.48209	1.79995	2.52881e-05	0.00175304
contig_000000000000000618898_merged_prostate_anti_class2	chr11	57239570	57240925	-	antisense	class2	HoLdUp	RTN4RL2	3.89356	3.08791	3.08791	2.11893	3.13904	8.88246	2.21818	1.19506	14.4518	26.7619	26.6181	5.29732	13.4695	2.31071	11.2924	8.23442	3.32726	16.6363	16.4688	17.7454	5.63992	2.37841	11.8921	4.43635	3.45288	11.685	3.38441	1.7589	0.000161277	0.00732364
contig_000000000000000618901_merged_prostate_anti_class2	chr11	57242495	57243533	-	antisense	class2	HoLdUp	RTN4RL2	2.33613	3.08791	3.08791	2.11893	2.09269	3.33092	2.21818	1.19506	10.2013	9.26372	24.3999	7.41624	3.36739	1.15535	14.6801	12.3516	1.10909	14.4181	16.4688	9.98179	3.38395	2.37841	13.0813	2.21818	2.43347	9.1172	3.74448	1.90476	0.000176144	0.00781365
contig_000000000000000620038_merged_prostate_anti_class2	chr11	58912692	58915994	-	antisense	class2	HoLdUp	FAM111A	3.11485	2.0586	1.0293	3.17839	2.09269	3.33092	3.32726	2.39012	8.50107	14.4102	6.65453	8.4757	11.2246	12.7089	15.8093	10.293	2.21818	22.1818	5.14651	5.54544	10.1519	5.94604	3.56762	5.54544	2.56527	9.27376	3.6097	1.85188	1.70305e-05	0.00128602
contig_000000000000000621828_merged_prostate_anti_class2	chr11	61565025	61566385	-	antisense	class2	HoLdUp	FADS2	65.4117	113.223	106.018	132.433	66.9662	62.1772	55.4544	234.231	34.8544	45.2893	31.0545	10.5946	7.85723	35.8159	24.8432	19.5567	33.2726	13.3091	20.586	43.2544	32.7115	90.3797	79.6769	42.1453	104.489	35.3251	0.337855	-1.56552	1.20183e-05	0.000977891
contig_000000000000000628880_merged_prostate_anti_class2	chr11	74158594	74162447	-	antisense	class2	HoLdUp	AP001372.1	14.7955	14.4102	3.08791	16.9514	23.0196	7.77215	15.5272	19.1209	5.95075	5.14651	3.32726	2.11893	3.36739	5.77676	4.51694	13.3809	4.43635	4.43635	4.11721	7.76361	3.38395	8.32445	11.8921	7.76361	14.3356	5.98144	0.417026	-1.26179	0.000115082	0.00568374
contig_000000000000000657980_merged_prostate_anti_class2	chr11	118135370	118136863	-	antisense	class2	HoLdUp	AP002800.1	42.8291	5.14651	6.17581	3.17839	2.09269	2.22061	6.65453	2.39012	2.55032	2.0586	1.10909	2.11893	2.24492	2.31071	1.12924	2.0586	7.76361	1.10909	1.0293	1.10909	3.38395	3.56762	1.18921	1.10909	8.83597	2.24009	0.24645	-2.02063	0.000169545	0.00759427
contig_000000000000000663883_merged_prostate_anti_class2	chr11	125656912	125658332	-	antisense	class2	HoLdUp	PATE3	1.55742	3.08791	10.293	1.05946	4.18539	4.44123	4.43635	13.1456	51.0064	10.293	12.2	11.6541	42.6536	21.9517	18.0678	18.5274	26.6181	7.76361	13.3809	56.5635	15.7918	22.5949	3.56762	90.9452	5.2758	26.4737	5.08874	2.34731	2.61239e-06	0.000291559
contig_000000000000000669205_merged_prostate_anti_class2	chr11	134096026	134098587	-	antisense	class2	HoLdUp	VPS26B	1.55742	3.08791	1.0293	3.17839	1.04635	1.11031	1.10909	2.39012	4.25054	9.26372	72.0907	31.7839	1.12246	2.31071	11.2924	8.23442	6.65453	54.3453	3.08791	11.0909	7.89589	4.75683	34.487	1.10909	1.81361	16.486	9.10014	3.18589	4.20754e-06	0.000430164
contig_000000000000000671164_merged_prostate_anti_class2	chr12	3960846	3962407	+	antisense	class2	HoLdUp	PARP11	1.55742	1.0293	1.0293	1.05946	2.09269	2.22061	1.10909	7.17035	10.2013	17.4981	11.0909	9.53517	7.85723	1.15535	3.38771	8.23442	13.3091	4.43635	20.586	3.32726	12.4078	5.94604	2.37841	2.21818	2.15853	8.34808	4.00711	2.00256	0.000107993	0.00541737
contig_000000000000000674011_merged_prostate_anti_class2	chr12	8395488	8431269	+	antisense	class2	HoLdUp	FAM86FP	91.1092	153.366	180.128	94.2922	330.646	125.465	120.891	71.7035	67.1585	51.4651	24.3999	28.6055	31.4289	51.9909	18.0678	124.546	47.6908	76.5271	68.9632	37.709	36.0955	30.9194	71.3524	36.5999	145.95	50.22	0.34448	-1.53751	7.59208e-07	0.000108035
contig_000000000000000674013_merged_prostate_anti_class2	chr12	8431627	8451869	+	antisense	class2	HoLdUp	ENPP7P5	49.8375	48.3772	51.4651	19.0703	125.562	43.302	23.2908	21.511	33.1542	15.4395	9.98179	14.8325	11.2246	18.4856	11.2924	39.1135	17.7454	17.7454	20.586	17.7454	18.0477	9.51366	16.6489	15.5272	47.802	17.9427	0.376492	-1.40931	8.84675e-06	0.000769846
contig_000000000000000674015_merged_prostate_anti_class2	chr12	8452487	8460022	+	antisense	class2	HoLdUp	ENPP7P5	5.45098	16.4688	16.4688	9.53517	37.6685	19.9855	7.76361	7.17035	10.2013	7.20512	5.54544	2.11893	4.48985	2.31071	3.38771	6.17581	3.32726	8.8727	9.26372	2.21818	9.02387	9.51366	3.56762	2.21818	15.064	5.59	0.374669	-1.41631	0.000141837	0.00665474
contig_000000000000000674016_merged_prostate_anti_class2	chr12	8460156	8472712	+	antisense	class2	HoLdUp	ENPP7P5	23.3613	22.6446	24.7033	21.1893	54.41	25.5371	22.1818	11.9506	10.2013	9.26372	2.21818	3.17839	6.73477	4.62141	3.38771	19.5567	23.2908	12.2	10.293	4.43635	1.12798	8.32445	7.13524	8.8727	25.7472	8.42767	0.328373	-1.60659	9.32666e-06	0.000805249
contig_000000000000000677749_merged_prostate_anti_class2	chr12	14777343	14778256	+	antisense	class2	HoLdUp	GUCY2C	14.7955	23.674	305.703	12.7136	35.5758	71.0596	22.1818	29.8764	13.6017	4.11721	1.10909	4.23785	5.61231	4.62141	3.38771	9.26372	8.8727	9.98179	9.26372	7.76361	4.51194	3.56762	4.75683	7.76361	64.4474	6.40205	0.0999074	-3.32326	1.18917e-11	1.29762e-08
contig_000000000000000677750_merged_prostate_anti_class2	chr12	14778380	14779184	+	antisense	class2	HoLdUp	GUCY2C	11.6807	9.26372	208.948	13.773	31.3904	58.8463	7.76361	21.511	14.4518	4.11721	1.10909	2.11893	1.12246	3.46606	1.12924	12.3516	9.98179	6.65453	5.14651	4.43635	3.38395	4.75683	1.18921	2.21818	45.3971	4.85211	0.107964	-3.21138	9.16809e-09	2.95014e-06
contig_000000000000000677751_merged_prostate_anti_class2	chr12	14779321	14782998	+	antisense	class2	HoLdUp	GUCY2C	63.8543	51.4651	1355.59	50.8542	168.462	344.195	87.6179	129.066	56.9572	10.293	3.32726	6.35678	8.9797	20.7963	4.51694	56.6116	37.709	23.2908	15.4395	17.7454	47.3753	5.94604	8.32445	13.3091	281.388	21.0612	0.0750049	-3.73687	2.84821e-11	2.69445e-08
contig_000000000000000677752_merged_prostate_anti_class2	chr12	14783245	14784026	+	antisense	class2	HoLdUp	GUCY2C	11.6807	13.3809	288.205	13.773	44.9929	74.3906	15.5272	31.0715	12.7516	5.14651	3.32726	1.05946	5.61231	2.31071	2.25847	16.4688	8.8727	5.54544	1.0293	6.65453	11.2798	3.56762	1.18921	5.54544	61.6277	5.7887	0.0944751	-3.40392	7.49404e-10	3.73722e-07
contig_000000000000000677753_merged_prostate_anti_class2	chr12	14784130	14784951	+	antisense	class2	HoLdUp	GUCY2C	2.33613	2.0586	72.0512	2.11893	9.41712	12.2134	2.21818	10.7555	2.55032	2.0586	1.10909	1.05946	1.12246	2.31071	2.25847	5.14651	3.32726	2.21818	1.0293	2.21818	1.12798	1.18921	1.18921	1.10909	14.1461	1.939	0.138026	-2.85699	9.74415e-07	0.000131526
contig_000000000000000677754_merged_prostate_anti_class2	chr12	14785081	14785376	+	antisense	class2	HoLdUp	GUCY2C	2.33613	1.0293	44.26	1.05946	4.18539	13.3237	4.43635	3.58517	1.70021	1.0293	1.10909	1.05946	1.12246	1.15535	1.12924	3.08791	1.10909	1.10909	1.0293	2.21818	2.25597	1.18921	1.18921	1.10909	9.27694	1.41263	0.153098	-2.70748	3.5175e-06	0.000370619
contig_000000000000000677756_merged_prostate_anti_class2	chr12	14786161	14786410	+	antisense	class2	HoLdUp	GUCY2C	1.55742	4.11721	94.6958	9.53517	25.1123	19.9855	6.65453	4.78023	5.95075	1.0293	1.10909	1.05946	3.36739	2.31071	1.12924	5.14651	4.43635	1.10909	3.08791	2.21818	4.51194	1.18921	1.18921	1.10909	20.8048	2.49709	0.121418	-3.04194	9.01174e-08	1.9126e-05
contig_000000000000000677760_merged_prostate_anti_class2	chr12	14792372	14793028	+	antisense	class2	HoLdUp	GUCY2C	6.22969	12.3516	169.835	9.53517	27.205	53.2947	9.98179	11.9506	11.9015	2.0586	1.10909	1.05946	2.24492	3.46606	2.25847	15.4395	6.65453	1.10909	5.14651	3.32726	2.25597	1.18921	1.18921	3.32726	37.5479	3.98354	0.107498	-3.21761	2.82825e-08	7.51093e-06
contig_000000000000000677761_merged_prostate_anti_class2	chr12	14793544	14795312	+	antisense	class2	HoLdUp	GUCY2C	16.3529	18.5274	486.86	10.5946	64.8735	105.479	27.7272	43.0221	18.7024	9.26372	1.10909	3.17839	7.85723	8.08747	3.38771	17.4981	17.7454	2.21818	5.14651	14.4181	15.7918	1.18921	2.37841	2.21818	96.6796	8.13687	0.0844999	-3.56491	1.88592e-09	8.02508e-07
contig_000000000000000677762_merged_prostate_anti_class2	chr12	14795472	14797008	+	antisense	class2	HoLdUp	GUCY2C	20.2465	19.5567	622.728	19.0703	56.5027	151.002	28.8363	31.0715	24.6531	5.14651	2.21818	7.41624	4.48985	8.08747	2.25847	26.7619	13.3091	13.3091	6.17581	14.4181	9.02387	5.94604	3.56762	4.43635	118.627	9.4511	0.0800219	-3.64346	2.04362e-10	1.30568e-07
contig_000000000000000677763_merged_prostate_anti_class2	chr12	14797224	14797600	+	antisense	class2	HoLdUp	GUCY2C	5.45098	10.293	149.249	8.4757	18.8342	43.302	12.2	11.9506	8.50107	2.0586	1.10909	2.11893	2.24492	4.62141	2.25847	2.0586	4.43635	3.32726	1.0293	3.32726	5.63992	3.56762	1.18921	3.32726	32.4694	3.17596	0.0985848	-3.34249	2.43474e-10	1.50328e-07
contig_000000000000000677764_merged_prostate_anti_class2	chr12	14797870	14798862	+	antisense	class2	HoLdUp	GUCY2C	8.56582	15.4395	304.673	11.6541	44.9929	79.9421	23.2908	27.4863	11.0514	5.14651	2.21818	1.05946	2.24492	5.77676	3.38771	15.4395	7.76361	6.65453	6.17581	3.32726	5.63992	3.56762	1.18921	4.43635	64.5056	5.31742	0.0830135	-3.59051	3.07634e-11	2.87328e-08
contig_000000000000000677766_merged_prostate_anti_class2	chr12	14799417	14800119	+	antisense	class2	HoLdUp	GUCY2C	9.34454	15.4395	260.413	8.4757	34.5294	77.7215	12.2	22.7061	11.0514	5.14651	1.10909	4.23785	2.24492	2.31071	2.25847	7.20512	8.8727	3.32726	4.11721	4.43635	5.63992	1.18921	1.18921	2.21818	55.1038	4.15963	0.0762975	-3.71222	2.04872e-11	2.07148e-08
contig_000000000000000677767_merged_prostate_anti_class2	chr12	14800375	14800782	+	antisense	class2	HoLdUp	GUCY2C	5.45098	8.23442	120.428	7.41624	16.7415	35.5298	6.65453	17.9259	2.55032	3.08791	1.10909	2.11893	3.36739	2.31071	1.12924	7.20512	3.32726	3.32726	1.0293	2.21818	3.38395	2.37841	2.37841	1.10909	27.2977	2.62691	0.0965617	-3.37241	1.06511e-10	7.62254e-08
contig_000000000000000677768_merged_prostate_anti_class2	chr12	14800995	14801619	+	antisense	class2	HoLdUp	GUCY2C	6.22969	5.14651	76.1684	2.11893	17.7879	23.3164	3.32726	8.3654	4.25054	1.0293	1.10909	2.11893	1.12246	2.31071	1.12924	6.17581	1.10909	1.10909	1.0293	2.21818	4.51194	1.18921	1.18921	2.21818	17.8076	2.11377	0.120052	-3.05827	3.60995e-08	9.07311e-06
contig_000000000000000677769_merged_prostate_anti_class2	chr12	14801920	14802181	+	antisense	class2	HoLdUp	GUCY2C	1.55742	5.14651	79.2563	2.11893	8.37077	17.7649	5.54544	4.78023	4.25054	1.0293	1.10909	1.05946	2.24492	1.15535	1.12924	5.14651	4.43635	4.43635	1.0293	1.10909	4.51194	1.18921	1.18921	1.10909	15.5676	2.25843	0.146247	-2.77352	2.61671e-06	0.000291893
contig_000000000000000677772_merged_prostate_anti_class2	chr12	14809151	14809361	+	antisense	class2	HoLdUp	GUCY2C	3.11485	3.08791	38.0842	4.23785	10.4635	8.88246	2.21818	1.19506	3.40043	2.0586	1.10909	1.05946	1.12246	3.46606	2.25847	2.0586	1.10909	2.21818	1.0293	1.10909	1.12798	1.18921	1.18921	2.21818	8.91049	1.73271	0.196052	-2.35069	7.67241e-06	0.000688026
contig_000000000000000677775_merged_prostate_anti_class2	chr12	14812762	14813000	+	antisense	class2	HoLdUp	GUCY2C	1.55742	3.08791	30.8791	3.17839	8.37077	7.77215	1.10909	2.39012	3.40043	1.0293	1.10909	2.11893	1.12246	1.15535	1.12924	2.0586	2.21818	1.10909	1.0293	2.21818	1.12798	1.18921	1.18921	3.32726	7.29311	1.65824	0.230447	-2.11749	5.64678e-05	0.00326944
contig_000000000000000680315_merged_prostate_anti_class2	chr12	18833669	18837653	+	antisense	class2	HoLdUp	PLCZ1	7.78711	8.23442	3.08791	9.53517	43.9466	4.44123	3.32726	11.9506	4.25054	4.11721	1.10909	1.05946	1.12246	1.15535	1.12924	8.23442	2.21818	1.10909	1.0293	2.21818	1.12798	1.18921	1.18921	1.10909	11.5388	2.0855	0.184595	-2.43756	1.524e-06	0.000188298
contig_000000000000000680321_merged_prostate_anti_class2	chr12	18843361	18844925	+	antisense	class2	HoLdUp	PLCZ1	10.1232	3.08791	2.0586	2.11893	20.9269	1.11031	2.21818	7.17035	1.70021	2.0586	1.10909	1.05946	2.24492	1.15535	1.12924	3.08791	2.21818	1.10909	3.08791	2.21818	2.25597	1.18921	1.18921	1.10909	6.10181	1.7451	0.284737	-1.8123	0.000166877	0.00751028
contig_000000000000000680331_merged_prostate_anti_class2	chr12	18853265	18855388	+	antisense	class2	HoLdUp	PLCZ1	3.89356	4.11721	4.11721	7.41624	17.7879	1.11031	4.43635	7.17035	1.70021	1.0293	1.10909	2.11893	1.12246	1.15535	1.12924	4.11721	3.32726	1.10909	1.0293	2.21818	1.12798	3.56762	1.18921	1.10909	6.25614	1.75997	0.282923	-1.82152	3.4689e-05	0.00224624
contig_000000000000000681495_merged_prostate_anti_class2	chr12	21928052	21929108	+	antisense	class2	HoLdUp	KCNJ8	7.78711	5.14651	6.17581	8.4757	6.27808	9.99276	12.2	7.17035	3.40043	2.0586	6.65453	2.11893	6.73477	5.77676	1.12924	2.0586	4.43635	5.54544	1.0293	1.10909	2.25597	1.18921	2.37841	1.10909	7.90329	3.06154	0.387585	-1.36741	9.29967e-05	0.00484484
contig_000000000000000716970_merged_prostate_anti_class2	chr12	75438651	75440028	+	antisense	class2	HoLdUp	KCNC2	4.67227	4.11721	2.0586	3.17839	3.13904	3.33092	6.65453	2.39012	14.4518	74.1098	102.036	23.3082	14.592	11.5535	3.38771	6.17581	8.8727	1.10909	6.17581	5.54544	97.0066	5.94604	44.0007	2.21818	3.69263	26.2806	7.09926	2.82767	1.56138e-05	0.00120463
contig_000000000000000716971_merged_prostate_anti_class2	chr12	75440138	75445993	+	antisense	class2	HoLdUp	KCNC2	4.67227	10.293	2.0586	14.8325	8.37077	3.33092	8.8727	4.78023	37.4047	257.326	303.89	57.211	37.0412	20.7963	7.90465	20.586	12.2	8.8727	22.6446	8.8727	236.877	5.94604	58.2711	2.21818	7.15138	68.6289	9.60362	3.26358	1.64686e-06	0.000200555
contig_000000000000000716974_merged_prostate_anti_class2	chr12	75447885	75452098	+	antisense	class2	HoLdUp	KCNC2	6.22969	5.14651	3.08791	3.17839	4.18539	1.11031	5.54544	4.78023	11.0514	63.8167	127.545	29.665	8.9797	16.1749	5.64618	11.3223	8.8727	4.43635	6.17581	4.43635	82.3428	3.56762	20.2165	2.21818	4.15798	25.4042	6.08438	2.60511	3.76847e-05	0.00239934
contig_000000000000000716985_merged_prostate_anti_class2	chr12	75470704	75475849	+	antisense	class2	HoLdUp	KCNC2	1.55742	2.0586	8.23442	2.11893	5.23173	2.22061	3.32726	3.58517	5.95075	66.9046	103.145	20.1298	14.592	15.0196	1.12924	3.08791	6.65453	4.43635	7.20512	5.54544	75.5749	7.13524	28.541	1.10909	3.54177	22.885	6.48	2.69599	5.92122e-05	0.00339799
contig_000000000000000730678_merged_prostate_anti_class2	chr12	93560869	93561304	+	antisense	class2	HoLdUp	AC138123.2	0.778711	1.0293	1.0293	1.05946	1.04635	1.11031	1.10909	1.19506	3.40043	36.0256	2.21818	1.05946	6.73477	1.15535	13.5508	3.08791	3.32726	32.1635	9.26372	2.21818	6.76791	2.37841	3.56762	1.10909	1.0447	8.00176	7.73142	2.95073	6.53869e-05	0.00367671
contig_000000000000000730938_merged_prostate_anti_class2	chr12	93835633	93841720	+	antisense	class2	HoLdUp	UBE2N	6.22969	4.11721	14.4102	4.23785	6.27808	3.33092	18.8545	5.97529	24.6531	129.692	25.509	10.5946	20.2043	25.4178	36.1355	12.3516	6.65453	31.0545	52.4944	6.65453	11.2798	17.8381	8.32445	36.5999	7.92922	28.4661	3.60058	1.84823	0.000134373	0.006382
contig_000000000000000738577_merged_prostate_anti_class2	chr12	106532922	106538563	+	antisense	class2	HoLdUp	NUAK1	21.0252	115.282	76.1684	65.6867	102.542	75.5009	99.8179	93.2145	40.8052	30.8791	16.6363	14.8325	28.0616	68.1658	15.8093	86.4614	34.3817	32.1635	44.26	46.5817	40.6074	32.1086	20.2165	37.709	81.1547	36.855	0.455222	-1.13536	0.000179683	0.00792121
contig_000000000000000740230_merged_prostate_anti_class2	chr12	109232439	109232972	+	antisense	class2	HoLdUp	SSH1	37.3781	1.0293	3.08791	4.23785	1.04635	2.22061	7.76361	2.39012	1.70021	1.0293	1.10909	3.17839	2.24492	2.31071	1.12924	1.0293	4.43635	2.21818	2.0586	1.10909	1.12798	1.18921	1.18921	1.10909	7.39424	1.76055	0.230952	-2.11433	0.000177761	0.00786005
contig_000000000000000740628_merged_prostate_anti_class2	chr12	110208370	110218343	+	antisense	class2	HoLdUp	FAM222A-AS1	10.1232	62.7874	11.3223	79.4597	17.7879	6.66184	21.0727	23.9012	44.2056	92.6372	1349.76	632.499	29.184	28.8838	63.2372	15.4395	7.76361	24.3999	76.1684	207.399	43.9914	16.6489	454.277	265.072	29.1395	209.473	7.19031	2.84605	0.000167401	0.00752732
contig_000000000000000747502_merged_prostate_anti_class2	chr12	119979213	119980390	+	antisense	class2	HoLdUp	AC002070.1	9.34454	10.293	8.23442	4.23785	13.6025	5.55153	5.54544	3.58517	3.40043	2.0586	2.21818	1.05946	3.36739	1.15535	1.12924	1.0293	3.32726	1.10909	3.08791	3.32726	4.51194	1.18921	2.37841	1.10909	7.54931	2.21613	0.291937	-1.77627	2.01613e-06	0.000237393
contig_000000000000000747503_merged_prostate_anti_class2	chr12	119980704	119982217	+	antisense	class2	HoLdUp	AC002070.1	12.4594	4.11721	6.17581	4.23785	20.9269	4.44123	5.54544	1.19506	2.55032	5.14651	2.21818	5.29732	1.12246	1.15535	1.12924	2.0586	2.21818	4.43635	3.08791	2.21818	2.25597	1.18921	1.18921	2.21818	7.38736	2.4682	0.332222	-1.58978	0.000168029	0.00754479
contig_000000000000000748814_merged_prostate_anti_class2	chr12	121734734	121736810	+	antisense	class2	HoLdUp	CAMKK2	5.45098	6.17581	5.14651	18.0109	1.04635	8.88246	5.54544	5.97529	15.3019	537.296	104.254	61.4489	42.6536	24.2624	60.9787	7.20512	18.8545	38.8181	96.7544	12.2	22.5597	45.1899	34.487	23.2908	7.02921	71.5972	10.2027	3.35088	3.55796e-08	9.01439e-06
contig_000000000000000757577_merged_prostate_anti_class2	chr12	1595903	1596538	-	antisense	class2	HoLdUp	ERC1	11.6807	12.3516	39.1135	3.17839	11.5098	17.7649	11.0909	7.17035	3.40043	9.26372	1.10909	1.05946	2.24492	11.5535	3.38771	9.26372	5.54544	2.21818	1.0293	1.10909	3.38395	1.18921	10.7029	5.54544	14.2325	4.50038	0.315135	-1.66596	0.000188524	0.00820107
contig_000000000000000757581_merged_prostate_anti_class2	chr12	1599204	1601139	-	antisense	class2	HoLdUp	ERC1	34.2633	40.1428	148.22	8.4757	19.8806	37.7504	34.3817	13.1456	7.65097	22.6446	3.32726	7.41624	6.73477	26.5731	6.77541	28.8205	6.65453	3.32726	6.17581	11.0909	7.89589	4.75683	22.5949	7.76361	42.0325	11.2627	0.267734	-1.90113	2.82697e-05	0.00191319
contig_000000000000000757582_merged_prostate_anti_class2	chr12	1601378	1602362	-	antisense	class2	HoLdUp	ERC1	13.2381	11.3223	34.9963	4.23785	11.5098	9.99276	13.3091	7.17035	3.40043	15.4395	2.21818	1.05946	1.12246	5.77676	1.12924	10.293	3.32726	2.21818	3.08791	3.32726	1.12798	1.18921	4.75683	6.65453	13.2221	4.13301	0.314059	-1.67089	0.000136265	0.00644682
contig_000000000000000764161_merged_prostate_anti_class2	chr12	11804372	11805642	-	antisense	class2	HoLdUp	ETV6	12.4594	12.3516	3.08791	4.23785	2.09269	11.1031	16.6363	4.78023	1.70021	4.11721	1.10909	1.05946	4.48985	3.46606	1.12924	4.11721	6.65453	3.32726	2.0586	3.32726	1.12798	2.37841	2.37841	1.10909	8.34363	2.72187	0.32357	-1.62785	5.17836e-05	0.00306752
contig_000000000000000766348_merged_prostate_anti_class2	chr12	14924454	14930462	-	antisense	class2	HoLdUp	H2AFJ	15.5742	19.5567	15.4395	12.7136	3.13904	6.66184	14.4181	11.9506	17.8523	33.967	9.98179	18.0109	12.3471	39.282	272.146	23.674	18.8545	67.6543	14.4102	44.3635	13.5358	10.7029	96.3258	157.49	12.4317	53.1624	4.26782	2.0935	0.00013341	0.00635322
contig_000000000000000766358_merged_prostate_anti_class2	chr12	14967487	14967794	-	antisense	class2	HoLdUp	C12orf60	2.33613	12.3516	10.293	7.41624	5.23173	7.77215	3.32726	2.39012	0.850107	23.674	2.21818	3.17839	30.3065	17.3303	46.2987	1212.52	45.4726	25.509	5.14651	44.3635	50.7593	4.75683	14.2705	629.962	6.38979	134.788	21.1033	4.3994	3.0401e-06	0.000328644
contig_000000000000000771634_merged_prostate_anti_class2	chr12	21113814	21115705	-	antisense	class2	HoLdUp	AC011604.2	0.778711	1.0293	2.0586	3.17839	2.09269	2.22061	1.10909	2.39012	3.40043	13.3809	4.43635	6.35678	6.73477	2.31071	10.1631	9.26372	9.98179	5.54544	7.20512	4.43635	7.89589	3.56762	5.94604	1.10909	1.85719	6.35838	3.50923	1.81115	0.000123557	0.0059884
contig_000000000000000774437_merged_prostate_anti_class2	chr12	27106563	27110982	-	antisense	class2	HoLdUp	FGFR1OP2	24.14	23.674	43.2307	16.9514	27.205	26.6474	26.6181	28.6814	11.9015	8.23442	12.2	5.29732	12.3471	13.8642	23.7139	16.4688	15.5272	22.1818	8.23442	14.4181	10.1519	10.7029	14.2705	6.65453	27.1435	12.8855	0.473871	-1.07744	8.29168e-06	0.000730049
contig_000000000000000787169_merged_prostate_anti_class2	chr12	47473873	47474596	-	antisense	class2	HoLdUp	PCED1B	20.2465	19.5567	50.4358	16.9514	15.6952	17.7649	25.509	19.1209	7.65097	13.3809	1.10909	6.35678	4.48985	13.8642	6.77541	10.293	8.8727	9.98179	1.0293	6.65453	7.89589	10.7029	11.8921	14.4181	23.1601	8.46047	0.364125	-1.45749	3.14135e-06	0.000338593
contig_000000000000000790521_merged_prostate_anti_class2	chr12	52673851	52674193	-	antisense	class2	HoLdUp	KRT86	12.4594	3.08791	4.11721	6.35678	1.04635	6.66184	16.6363	8.3654	1.70021	3.08791	3.32726	2.11893	2.24492	2.31071	1.12924	4.11721	4.43635	2.21818	4.11721	2.21818	2.25597	1.18921	1.18921	1.10909	7.3414	2.42311	0.329994	-1.59949	7.01624e-05	0.00388967
contig_000000000000000797716_merged_prostate_anti_class2	chr12	63329333	63330576	-	antisense	class2	HoLdUp	Y_RNA	1.55742	8.23442	5.14651	7.41624	3.13904	3.33092	2.21818	2.39012	6.80086	7.20512	15.5272	7.41624	16.8369	6.93212	16.9385	7.20512	12.2	13.3091	13.3809	8.8727	16.9198	11.8921	15.4597	5.54544	4.17911	11.4026	2.73405	1.45104	3.88579e-05	0.00245631
contig_000000000000000797744_merged_prostate_anti_class2	chr12	63358251	63361090	-	antisense	class2	HoLdUp	AC078814.1	6.22969	22.6446	21.6153	24.3677	8.37077	8.88246	9.98179	4.78023	29.7538	92.6372	57.6726	51.9137	23.5717	13.8642	53.0741	14.4102	27.7272	29.9454	24.7033	14.4181	37.2235	17.8381	47.5683	21.0727	13.3591	34.8371	2.60954	1.3838	0.000191944	0.00831674
contig_000000000000000820593_merged_prostate_anti_class2	chr12	94276637	94285018	-	antisense	class2	HoLdUp	CRADD	21.8039	45.2893	118.37	29.665	21.9733	44.4123	51.018	390.784	24.6531	11.3223	9.98179	8.4757	41.5311	8.08747	31.6186	13.3809	54.3453	5.54544	4.11721	17.7454	11.2798	1.18921	32.1086	14.4181	90.4144	18.1125	0.200552	-2.31795	1.0463e-05	0.000880927
contig_000000000000000836596_merged_prostate_anti_class2	chr12	120831931	120833026	-	antisense	class2	HoLdUp	AC003982.2	0.778711	1.0293	1.0293	3.17839	1.04635	1.11031	1.10909	1.19506	4.25054	143.073	4.43635	3.17839	3.36739	2.31071	1.12924	2.0586	1.10909	11.0909	3.08791	1.10909	4.51194	8.32445	2.37841	1.10909	1.30956	12.2828	9.44965	3.24026	0.000183747	0.00805847
contig_000000000000000837077_merged_prostate_anti_class2	chr12	121664201	121665265	-	antisense	class2	HoLdUp	P2RX4	5.45098	3.08791	1.0293	2.11893	1.04635	4.44123	4.43635	2.39012	4.25054	148.22	6.65453	9.53517	8.9797	10.3982	7.90465	5.14651	11.0909	2.21818	27.7912	1.10909	4.51194	9.51366	8.32445	6.65453	3.00014	17.0189	5.64704	2.4975	0.000208814	0.00886844
contig_000000000000000837079_merged_prostate_anti_class2	chr12	121666296	121672990	-	antisense	class2	HoLdUp	P2RX4	18.6891	17.4981	7.20512	8.4757	8.37077	7.77215	9.98179	1.19506	17.0021	18.5274	55.4544	62.5083	48.2659	20.7963	47.4279	15.4395	8.8727	15.5272	130.721	22.1818	10.1519	14.2705	20.2165	17.7454	9.89847	32.8193	3.28863	1.71749	0.000185672	0.00811705
contig_000000000000000855292_merged_prostate_anti_class2	chr13	35199129	35208448	+	antisense	class2	HoLdUp	LINC00457	21.0252	52.4944	21.6153	26.4866	12.5562	34.4195	18.8545	25.0962	68.0086	98.813	87.6179	187.525	77.4499	34.6606	208.909	13.3809	68.7634	64.3271	53.5237	94.2725	43.9914	23.7841	121.299	17.7454	26.5685	79.0044	2.97469	1.57274	7.30322e-05	0.00401645
contig_000000000000000880049_merged_prostate_anti_class2	chr13	67804497	67809802	+	antisense	class2	HoLdUp	PCDH9	14.7955	18.5274	44.26	50.8542	29.2977	27.7577	47.6908	15.5357	18.7024	11.3223	9.98179	3.17839	8.9797	12.7089	4.51694	26.7619	22.1818	14.4181	6.17581	7.76361	10.1519	9.51366	4.75683	3.32726	31.0899	10.9026	0.352945	-1.50248	1.54335e-05	0.00119616
contig_000000000000000885539_merged_prostate_anti_class2	chr13	74125396	74127956	+	antisense	class2	HoLdUp	LINC00393	25.6975	80.2856	41.1721	9.53517	13.6025	14.434	5.54544	1.19506	1.70021	1.0293	1.10909	4.23785	3.36739	1.15535	1.12924	10.293	1.10909	1.10909	1.0293	1.10909	2.25597	1.18921	1.18921	1.10909	23.9334	2.13259	0.0896085	-3.48022	4.80051e-10	2.61269e-07
contig_000000000000000885540_merged_prostate_anti_class2	chr13	74128070	74129957	+	antisense	class2	HoLdUp	LINC00393	10.902	46.3186	17.4981	4.23785	7.32443	6.66184	2.21818	1.19506	1.70021	2.0586	1.10909	3.17839	1.12246	1.15535	2.25847	5.14651	5.54544	1.10909	1.0293	2.21818	1.12798	1.18921	1.18921	1.10909	12.0445	2.01541	0.167397	-2.57866	8.32329e-07	0.000116341
contig_000000000000000885659_merged_prostate_anti_class2	chr13	74281508	74282715	+	antisense	class2	HoLdUp	KLF12	7.0084	8.23442	4.11721	4.23785	5.23173	1.11031	4.43635	1.19506	0.850107	2.0586	1.10909	1.05946	1.12246	2.31071	1.12924	2.0586	1.10909	2.21818	1.0293	1.10909	3.38395	1.18921	1.18921	1.10909	4.44642	1.50221	0.326222	-1.61607	0.00021212	0.00897254
contig_000000000000000900238_merged_prostate_anti_class2	chr13	95813017	95814662	+	antisense	class2	HoLdUp	ABCC4	2.33613	7.20512	5.14651	4.23785	1.04635	2.22061	1.10909	2.39012	8.50107	15.4395	42.1453	31.7839	4.48985	2.31071	27.1017	4.11721	22.1818	13.3091	21.6153	2.21818	14.6638	7.13524	22.5949	3.32726	3.21147	15.1834	4.71666	2.23777	2.26612e-05	0.00160871
contig_000000000000000900298_merged_prostate_anti_class2	chr13	95865402	95869885	+	antisense	class2	HoLdUp	ABCC4	4.67227	3.08791	1.0293	11.6541	3.13904	3.33092	5.54544	2.39012	39.9551	330.406	21.0727	65.6867	81.9397	2.31071	27.1017	19.5567	9.98179	95.3815	53.5237	27.7272	43.9914	39.2438	28.541	1.10909	4.35614	55.4705	12.7258	3.66968	5.80006e-09	2.00072e-06
contig_000000000000000900307_merged_prostate_anti_class2	chr13	95878095	95880125	+	antisense	class2	HoLdUp	ABCC4	3.11485	2.0586	2.0586	3.17839	2.09269	1.11031	2.21818	5.97529	14.4518	127.633	7.76361	10.5946	13.4695	3.46606	10.1631	3.08791	3.32726	19.9636	7.20512	4.43635	6.76791	16.6489	8.32445	4.43635	2.72586	16.3588	6.03681	2.59379	3.97822e-05	0.00250467
contig_000000000000000900325_merged_prostate_anti_class2	chr13	95889021	95901080	+	antisense	class2	HoLdUp	ABCC4	9.34454	7.20512	12.3516	16.9514	3.13904	15.5443	22.1818	22.7061	66.3084	183.216	25.509	101.708	61.7354	6.93212	56.4618	26.7619	64.3271	65.4362	95.7251	43.2544	40.6074	54.7035	45.1899	12.2	13.678	59.3798	4.3655	2.12615	4.05215e-07	6.4304e-05
contig_000000000000000900348_merged_prostate_anti_class2	chr13	95921387	95923021	+	antisense	class2	HoLdUp	ABCC4	1.55742	1.0293	1.0293	2.11893	1.04635	1.11031	3.32726	3.58517	14.4518	71.0219	1.10909	9.53517	14.592	1.15535	11.2924	1.0293	3.32726	22.1818	19.5567	6.65453	5.63992	14.2705	2.37841	3.32726	1.85051	12.5952	6.90461	2.78756	3.09356e-05	0.00206472
contig_000000000000000900349_merged_prostate_anti_class2	chr13	95923609	95925484	+	antisense	class2	HoLdUp	ABCC4	2.33613	6.17581	3.08791	6.35678	1.04635	3.33092	12.2	5.97529	24.6531	113.223	6.65453	25.4271	24.6942	4.62141	18.0678	6.17581	17.7454	26.6181	23.674	7.76361	21.4317	19.0273	14.2705	6.65453	5.06364	22.5439	4.50048	2.17008	1.81691e-05	0.00134935
contig_000000000000000900736_merged_prostate_anti_class2	chr13	96605607	96606676	+	antisense	class2	HoLdUp	UGGT2	3.11485	2.0586	64.846	1.05946	1.04635	13.3237	82.0725	2.39012	0.850107	2.0586	1.10909	2.11893	1.12246	1.15535	1.12924	1.0293	2.21818	1.10909	1.0293	1.10909	1.12798	3.56762	1.18921	1.10909	21.2389	1.43954	0.0675439	-3.88803	1.06353e-08	3.3227e-06
contig_000000000000000902883_merged_prostate_anti_class2	chr13	100623545	100626067	+	antisense	class2	HoLdUp	ZIC5	1.55742	1.0293	1.0293	2.11893	1.04635	1.11031	1.10909	1.19506	4.25054	10.293	23.2908	21.1893	20.2043	9.24282	1.12924	4.11721	2.21818	17.7454	12.3516	1.10909	14.6638	4.75683	3.56762	1.10909	1.27447	9.45243	7.37096	2.88185	6.90175e-06	0.000632293
contig_000000000000000903561_merged_prostate_anti_class2	chr13	102374542	102375847	+	antisense	class2	HoLdUp	FGF14	5.45098	2.0586	7.20512	1.05946	2.09269	2.22061	4.43635	3.58517	51.8566	9.26372	14.4181	23.3082	22.4492	11.5535	11.2924	29.8498	4.43635	5.54544	4.11721	1.10909	10.1519	34.487	17.8381	13.3091	3.51362	16.5616	4.68835	2.22908	1.09019e-05	0.000906458
contig_000000000000000903562_merged_prostate_anti_class2	chr13	102375975	102376664	+	antisense	class2	HoLdUp	FGF14	2.33613	2.0586	3.08791	1.05946	3.13904	4.44123	2.21818	2.39012	29.7538	5.14651	7.76361	10.5946	12.3471	11.5535	9.03388	20.586	2.21818	4.43635	1.0293	1.10909	5.63992	21.4057	15.4597	5.54544	2.59133	10.2264	3.9755	1.99114	0.000128876	0.00619566
contig_000000000000000903563_merged_prostate_anti_class2	chr13	102376806	102377986	+	antisense	class2	HoLdUp	FGF14	3.11485	4.11721	5.14651	3.17839	2.09269	1.11031	1.10909	1.19506	25.5032	9.26372	5.54544	16.9514	21.3268	2.31071	11.2924	19.5567	4.43635	9.98179	1.0293	4.43635	5.63992	23.7841	13.0813	5.54544	2.63301	11.2303	4.22013	2.07729	3.77711e-05	0.00240246
contig_000000000000000903565_merged_prostate_anti_class2	chr13	102378653	102380172	+	antisense	class2	HoLdUp	FGF14	2.33613	2.0586	4.11721	5.29732	2.09269	6.66184	6.65453	1.19506	38.2548	12.3516	13.3091	30.7244	19.0819	18.4856	16.9385	29.8498	3.32726	9.98179	2.0586	5.54544	25.9436	40.433	23.7841	22.1818	3.80167	19.5157	5.17278	2.37094	2.84269e-07	4.83854e-05
contig_000000000000000903566_merged_prostate_anti_class2	chr13	102380310	102382098	+	antisense	class2	HoLdUp	FGF14	4.67227	2.0586	10.293	7.41624	1.04635	5.55153	8.8727	1.19506	62.0578	16.4688	9.98179	30.7244	34.7963	8.08747	23.7139	20.586	6.65453	7.76361	2.0586	6.65453	14.6638	42.8115	13.0813	17.7454	5.13822	19.8656	3.87221	1.95316	6.6867e-05	0.0037437
contig_000000000000000903568_merged_prostate_anti_class2	chr13	102382984	102383807	+	antisense	class2	HoLdUp	FGF14	3.89356	3.08791	3.08791	1.05946	1.04635	6.66184	3.32726	1.19506	27.2034	8.23442	6.65453	20.1298	11.2246	10.3982	9.03388	9.26372	5.54544	7.76361	1.0293	1.10909	6.76791	22.5949	15.4597	6.65453	2.91992	10.5667	3.60769	1.85107	0.000131594	0.00628337
contig_000000000000000903569_merged_prostate_anti_class2	chr13	102383934	102384923	+	antisense	class2	HoLdUp	FGF14	2.33613	1.0293	3.08791	2.11893	2.09269	5.55153	4.43635	2.39012	30.6039	10.293	3.32726	18.0109	11.2246	9.24282	9.03388	18.5274	1.10909	3.32726	3.08791	1.10909	10.1519	16.6489	22.5949	6.65453	2.88037	10.9342	3.84144	1.94165	0.000166722	0.00750751
contig_000000000000000903573_merged_prostate_anti_class2	chr13	102387374	102388616	+	antisense	class2	HoLdUp	FGF14	6.22969	1.0293	1.0293	2.11893	1.04635	1.11031	2.21818	2.39012	23.803	6.17581	8.8727	15.8919	16.8369	9.24282	11.2924	15.4395	3.32726	5.54544	4.11721	2.21818	4.51194	23.7841	14.2705	7.76361	2.14652	10.8183	4.8444	2.27632	5.40846e-06	0.000524207
contig_000000000000000929144_merged_prostate_anti_class2	chr13	44532857	44539422	-	antisense	class2	HoLdUp	AL512506.3	7.78711	23.674	44.26	15.8919	26.1587	22.2061	11.0909	4.78023	5.10064	7.20512	1.10909	2.11893	1.12246	6.93212	1.12924	9.26372	4.43635	5.54544	3.08791	6.65453	2.25597	2.37841	1.18921	1.10909	19.4811	3.78989	0.196338	-2.34859	1.29592e-08	3.89698e-06
contig_000000000000000929145_merged_prostate_anti_class2	chr13	44539594	44540866	-	antisense	class2	HoLdUp	AL512506.3	4.67227	7.20512	10.293	5.29732	8.37077	4.44123	1.10909	5.97529	4.25054	2.0586	2.21818	1.05946	1.12246	1.15535	1.12924	2.0586	2.21818	2.21818	1.0293	1.10909	1.12798	2.37841	1.18921	1.10909	5.92051	1.71449	0.296003	-1.75632	1.54949e-05	0.00119913
contig_000000000000000929148_merged_prostate_anti_class2	chr13	44543169	44544832	-	antisense	class2	HoLdUp	AL512506.3	3.89356	2.0586	20.586	13.773	6.27808	4.44123	11.0909	3.58517	3.40043	1.0293	2.21818	1.05946	1.12246	1.15535	1.12924	4.11721	2.21818	3.32726	1.0293	4.43635	1.12798	1.18921	1.18921	1.10909	8.21332	1.92864	0.238495	-2.06797	3.09086e-06	0.000333804
contig_000000000000000935095_merged_prostate_anti_class2	chr13	53617239	53617727	-	antisense	class2	HoLdUp	OLFM4	45.944	10.293	6.17581	4.23785	2.09269	1.11031	1.10909	1.19506	0.850107	3.08791	1.10909	2.11893	1.12246	2.31071	1.12924	4.11721	2.21818	2.21818	1.0293	1.10909	5.63992	1.18921	1.18921	1.10909	9.01972	1.97174	0.213007	-2.23102	0.000141132	0.00663015
contig_000000000000000935105_merged_prostate_anti_class2	chr13	53623789	53626156	-	antisense	class2	HoLdUp	OLFM4	60.7395	7.20512	11.3223	7.41624	4.18539	3.33092	5.54544	1.19506	0.850107	3.08791	1.10909	3.17839	4.48985	2.31071	2.25847	2.0586	6.65453	3.32726	3.08791	1.10909	4.51194	2.37841	1.18921	1.10909	12.6175	2.66941	0.206669	-2.27461	1.78234e-05	0.00133039
contig_000000000000000974932_merged_prostate_anti_class2	chr13	101676384	101679080	-	antisense	class2	HoLdUp	NALCN-AS1	1.55742	1.0293	1.0293	1.05946	1.04635	1.11031	2.21818	1.19506	10.2013	117.34	8.8727	3.17839	5.61231	11.5535	11.2924	1.0293	6.65453	7.76361	3.08791	3.32726	22.5597	16.6489	4.75683	8.8727	1.28067	15.172	11.8409	3.56571	1.0373e-06	0.000138321
contig_000000000000000981337_merged_prostate_anti_class2	chr13	110959900	110962645	-	antisense	class2	HoLdUp	COL4A2	16.3529	10.293	13.3809	26.4866	9.41712	16.6546	44.3635	17.9259	11.0514	8.23442	3.32726	4.23785	10.1022	12.7089	1.12924	11.3223	15.5272	5.54544	1.0293	3.32726	6.76791	5.94604	3.56762	3.32726	19.3593	6.69697	0.348169	-1.52214	4.46903e-05	0.00273784
contig_000000000000000981433_merged_prostate_anti_class2	chr13	111063555	111064993	-	antisense	class2	HoLdUp	COL4A2	13.2381	4.11721	7.20512	11.6541	2.09269	6.66184	17.7454	1.19506	3.40043	1.0293	1.10909	1.05946	2.24492	3.46606	2.25847	1.0293	3.32726	3.32726	3.08791	1.10909	2.25597	1.18921	1.18921	1.10909	7.98869	2.012	0.250952	-1.99452	3.28104e-06	0.000350904
contig_000000000000000986176_merged_prostate_anti_class2	chr14	21512805	21515172	+	antisense	class2	HoLdUp	NDRG2	7.78711	5.14651	29.8498	7.41624	10.4635	21.0958	15.5272	23.9012	6.80086	6.17581	2.21818	1.05946	2.24492	4.62141	1.12924	2.0586	5.54544	7.76361	1.0293	1.10909	10.1519	3.56762	1.18921	1.10909	15.1484	3.61086	0.241055	-2.05256	8.83833e-07	0.000121836
contig_000000000000001009258_merged_prostate_anti_class2	chr14	55612433	55615019	+	antisense	class2	HoLdUp	DLGAP5	17.9104	37.0549	19.5567	20.1298	24.066	34.4195	25.509	9.56046	13.6017	8.23442	3.32726	3.17839	10.1022	6.93212	13.5508	13.3809	8.8727	16.6363	10.293	14.4181	9.02387	9.51366	14.2705	18.8545	23.5258	10.8869	0.46324	-1.11017	5.81872e-05	0.00335138
contig_000000000000001032767_merged_prostate_anti_class2	chr14	95236549	95241186	+	antisense	class2	HoLdUp	GSC	1.55742	3.08791	1.0293	1.05946	4.18539	1.11031	2.21818	3.58517	5.10064	40.1428	4.43635	3.17839	10.1022	32.3499	1.12924	5.14651	4.43635	3.32726	13.3809	6.65453	18.0477	21.4057	2.37841	14.4181	2.22914	11.6022	5.2419	2.39009	4.22188e-05	0.00262354
contig_000000000000001038339_merged_prostate_anti_class2	chr14	104345556	104347184	+	antisense	class2	HoLdUp	AL132712.1	7.78711	19.5567	26.7619	24.3677	12.5562	32.1989	23.2908	23.9012	9.35118	30.8791	4.43635	1.05946	2.24492	5.77676	2.25847	5.14651	8.8727	2.21818	4.11721	16.6363	2.25597	2.37841	7.13524	6.65453	21.3026	6.96383	0.329854	-1.6001	0.000214041	0.00903867
contig_000000000000001042483_merged_prostate_anti_class2	chr14	21358765	21361145	-	antisense	class2	HoLdUp	RNASE3	7.0084	4.11721	28.8205	2.11893	6.27808	13.3237	7.76361	19.1209	7.65097	2.0586	4.43635	1.05946	4.48985	1.15535	1.12924	3.08791	1.10909	2.21818	2.0586	1.10909	1.12798	2.37841	1.18921	1.10909	11.0689	2.33546	0.217143	-2.20328	1.31965e-06	0.00016746
contig_000000000000001042511_merged_prostate_anti_class2	chr14	21423730	21425816	-	antisense	class2	HoLdUp	RNASE2	10.902	3.08791	102.93	4.23785	7.32443	34.4195	9.98179	29.8764	36.5546	3.08791	1.10909	1.05946	1.12246	1.15535	4.51694	3.08791	7.76361	3.32726	2.0586	2.21818	1.12798	3.56762	1.18921	4.43635	25.345	4.83641	0.194594	-2.36146	0.000220642	0.00924784
contig_000000000000001042515_merged_prostate_anti_class2	chr14	21431420	21433956	-	antisense	class2	HoLdUp	RN7SL189P	7.78711	4.11721	85.4321	2.11893	3.13904	47.7432	3.32726	35.8517	17.0021	2.0586	1.10909	1.05946	2.24492	2.31071	1.12924	4.11721	2.21818	1.10909	1.0293	1.10909	2.25597	2.37841	2.37841	1.10909	23.6896	2.78868	0.120748	-3.04993	1.38468e-06	0.000174608
contig_000000000000001042540_merged_prostate_anti_class2	chr14	21456442	21458209	-	antisense	class2	HoLdUp	METTL17	9.34454	2.0586	58.6702	4.23785	3.13904	25.5371	7.76361	39.4369	21.2527	5.14651	5.54544	1.05946	2.24492	3.46606	2.25847	5.14651	5.54544	1.10909	2.0586	2.21818	3.38395	2.37841	1.18921	1.10909	18.7735	4.0695	0.221481	-2.17474	0.000121022	0.0059083
contig_000000000000001042545_merged_prostate_anti_class2	chr14	21459902	21460759	-	antisense	class2	HoLdUp	METTL17	4.67227	2.0586	26.7619	3.17839	2.09269	15.5443	1.10909	25.0962	11.0514	1.0293	1.10909	1.05946	1.12246	1.15535	2.25847	3.08791	1.10909	2.21818	1.0293	2.21818	1.12798	1.18921	1.18921	1.10909	10.0642	2.06648	0.21354	-2.22742	8.85508e-05	0.00466393
contig_000000000000001042546_merged_prostate_anti_class2	chr14	21460898	21461519	-	antisense	class2	HoLdUp	METTL17	5.45098	1.0293	32.9377	2.11893	2.09269	23.3164	1.10909	19.1209	5.95075	1.0293	1.10909	1.05946	1.12246	1.15535	1.12924	4.11721	2.21818	1.10909	1.0293	2.21818	1.12798	1.18921	1.18921	1.10909	10.897	1.74144	0.164239	-2.60613	6.0681e-06	0.000573314
contig_000000000000001042547_merged_prostate_anti_class2	chr14	21461724	21462632	-	antisense	class2	HoLdUp	METTL17	7.78711	3.08791	28.8205	4.23785	4.18539	21.0958	3.32726	28.6814	9.35118	1.0293	1.10909	1.05946	1.12246	2.31071	1.12924	1.0293	4.43635	2.21818	1.0293	1.10909	1.12798	2.37841	1.18921	1.10909	12.6529	2.04615	0.167031	-2.58181	7.40015e-07	0.000105988
contig_000000000000001042548_merged_prostate_anti_class2	chr14	21462884	21463272	-	antisense	class2	HoLdUp	METTL17	4.67227	2.0586	33.967	4.23785	6.27808	19.9855	3.32726	39.4369	6.80086	1.0293	1.10909	1.05946	1.12246	3.46606	1.12924	1.0293	5.54544	2.21818	1.0293	1.10909	2.25597	1.18921	1.18921	1.10909	14.2454	2.02445	0.145337	-2.78252	2.88692e-07	4.89117e-05
contig_000000000000001043863_merged_prostate_anti_class2	chr14	23304023	23307527	-	antisense	class2	HoLdUp	MRPL52	13.2381	15.4395	10.293	12.7136	17.7879	15.5443	15.5272	13.1456	10.2013	5.14651	5.54544	5.29732	5.61231	3.46606	2.25847	21.6153	6.65453	5.54544	3.08791	4.43635	3.38395	1.18921	1.18921	4.43635	14.2112	5.56661	0.39866	-1.32677	0.000107152	0.00538872
contig_000000000000001052952_merged_prostate_anti_class2	chr14	37715537	37718472	-	antisense	class2	HoLdUp	MIPOL1	4.67227	6.17581	4.11721	3.17839	2.09269	2.22061	4.43635	9.56046	15.3019	141.014	27.7272	22.2487	19.0819	11.5535	14.6801	1.0293	13.3091	57.6726	21.6153	11.0909	12.4078	9.51366	20.2165	5.54544	4.55672	25.2505	5.56671	2.47683	7.34791e-06	0.000664604
contig_000000000000001053116_merged_prostate_anti_class2	chr14	37916378	37927984	-	antisense	class2	HoLdUp	MIPOL1	7.78711	15.4395	19.5567	15.8919	10.4635	18.8752	9.98179	11.9506	27.2034	172.923	13.3091	20.1298	30.3065	30.0392	45.1694	56.6116	28.8363	29.9454	45.2893	16.6363	68.807	7.13524	22.5949	27.7272	13.7433	40.1665	2.93195	1.55186	0.00016997	0.00760741
contig_000000000000001072594_merged_prostate_anti_class2	chr14	65471156	65472494	-	antisense	class2	HoLdUp	CHURC1-FNTB	14.0168	12.3516	27.7912	19.0703	15.6952	18.8752	8.8727	13.1456	3.40043	8.23442	6.65453	6.35678	5.61231	8.08747	4.51694	10.293	8.8727	9.98179	6.17581	14.4181	7.89589	4.75683	8.32445	3.32726	16.2273	7.3068	0.448323	-1.15739	2.38683e-05	0.00167338
contig_000000000000001074702_merged_prostate_anti_class2	chr14	68572644	68574179	-	antisense	class2	HoLdUp	RAD51B	7.78711	6.17581	19.5567	2.11893	23.0196	8.88246	4.43635	3.58517	0.850107	2.0586	1.10909	1.05946	1.12246	4.62141	2.25847	10.293	3.32726	1.10909	1.0293	1.10909	2.25597	1.18921	2.37841	1.10909	9.44528	2.305	0.243458	-2.03826	1.74639e-05	0.00131111
contig_000000000000001074703_merged_prostate_anti_class2	chr14	68574310	68575676	-	antisense	class2	HoLdUp	RAD51B	9.34454	6.17581	14.4102	3.17839	12.5562	5.55153	6.65453	2.39012	0.850107	1.0293	1.10909	2.11893	4.48985	2.31071	2.25847	8.23442	3.32726	2.21818	2.0586	2.21818	1.12798	1.18921	1.18921	2.21818	7.53266	2.37173	0.311624	-1.68212	2.97658e-05	0.00200093
contig_000000000000001074704_merged_prostate_anti_class2	chr14	68575990	68576559	-	antisense	class2	HoLdUp	RAD51B	7.78711	5.14651	7.20512	1.05946	12.5562	6.66184	1.10909	1.19506	0.850107	1.0293	1.10909	2.11893	1.12246	3.46606	1.12924	5.14651	1.10909	2.21818	1.0293	1.10909	1.12798	1.18921	1.18921	1.10909	5.34004	1.6283	0.29948	-1.73947	0.000151939	0.00699181
contig_000000000000001074705_merged_prostate_anti_class2	chr14	68577002	68578633	-	antisense	class2	HoLdUp	RAD51B	17.1316	10.293	19.5567	3.17839	15.6952	14.434	1.10909	2.39012	1.70021	1.0293	1.10909	1.05946	2.24492	9.24282	1.12924	12.3516	1.10909	1.10909	1.0293	1.10909	1.12798	2.37841	1.18921	2.21818	10.4735	2.57106	0.244059	-2.0347	0.000101706	0.00517979
contig_000000000000001074706_merged_prostate_anti_class2	chr14	68578890	68579382	-	antisense	class2	HoLdUp	RAD51B	3.11485	7.20512	11.3223	1.05946	9.41712	5.55153	1.10909	3.58517	0.850107	1.0293	1.10909	1.05946	1.12246	2.31071	1.12924	2.0586	1.10909	2.21818	2.0586	1.10909	1.12798	1.18921	1.18921	1.10909	5.29558	1.36121	0.256274	-1.96424	1.81127e-05	0.00134698
contig_000000000000001074710_merged_prostate_anti_class2	chr14	68582372	68583265	-	antisense	class2	HoLdUp	RAD51B	3.89356	8.23442	7.20512	1.05946	15.6952	5.55153	4.43635	2.39012	0.850107	1.0293	1.10909	1.05946	1.12246	2.31071	1.12924	4.11721	1.10909	1.10909	1.0293	1.10909	1.12798	1.18921	1.18921	2.21818	6.05822	1.42554	0.234853	-2.09017	4.77699e-06	0.000477097
contig_000000000000001074713_merged_prostate_anti_class2	chr14	68584477	68585481	-	antisense	class2	HoLdUp	RAD51B	11.6807	7.20512	13.3809	4.23785	20.9269	8.88246	1.10909	9.56046	1.70021	3.08791	3.32726	1.05946	2.24492	3.46606	1.12924	6.17581	1.10909	2.21818	1.0293	1.10909	1.12798	2.37841	1.18921	1.10909	9.62294	2.09133	0.216909	-2.20484	1.42521e-07	2.77271e-05
contig_000000000000001074721_merged_prostate_anti_class2	chr14	68633698	68634007	-	antisense	class2	HoLdUp	RAD51B	167.423	87.4907	87.4907	5.29732	24.066	73.2803	46.5817	17.9259	0.850107	3.08791	1.10909	1.05946	5.61231	11.5535	1.12924	11.3223	3.32726	5.54544	1.0293	1.10909	9.02387	2.37841	5.94604	4.43635	63.6944	4.28248	0.0667606	-3.90486	2.43373e-14	7.88895e-11
contig_000000000000001075067_merged_prostate_anti_class2	chr14	69062693	69065525	-	antisense	class2	HoLdUp	RAD51B	10.1232	10.293	15.4395	8.4757	9.41712	14.434	28.8363	11.9506	7.65097	5.14651	1.10909	3.17839	4.48985	5.77676	1.12924	1.0293	13.3091	6.65453	5.14651	3.32726	6.76791	2.37841	1.18921	1.10909	13.6212	4.337	0.32216	-1.63415	1.00873e-05	0.000853212
contig_000000000000001080174_merged_prostate_anti_class2	chr14	76419216	76424241	-	antisense	class2	HoLdUp	TTLL5	22.5826	18.5274	9.26372	29.665	25.1123	16.6546	7.76361	16.7308	8.50107	5.14651	6.65453	5.29732	12.3471	4.62141	4.51694	8.23442	13.3091	5.54544	11.3223	7.76361	4.51194	5.94604	1.18921	5.54544	18.2875	6.90327	0.378328	-1.40229	2.80125e-06	0.000308574
contig_000000000000001102248_merged_prostate_anti_class2	chr15	21059664	21060555	+	antisense	class2	HoLdUp	POTEB2	0.778711	3.08791	2.0586	2.11893	2.09269	1.11031	1.10909	1.19506	0.850107	1.0293	19.9636	2.11893	2.24492	1.15535	1.12924	125.575	1.10909	2.21818	1.0293	210.727	4.51194	1.18921	10.7029	110.909	1.69391	31.0289	18.3425	4.19712	4.60103e-05	0.0027977
contig_000000000000001102252_merged_prostate_anti_class2	chr15	21062738	21063131	+	antisense	class2	HoLdUp	POTEB2	0.778711	3.08791	1.0293	1.05946	1.04635	1.11031	1.10909	1.19506	0.850107	1.0293	8.8727	1.05946	1.12246	1.15535	1.12924	102.93	2.21818	3.32726	1.0293	149.727	2.25597	3.56762	7.13524	78.7452	1.30202	22.8847	17.6135	4.13861	5.28354e-05	0.00311712
contig_000000000000001102263_merged_prostate_anti_class2	chr15	21067698	21068147	+	antisense	class2	HoLdUp	POTEB2	0.778711	2.0586	1.0293	1.05946	1.04635	1.11031	1.10909	1.19506	1.70021	4.11721	6.65453	1.05946	3.36739	3.46606	1.12924	94.6958	1.10909	3.32726	1.0293	86.5088	1.12798	1.18921	7.13524	31.0545	1.17336	15.542	13.3036	3.73374	2.93529e-05	0.00197678
contig_000000000000001109343_merged_prostate_anti_class2	chr15	33131758	33135100	+	antisense	class2	HoLdUp	FMN1	0.778711	5.14651	2.0586	3.17839	1.04635	1.11031	1.10909	3.58517	15.3019	143.073	2.21818	3.17839	3.36739	2.31071	2.25847	1.0293	13.3091	4.43635	40.1428	2.21818	15.7918	20.2165	2.37841	1.10909	2.25164	17.0212	7.62241	2.93025	0.000183204	0.00804106
contig_000000000000001117566_merged_prostate_anti_class2	chr15	45571377	45575127	+	antisense	class2	HoLdUp	AC051619.5	12.4594	13.3809	23.674	15.8919	11.5098	14.434	24.3999	16.7308	73.9593	567.146	76.5271	31.7839	43.776	31.1945	39.5232	17.4981	36.5999	109.8	106.018	29.9454	47.3753	78.4877	27.3518	39.9272	16.5601	84.807	5.12931	2.35876	1.82334e-06	0.000218426
contig_000000000000001133477_merged_prostate_anti_class2	chr15	70076336	70080253	+	antisense	class2	HoLdUp	AC021818.1	14.7955	60.7288	36.0256	23.3082	15.6952	31.0886	22.1818	15.5357	130.066	73.0805	89.8361	38.1407	300.82	47.3695	53.0741	192.48	69.8725	28.8363	64.846	89.8361	90.2387	79.6769	46.3791	8.8727	27.4199	87.7141	3.201	1.67852	5.10022e-05	0.00303182
contig_000000000000001133494_merged_prostate_anti_class2	chr15	70095035	70097235	+	antisense	class2	HoLdUp	AC021818.2	3.89356	13.3809	4.11721	4.23785	7.32443	11.1031	4.43635	4.78023	41.6553	13.3809	25.509	13.773	108.879	18.4856	18.0678	60.7288	14.4181	3.32726	29.8498	23.2908	21.4317	10.7029	3.56762	2.21818	6.6592	25.5804	3.85459	1.94658	0.000166563	0.0075034
contig_000000000000001144787_merged_prostate_anti_class2	chr15	90293898	90295517	+	antisense	class2	HoLdUp	MESP1	3.89356	5.14651	8.23442	7.41624	1.04635	8.88246	9.98179	4.78023	22.9529	124.546	18.8545	29.665	14.592	2.31071	31.6186	4.11721	12.2	25.509	47.3479	27.7272	22.5597	20.2165	20.2165	7.76361	6.17269	27.0123	4.40067	2.13772	1.66151e-05	0.00126331
contig_000000000000001145248_merged_prostate_anti_class2	chr15	91397504	91403646	+	antisense	class2	HoLdUp	RN7SL363P	21.8039	53.5237	54.553	26.4866	32.4368	33.3092	34.3817	47.8023	15.3019	20.586	3.32726	4.23785	5.61231	10.3982	2.25847	32.9377	8.8727	4.43635	12.3516	15.5272	14.6638	9.51366	8.32445	1.10909	38.0372	10.5912	0.28036	-1.83465	8.39443e-07	0.000117109
contig_000000000000001146209_merged_prostate_anti_class2	chr15	93352448	93357543	+	antisense	class2	HoLdUp	FAM174B	46.7227	37.0549	28.8205	16.9514	12.5562	37.7504	52.1271	17.9259	159.82	1175.46	74.3089	32.8434	203.166	24.2624	82.4342	42.2014	51.018	79.8543	92.6372	130.872	60.9111	67.7848	60.6496	56.5635	31.2386	149.674	4.78916	2.25977	3.24756e-05	0.00213887
contig_000000000000001150928_merged_prostate_anti_class2	chr15	100978438	100980064	+	antisense	class2	HoLdUp	CERS3	7.0084	10.293	24.7033	5.29732	11.5098	43.302	5.54544	15.5357	4.25054	3.08791	1.10909	1.05946	3.36739	2.31071	2.25847	3.08791	8.8727	1.10909	7.20512	5.54544	1.12798	1.18921	1.18921	1.10909	15.3994	2.99246	0.197001	-2.34372	1.59839e-07	3.05039e-05
contig_000000000000001160847_merged_prostate_anti_class2	chr15	34112842	34115056	-	antisense	class2	HoLdUp	RYR3	0.778711	2.0586	1.0293	3.17839	5.23173	4.44123	2.21818	2.39012	11.0514	8.23442	2.21818	18.0109	15.7145	6.93212	6.77541	9.26372	12.2	5.54544	6.17581	8.8727	6.76791	2.37841	5.94604	6.65453	2.66578	8.29634	3.20241	1.67916	8.21116e-05	0.00439942
contig_000000000000001160854_merged_prostate_anti_class2	chr15	34119193	34120707	-	antisense	class2	HoLdUp	RYR3	1.55742	2.0586	1.0293	1.05946	4.18539	2.22061	1.10909	1.19506	11.0514	7.20512	4.43635	13.773	16.8369	1.15535	9.03388	15.4395	4.43635	3.32726	8.23442	1.10909	9.02387	1.18921	4.75683	9.98179	1.80187	7.5619	4.22313	2.07831	7.32677e-05	0.00402638
contig_000000000000001166693_merged_prostate_anti_class2	chr15	45406556	45408638	-	antisense	class2	HoLdUp	DUOXA2	14.7955	15.4395	21.6153	15.8919	14.6489	13.3237	7.76361	19.1209	3.40043	4.11721	3.32726	2.11893	3.36739	1.15535	1.12924	5.14651	4.43635	3.32726	5.14651	5.54544	5.63992	1.18921	4.75683	4.43635	15.3249	3.64001	0.238573	-2.0675	3.88361e-12	5.38386e-09
contig_000000000000001186096_merged_prostate_anti_class2	chr15	76222804	76225808	-	antisense	class2	HoLdUp	FBXO22	20.2465	68.9632	116.311	90.0544	40.8075	88.8246	45.4726	14.3407	11.0514	11.3223	4.43635	9.53517	5.61231	24.2624	31.6186	25.7326	37.709	6.65453	8.23442	12.2	56.3992	24.9733	3.56762	8.8727	60.6276	17.6364	0.290609	-1.78285	5.42084e-05	0.0031787
contig_000000000000001186097_merged_prostate_anti_class2	chr15	76226003	76227127	-	antisense	class2	HoLdUp	FBXO22	17.9104	37.0549	98.813	80.5192	30.3441	67.7287	43.2544	14.3407	12.7516	4.11721	1.10909	7.41624	7.85723	17.3303	27.1017	22.6446	27.7272	4.43635	8.23442	6.65453	39.4794	8.32445	4.75683	6.65453	48.7457	12.9122	0.264906	-1.91645	1.68066e-05	0.00127304
contig_000000000000001188540_merged_prostate_anti_class2	chr15	81040124	81042058	-	antisense	class2	HoLdUp	ABHD17C	3.11485	3.08791	1.0293	4.23785	1.04635	2.22061	4.43635	3.58517	9.35118	14.4102	2.21818	12.7136	46.0209	12.7089	20.3262	7.20512	7.76361	6.65453	54.553	25.509	5.63992	5.94604	5.94604	7.76361	2.8448	15.2956	5.39474	2.43155	4.84488e-06	0.000482784
contig_000000000000001188965_merged_prostate_anti_class2	chr15	81586525	81593462	-	antisense	class2	HoLdUp	IL16	15.5742	16.4688	49.4065	20.1298	17.7879	16.6546	17.7454	16.7308	5.95075	7.20512	16.6363	14.8325	8.9797	5.77676	1.12924	15.4395	7.76361	7.76361	8.23442	13.3091	7.89589	7.13524	3.56762	5.54544	21.3123	8.5728	0.403125	-1.3107	2.7315e-05	0.00186176
contig_000000000000001190872_merged_prostate_anti_class2	chr15	85394933	85395194	-	antisense	class2	HoLdUp	ALPK3	0.778711	1.0293	1.0293	1.05946	1.04635	1.11031	2.21818	1.19506	16.152	15.4395	5.54544	3.17839	2.24492	1.15535	5.64618	4.11721	11.0909	8.8727	28.8205	3.32726	7.89589	8.32445	2.37841	1.10909	1.18333	7.83114	6.76669	2.75845	1.66412e-05	0.00126442
contig_000000000000001190873_merged_prostate_anti_class2	chr15	85396049	85396393	-	antisense	class2	HoLdUp	ALPK3	1.55742	3.08791	1.0293	1.05946	1.04635	1.11031	1.10909	1.19506	11.0514	27.7912	6.65453	1.05946	1.12246	3.46606	6.77541	1.0293	16.6363	8.8727	32.9377	1.10909	10.1519	11.8921	2.37841	2.21818	1.39936	9.07163	6.46463	2.69257	5.81868e-05	0.00335138
contig_000000000000001190876_merged_prostate_anti_class2	chr15	85397766	85398550	-	antisense	class2	HoLdUp	ALPK3	2.33613	12.3516	2.0586	5.29732	6.27808	7.77215	9.98179	4.78023	51.8566	234.681	25.509	11.6541	4.48985	27.7285	50.8156	4.11721	187.436	74.3089	291.293	17.7454	102.647	71.3524	33.2978	6.65453	6.35699	74.7241	11.7987	3.56056	1.07261e-08	3.34409e-06
contig_000000000000001194033_merged_prostate_anti_class2	chr15	89666956	89669481	-	antisense	class2	HoLdUp	ABHD2	3.11485	2.0586	1.0293	1.05946	2.09269	1.11031	1.10909	2.39012	5.10064	90.5786	4.43635	6.35678	7.85723	3.46606	2.25847	3.08791	9.98179	4.43635	9.26372	7.76361	3.38395	2.37841	4.75683	6.65453	1.74555	10.7351	6.09823	2.60839	0.000113563	0.00562638
contig_000000000000001202007_merged_prostate_anti_class2	chr15	100937470	100940231	-	antisense	class2	HoLdUp	CERS3-AS1	10.1232	12.3516	21.6153	5.29732	5.23173	7.77215	9.98179	14.3407	2.55032	4.11721	1.10909	7.41624	5.61231	4.62141	6.77541	9.26372	3.32726	2.21818	7.20512	3.32726	3.38395	2.37841	4.75683	3.32726	10.8392	4.46187	0.412821	-1.27641	0.00013435	0.006382
contig_000000000000001205147_merged_prostate_anti_class2	chr16	4847064	4847527	+	antisense	class2	HoLdUp	ROGDI	1.55742	3.08791	1.0293	1.05946	5.23173	3.33092	3.32726	3.58517	4.25054	10.293	69.8725	14.8325	5.61231	5.77676	10.1631	1.0293	6.65453	3.32726	25.7326	5.54544	9.02387	16.6489	10.7029	27.7272	2.77615	14.1995	5.15825	2.36688	3.44912e-05	0.00223526
contig_000000000000001205149_merged_prostate_anti_class2	chr16	4848686	4854405	+	antisense	class2	HoLdUp	ROGDI	17.9104	24.7033	15.4395	14.8325	10.4635	12.2134	24.3999	25.0962	35.7045	61.7581	448.071	102.768	15.7145	9.24282	35.0063	15.4395	27.7272	16.6363	114.253	41.0362	43.9914	143.894	51.1359	188.545	18.1323	84.4327	4.65813	2.21975	2.62166e-05	0.00180134
contig_000000000000001213589_merged_prostate_anti_class2	chr16	20402694	20404933	+	antisense	class2	HoLdUp	PDILT	15.5742	10.293	6.17581	8.4757	5.23173	3.33092	2.21818	13.1456	1.70021	5.14651	1.10909	2.11893	2.24492	1.15535	2.25847	1.0293	2.21818	2.21818	1.0293	1.10909	2.25597	1.18921	1.18921	4.43635	8.05565	2.02552	0.248628	-2.00794	7.56559e-07	0.000107747
contig_000000000000001213592_merged_prostate_anti_class2	chr16	20405959	20408155	+	antisense	class2	HoLdUp	PDILT	3.11485	7.20512	4.11721	3.17839	1.04635	4.44123	3.32726	9.56046	0.850107	2.0586	1.10909	1.05946	1.12246	1.15535	1.12924	2.0586	1.10909	1.10909	1.0293	2.21818	1.12798	2.37841	1.18921	2.21818	4.49886	1.43265	0.322805	-1.63126	0.000232904	0.00962453
contig_000000000000001246359_merged_prostate_anti_class2	chr16	80541749	80542762	+	antisense	class2	HoLdUp	AC105411.1	24.14	6.17581	5.14651	31.7839	7.32443	19.9855	63.218	10.7555	8.50107	1.0293	1.10909	1.05946	1.12246	5.77676	1.12924	9.26372	17.7454	11.0909	3.08791	4.43635	6.76791	1.18921	2.37841	1.10909	21.0662	4.79977	0.228866	-2.12743	5.16777e-05	0.00306289
contig_000000000000001251554_merged_prostate_anti_class2	chr16	89784754	89786760	+	antisense	class2	HoLdUp	VPS9D1	7.78711	15.4395	21.6153	16.9514	21.9733	23.3164	32.1635	5.97529	68.8587	30.8791	232.908	94.2922	79.6948	65.8551	65.4957	72.0512	34.3817	32.1635	85.4321	70.9816	30.4556	30.9194	105.839	123.109	18.1527	76.4573	4.2221	2.07796	1.06424e-08	3.3227e-06
contig_000000000000001252128_merged_prostate_anti_class2	chr16	838621	845488	-	antisense	class2	HoLdUp	CHTF18	1.55742	1.0293	3.08791	6.35678	1.04635	1.11031	4.43635	2.39012	8.50107	8.23442	28.8363	24.3677	12.3471	10.3982	9.03388	8.23442	7.76361	6.65453	12.3516	28.8363	5.63992	3.56762	42.8115	27.7272	2.62682	15.3316	5.87807	2.55534	3.59982e-07	5.86026e-05
contig_000000000000001252525_merged_prostate_anti_class2	chr16	1729115	1730180	-	antisense	class2	HoLdUp	AL031708.1	0.778711	2.0586	1.0293	1.05946	1.04635	2.22061	4.43635	2.39012	11.0514	102.93	9.98179	3.17839	3.36739	2.31071	9.03388	2.0586	1.10909	5.54544	13.3809	4.43635	6.76791	20.2165	1.18921	4.43635	1.87744	12.5621	6.8033	2.76623	0.000119867	0.0058637
contig_000000000000001252765_merged_prostate_anti_class2	chr16	2198668	2201910	-	antisense	class2	HoLdUp	RAB26	7.0084	11.3223	13.3809	7.41624	5.23173	7.77215	14.4181	7.17035	39.9551	20.586	42.1453	21.1893	17.9594	17.3303	16.9385	12.3516	9.98179	18.8545	39.1135	19.9636	21.4317	35.6762	19.0273	55.4544	9.21503	25.4974	2.7781	1.4741	4.57943e-06	0.000460669
contig_000000000000001270667_merged_prostate_anti_class2	chr16	27567012	27568564	-	antisense	class2	HoLdUp	KIAA0556	1.55742	1.0293	3.08791	1.05946	1.04635	3.33092	1.10909	1.19506	3.40043	55.5823	6.65453	3.17839	7.85723	3.46606	14.6801	4.11721	9.98179	3.32726	11.3223	6.65453	7.89589	4.75683	7.13524	1.10909	1.67694	9.44495	5.64997	2.49824	5.1115e-05	0.00303607
contig_000000000000001270668_merged_prostate_anti_class2	chr16	27568675	27572163	-	antisense	class2	HoLdUp	KIAA0556	0.778711	1.0293	4.11721	2.11893	3.13904	2.22061	6.65453	3.58517	11.0514	181.157	28.8363	5.29732	4.48985	3.46606	19.197	2.0586	8.8727	16.6363	44.26	6.65453	13.5358	3.56762	14.2705	3.32726	2.95544	22.9174	7.84242	2.9713	1.66777e-05	0.00126632
contig_000000000000001282594_merged_prostate_anti_class2	chr16	54970050	54971388	-	antisense	class2	HoLdUp	AC106738.1	14.7955	21.6153	32.9377	11.6541	10.4635	16.6546	23.2908	29.8764	5.95075	4.11721	19.9636	7.41624	1.12246	3.46606	1.12924	5.14651	12.2	5.54544	1.0293	7.76361	9.02387	3.56762	16.6489	1.10909	20.161	6.57499	0.325676	-1.61849	6.36671e-05	0.00359744
contig_000000000000001291426_merged_prostate_anti_class2	chr16	67177376	67180426	-	antisense	class2	HoLdUp	C16orf70	22.5826	34.9963	65.8753	16.9514	55.4564	35.5298	42.1453	20.316	17.8523	9.26372	9.98179	4.23785	5.61231	16.1749	3.38771	33.967	16.6363	16.6363	11.3223	18.8545	10.1519	30.9194	8.32445	6.65453	36.7316	13.7486	0.374794	-1.41583	5.29382e-05	0.00311915
contig_000000000000001302211_merged_prostate_anti_class2	chr16	83813264	83815396	-	antisense	class2	HoLdUp	CDH13	3.89356	5.14651	1.0293	1.05946	1.04635	1.11031	2.21818	2.39012	13.6017	7.20512	17.7454	3.17839	16.8369	4.62141	10.1631	6.17581	4.43635	3.32726	110.135	1.10909	4.51194	10.7029	2.37841	1.10909	2.23672	13.5774	6.02391	2.5907	0.000208351	0.00885047
contig_000000000000001302213_merged_prostate_anti_class2	chr16	83816488	83822937	-	antisense	class2	HoLdUp	CDH13	3.89356	24.7033	4.11721	7.41624	8.37077	2.22061	8.8727	4.78023	66.3084	50.4358	161.927	6.35678	65.1028	17.3303	112.924	40.1428	93.1634	15.5272	436.424	5.54544	34.9675	147.462	22.5949	8.8727	8.04682	80.3178	9.98568	3.31986	7.33912e-08	1.6001e-05
contig_000000000000001302464_merged_prostate_anti_class2	chr16	84222974	84225386	-	antisense	class2	HoLdUp	ADAD2	31.9272	56.6116	87.4907	24.3677	31.3904	27.7577	27.7272	19.1209	6.80086	5.14651	2.21818	3.17839	4.48985	10.3982	1.12924	17.4981	7.76361	3.32726	3.08791	17.7454	10.1519	1.18921	4.75683	1.10909	38.2992	6.24941	0.163497	-2.61266	2.00439e-10	1.2905e-07
contig_000000000000001310609_merged_prostate_anti_class2	chr17	6356167	6356516	+	antisense	class2	HoLdUp	PITPNM3	7.0084	3.08791	16.4688	4.23785	13.6025	7.77215	9.98179	7.17035	2.55032	2.0586	7.76361	1.05946	1.12246	2.31071	4.51694	3.08791	5.54544	4.43635	4.11721	5.54544	3.38395	1.18921	3.56762	1.10909	8.66622	3.33527	0.384387	-1.37937	0.000147941	0.00684786
contig_000000000000001312996_merged_prostate_anti_class2	chr17	10544864	10546743	+	antisense	class2	HoLdUp	MYH3	6.22969	7.20512	16.4688	3.17839	6.27808	8.88246	6.65453	3.58517	5.10064	2.0586	1.10909	1.05946	1.12246	5.77676	3.38771	2.0586	1.10909	2.21818	1.0293	2.21818	9.02387	1.18921	1.18921	1.10909	7.31028	2.54747	0.349983	-1.51464	0.000202629	0.00866084
contig_000000000000001316530_merged_prostate_anti_class2	chr17	15883495	15886445	+	antisense	class2	HoLdUp	ZSWIM7	76.3137	13.3809	11.3223	5.29732	15.6952	13.3237	11.0909	8.3654	10.2013	9.26372	1.10909	7.41624	6.73477	5.77676	7.90465	10.293	2.21818	13.3091	3.08791	3.32726	10.1519	2.37841	3.56762	3.32726	19.3487	6.25419	0.320742	-1.64051	0.000210649	0.0089223
contig_000000000000001316531_merged_prostate_anti_class2	chr17	15886557	15888430	+	antisense	class2	HoLdUp	ZSWIM7	47.5014	7.20512	10.293	2.11893	4.18539	6.66184	12.2	5.97529	1.70021	1.0293	1.10909	4.23785	3.36739	4.62141	3.38771	7.20512	1.10909	4.43635	4.11721	4.43635	3.38395	2.37841	2.37841	1.10909	12.0176	3.12543	0.254807	-1.97252	2.52986e-05	0.00175304
contig_000000000000001316536_merged_prostate_anti_class2	chr17	15893772	15895309	+	antisense	class2	HoLdUp	ZSWIM7	24.9188	6.17581	9.26372	1.05946	5.23173	1.11031	5.54544	4.78023	1.70021	3.08791	1.10909	4.23785	1.12246	1.15535	3.38771	1.0293	2.21818	1.10909	3.08791	2.21818	2.25597	4.75683	1.18921	3.32726	7.26068	2.31203	0.308063	-1.6987	0.000240878	0.00986342
contig_000000000000001316753_merged_prostate_anti_class2	chr17	16382074	16384928	+	antisense	class2	HoLdUp	LRRC75A	9.34454	12.3516	18.5274	6.35678	10.4635	7.77215	5.54544	15.5357	4.25054	4.11721	4.43635	1.05946	7.85723	5.77676	3.38771	7.20512	3.32726	2.21818	8.23442	2.21818	4.51194	7.13524	2.37841	2.21818	10.7371	4.39576	0.410748	-1.28367	7.66736e-05	0.0041802
contig_000000000000001317425_merged_prostate_anti_class2	chr17	17465109	17466135	+	antisense	class2	HoLdUp	PEMT	1.55742	1.0293	1.0293	2.11893	1.04635	1.11031	4.43635	1.19506	4.25054	118.37	7.76361	5.29732	6.73477	5.77676	1.12924	1.0293	2.21818	7.76361	25.7326	3.32726	11.2798	3.56762	3.56762	2.21818	1.69038	13.1266	7.81201	2.96569	9.71944e-05	0.00500205
contig_000000000000001317544_merged_prostate_anti_class2	chr17	17739686	17746444	+	antisense	class2	HoLdUp	SREBF1	44.3865	22.6446	18.5274	29.665	11.5098	52.1844	31.0545	19.1209	56.1071	521.856	54.3453	51.9137	105.511	24.2624	93.7265	15.4395	31.0545	74.3089	183.216	44.3635	64.2951	44.0007	136.759	62.1089	28.6367	97.7043	3.40954	1.76958	0.000165483	0.00746848
contig_000000000000001318270_merged_prostate_anti_class2	chr17	19321169	19322303	+	antisense	class2	HoLdUp	AC004448.4	9.34454	12.3516	9.26372	12.7136	51.271	8.88246	4.43635	1.19506	5.10064	2.0586	1.10909	1.05946	1.12246	3.46606	2.25847	2.0586	2.21818	2.21818	3.08791	9.98179	2.25597	1.18921	1.18921	1.10909	13.6823	2.59268	0.190791	-2.38993	1.3125e-06	0.000166746
contig_000000000000001318276_merged_prostate_anti_class2	chr17	19330917	19332211	+	antisense	class2	HoLdUp	AC004448.4	3.11485	2.0586	3.08791	9.53517	24.066	1.11031	4.43635	1.19506	0.850107	1.0293	1.10909	1.05946	1.12246	1.15535	1.12924	3.08791	3.32726	2.21818	1.0293	1.10909	1.12798	1.18921	1.18921	2.21818	6.07553	1.49696	0.245737	-2.02481	9.91224e-05	0.00507874
contig_000000000000001318286_merged_prostate_anti_class2	chr17	19339310	19340744	+	antisense	class2	HoLdUp	AC004448.4	5.45098	1.0293	4.11721	12.7136	27.205	3.33092	2.21818	2.39012	4.25054	1.0293	1.10909	1.05946	1.12246	1.15535	1.12924	1.0293	3.32726	2.21818	3.08791	1.10909	2.25597	1.18921	1.18921	1.10909	7.30691	1.71067	0.237708	-2.07274	4.91619e-05	0.00294546
contig_000000000000001321096_merged_prostate_anti_class2	chr17	27272458	27275386	+	antisense	class2	HoLdUp	PHF12	28.0336	5.14651	7.20512	21.1893	3.13904	33.3092	29.9454	7.17035	54.4069	1210.46	8.8727	26.4866	16.8369	127.089	30.4894	40.1428	122	200.745	64.846	36.5999	111.67	114.164	34.487	70.9816	16.8923	141.892	8.39395	3.06935	2.04656e-06	0.000240335
contig_000000000000001328017_merged_prostate_anti_class2	chr17	38655100	38656761	+	antisense	class2	HoLdUp	TNS4	38.9356	10.293	18.5274	19.0703	3.13904	16.6546	31.0545	27.4863	4.25054	4.11721	1.10909	2.11893	5.61231	10.3982	1.12924	5.14651	7.76361	3.32726	5.14651	2.21818	11.2798	2.37841	7.13524	1.10909	20.6451	4.64001	0.223422	-2.16216	5.51079e-08	1.26741e-05
contig_000000000000001331353_merged_prostate_anti_class2	chr17	43248308	43250772	+	antisense	class2	HoLdUp	AC138150.2	7.78711	23.674	18.5274	9.53517	12.5562	25.5371	31.0545	20.316	5.95075	2.0586	3.32726	5.29732	3.36739	10.3982	1.12924	19.5567	5.54544	8.8727	4.11721	4.43635	5.63992	3.56762	1.18921	2.21818	18.6234	5.41701	0.293959	-1.76631	3.30868e-06	0.000353174
contig_000000000000001333629_merged_prostate_anti_class2	chr17	47724211	47725715	+	antisense	class2	HoLdUp	SPOP	0.778711	6.17581	12.3516	22.2487	5.23173	15.5443	41.0362	5.97529	4.25054	2.0586	1.10909	3.17839	4.48985	4.62141	2.25847	5.14651	8.8727	9.98179	7.20512	2.21818	4.51194	1.18921	3.56762	2.21818	13.6678	4.17985	0.308432	-1.69698	0.000236054	0.00971099
contig_000000000000001351642_merged_prostate_anti_class2	chr17	75559396	75560554	+	antisense	class2	HoLdUp	AC021683.1	17.1316	9.26372	415.838	3.17839	19.8806	46.6329	47.6908	241.402	33.1542	3.08791	4.43635	2.11893	4.48985	15.0196	3.38771	11.3223	38.8181	3.32726	4.11721	7.76361	3.38395	3.56762	9.51366	4.43635	100.127	9.49654	0.0952047	-3.39282	1.43918e-07	2.79742e-05
contig_000000000000001351643_merged_prostate_anti_class2	chr17	75560666	75561555	+	antisense	class2	HoLdUp	AC021683.1	13.2381	6.17581	343.787	6.35678	17.7879	26.6474	31.0545	181.649	23.803	7.20512	3.32726	4.23785	1.12246	9.24282	4.51694	6.17581	42.1453	6.65453	4.11721	4.43635	3.38395	1.18921	4.75683	3.32726	78.337	8.10262	0.103856	-3.26735	4.55187e-07	7.05578e-05
contig_000000000000001354199_merged_prostate_anti_class2	chr17	80022179	80025001	+	antisense	class2	HoLdUp	DUS1L	1.55742	6.17581	8.23442	3.17839	5.23173	3.33092	4.43635	5.97529	7.65097	21.6153	89.8361	63.5678	7.85723	1.15535	27.1017	7.20512	7.76361	75.418	40.1428	18.8545	28.1996	27.3518	159.354	15.5272	4.76504	37.4125	7.88474	2.97906	2.7692e-07	4.73539e-05
contig_000000000000001354285_merged_prostate_anti_class2	chr17	80112738	80114054	+	antisense	class2	HoLdUp	CCDC57	0.778711	1.0293	5.14651	4.23785	3.13904	1.11031	3.32726	1.19506	10.2013	21.6153	47.6908	15.8919	2.24492	2.31071	6.77541	9.26372	7.76361	8.8727	28.8205	4.43635	15.7918	11.8921	26.1626	11.0909	2.49551	14.4265	5.82616	2.54255	1.68261e-06	0.000204232
contig_000000000000001354659_merged_prostate_anti_class2	chr17	81009043	81018992	+	antisense	class2	HoLdUp	B3GNTL1	11.6807	29.8498	42.2014	26.4866	10.4635	31.0886	35.4908	37.0468	63.7581	113.223	82.0725	44.4974	75.205	42.748	28.2309	133.809	153.054	87.6179	125.575	52.1271	49.6313	38.0546	64.2172	74.3089	28.0385	76.7582	2.75007	1.45947	2.44983e-06	0.00027706
contig_000000000000001359137_merged_prostate_anti_class2	chr17	9057983	9061846	-	antisense	class2	HoLdUp	NTN1	7.0084	11.3223	19.5567	9.53517	8.37077	16.6546	4.43635	13.1456	2.55032	2.0586	1.10909	3.17839	2.24492	5.77676	2.25847	6.17581	11.0909	7.76361	1.0293	7.76361	9.02387	2.37841	2.37841	1.10909	11.2537	4.2431	0.376779	-1.40821	0.0001977	0.00850268
contig_000000000000001364711_merged_prostate_anti_class2	chr17	17622584	17626124	-	antisense	class2	HoLdUp	RAI1	12.4594	4.11721	13.3809	12.7136	9.41712	14.434	7.76361	4.78023	6.80086	6.17581	2.21818	5.29732	2.24492	4.62141	2.25847	6.17581	4.43635	3.32726	4.11721	2.21818	1.12798	3.56762	1.18921	2.21818	9.88325	3.62467	0.37127	-1.42946	1.83391e-05	0.0013606
contig_000000000000001364900_merged_prostate_anti_class2	chr17	18049432	18057309	-	antisense	class2	HoLdUp	MYO15A	25.6975	51.4651	78.227	14.8325	41.8539	37.7504	63.218	59.7529	29.7538	11.3223	9.98179	3.17839	6.73477	26.5731	5.64618	51.4651	12.2	17.7454	16.4688	15.5272	15.7918	8.32445	2.37841	26.6181	46.5997	16.2319	0.350015	-1.51451	0.000140663	0.00661374
contig_000000000000001372684_merged_prostate_anti_class2	chr17	33911483	33911932	-	antisense	class2	HoLdUp	AP2B1	0.778711	1.0293	1.0293	1.05946	1.04635	1.11031	2.21818	1.19506	1.70021	3.08791	1.10909	1.05946	1.12246	1.15535	1.12924	1.0293	1.10909	1.10909	2.0586	3.32726	1.12798	1.18921	2.37841	463.599	1.18333	30.4557	25.8361	4.69132	0.000100469	0.00512747
contig_000000000000001375724_merged_prostate_anti_class2	chr17	39076985	39077880	-	antisense	class2	HoLdUp	AC004231.1	25.6975	33.967	15.4395	1.05946	10.4635	3.33092	4.43635	7.17035	7.65097	8.23442	1.10909	3.17839	2.24492	1.15535	2.25847	8.23442	5.54544	3.32726	3.08791	2.21818	5.63992	2.37841	1.18921	1.10909	12.6956	3.66009	0.289688	-1.78743	0.00017893	0.00789748
contig_000000000000001377762_merged_prostate_anti_class2	chr17	42865483	42870880	-	antisense	class2	HoLdUp	AC005180.2	352.756	530.091	908.874	456.629	489.69	346.416	444.744	285.619	107.114	88.52	13.3091	44.4974	76.3274	116.691	35.0063	209.978	423.671	179.672	71.0219	159.709	126.334	190.273	78.4877	35.4908	476.852	122.256	0.256359	-1.96376	6.2407e-07	9.25076e-05
contig_000000000000001377889_merged_prostate_anti_class2	chr17	43180915	43186108	-	antisense	class2	HoLdUp	NMT1	44.3865	28.8205	31.9084	11.6541	24.066	13.3237	14.4181	11.9506	8.50107	6.17581	12.2	5.29732	2.24492	6.93212	4.51694	9.26372	9.98179	7.76361	4.11721	11.0909	5.63992	8.32445	1.18921	3.32726	22.566	6.66039	0.293302	-1.76954	5.17252e-08	1.20522e-05
contig_000000000000001379367_merged_prostate_anti_class2	chr17	46711894	46713174	-	antisense	class2	HoLdUp	HOXB-AS4	8.56582	3.08791	5.14651	12.7136	1.04635	4.44123	2.21818	17.9259	1.70021	1.0293	1.10909	1.05946	1.12246	3.46606	2.25847	2.0586	1.10909	1.10909	1.0293	2.21818	1.12798	1.18921	1.18921	1.10909	6.89318	1.4928	0.21758	-2.20038	2.34713e-06	0.000268138
contig_000000000000001398038_merged_prostate_anti_class2	chr17	75318965	75320111	-	antisense	class2	HoLdUp	SEPT9	20.2465	1.0293	9.26372	2.11893	6.27808	4.44123	6.65453	4.78023	1.70021	1.0293	2.21818	1.05946	1.12246	2.31071	1.12924	5.14651	2.21818	2.21818	1.0293	2.21818	2.25597	2.37841	1.18921	1.10909	6.85156	1.89579	0.268889	-1.89491	2.75746e-05	0.00187826
contig_000000000000001400308_merged_prostate_anti_class2	chr17	79057320	79058636	-	antisense	class2	HoLdUp	BAIAP2	0.778711	5.14651	3.08791	3.17839	1.04635	4.44123	5.54544	1.19506	8.50107	19.5567	25.509	16.9514	14.592	9.24282	11.2924	4.11721	3.32726	6.65453	36.0256	16.6363	7.89589	10.7029	19.0273	1.10909	3.05245	13.1963	4.38001	2.13093	1.17327e-05	0.000959612
contig_000000000000001401242_merged_prostate_anti_class2	chr17	80842525	80847828	-	antisense	class2	HoLdUp	TBCD	9.34454	13.3809	28.8205	15.8919	11.5098	15.5443	37.709	20.316	27.2034	184.245	95.3815	52.9732	14.592	51.9909	62.1079	5.14651	25.509	52.1271	85.4321	88.727	51.8873	16.6489	190.273	17.7454	19.0646	63.8744	3.35708	1.74721	0.00017946	0.00791614
contig_000000000000001419479_merged_prostate_anti_class2	chr18	28621362	28630182	+	antisense	class2	HoLdUp	DSC3	43.6078	20.586	301.586	38.1407	36.6221	132.127	60.9998	138.627	36.5546	12.3516	2.21818	3.17839	1.12246	6.93212	9.03388	17.4981	5.54544	9.98179	16.4688	8.8727	57.5272	10.7029	1.18921	2.21818	96.5369	12.5872	0.130863	-2.93387	1.56726e-07	3.00137e-05
contig_000000000000001451820_merged_prostate_anti_class2	chr18	74339338	74340208	+	antisense	class2	HoLdUp	LINC01927	3.89356	5.14651	7.20512	4.23785	8.37077	7.77215	8.8727	2.39012	3.40043	1.0293	1.10909	2.11893	1.12246	2.31071	1.12924	2.0586	1.10909	5.54544	1.0293	3.32726	1.12798	1.18921	1.18921	1.10909	5.9861	1.86908	0.317976	-1.65301	3.25999e-05	0.00214442
contig_000000000000001451824_merged_prostate_anti_class2	chr18	74343590	74351420	+	antisense	class2	HoLdUp	LINC01927	6.22969	19.5567	29.8498	21.1893	35.5758	14.434	21.0727	19.1209	11.9015	5.14651	1.10909	4.23785	2.24492	6.93212	3.38771	16.4688	4.43635	18.8545	4.11721	11.0909	12.4078	8.32445	3.56762	3.32726	20.8786	7.34716	0.354525	-1.49604	7.04398e-05	0.00389987
contig_000000000000001451978_merged_prostate_anti_class2	chr18	74503859	74512940	+	antisense	class2	HoLdUp	AC027575.2	10.1232	76.1684	55.5823	65.6867	50.2246	45.5226	12.2	23.9012	7.65097	20.586	3.32726	6.35678	4.48985	9.24282	5.64618	16.4688	22.1818	11.0909	17.4981	13.3091	6.76791	32.1086	7.13524	3.32726	42.4261	11.6992	0.275776	-1.85843	3.85677e-06	0.000400244
contig_000000000000001458187_merged_prostate_anti_class2	chr18	8069594	8081364	-	antisense	class2	HoLdUp	PTPRM	4.67227	6.17581	2.0586	11.6541	5.23173	3.33092	4.43635	8.3654	16.152	8.23442	8.8727	39.2001	74.0825	30.0392	58.7202	8.23442	6.65453	7.76361	6.17581	37.709	18.0477	24.9733	15.4597	24.3999	5.74065	24.045	4.19791	2.06967	9.88673e-06	0.000840112
contig_000000000000001461587_merged_prostate_anti_class2	chr18	12305279	12308130	-	antisense	class2	HoLdUp	TUBB6	29.591	17.4981	37.0549	29.665	38.7148	31.0886	31.0545	22.7061	19.5525	13.3809	7.76361	4.23785	13.4695	13.8642	9.03388	8.23442	12.2	13.3091	15.4395	33.2726	10.1519	9.51366	14.2705	9.98179	29.6716	12.9797	0.438363	-1.1898	4.25287e-06	0.000433793
contig_000000000000001471381_merged_prostate_anti_class2	chr18	29281744	29304801	-	antisense	class2	HoLdUp	RN7SKP44	64.633	157.483	134.839	139.849	347.387	99.9276	99.8179	72.8985	85.0107	49.4065	7.76361	20.1298	15.7145	31.1945	37.2648	128.663	54.3453	49.9089	56.6116	77.6361	66.5511	28.541	29.7302	75.418	139.604	50.8681	0.364864	-1.45457	8.71121e-05	0.00460687
contig_000000000000001473150_merged_prostate_anti_class2	chr18	32546018	32556910	-	antisense	class2	HoLdUp	MAPRE2	10.902	9.26372	4.11721	7.41624	4.18539	4.44123	8.8727	8.3654	20.4026	24.7033	31.0545	3.17839	63.9803	46.2141	5.64618	52.4944	13.3091	17.7454	11.3223	11.0909	6.76791	10.7029	17.8381	19.9636	7.19548	22.2759	3.08302	1.62434	0.000224356	0.00935902
contig_000000000000001474537_merged_prostate_anti_class2	chr18	34273225	34275210	-	antisense	class2	HoLdUp	FHOD3	3.89356	6.17581	4.11721	4.23785	8.37077	3.33092	7.76361	3.58517	2.55032	1.0293	1.10909	1.05946	1.12246	4.62141	1.12924	1.0293	1.10909	2.21818	4.11721	2.21818	1.12798	1.18921	1.18921	1.10909	5.18436	1.74554	0.340721	-1.55334	0.0001424	0.00667263
contig_000000000000001512176_merged_prostate_anti_class2	chr19	8008755	8014106	+	antisense	class2	HoLdUp	TIMM44	14.0168	10.293	19.5567	15.8919	12.5562	17.7649	21.0727	13.1456	39.9551	92.6372	45.4726	30.7244	35.9188	21.9517	29.3601	22.6446	39.9272	29.9454	54.553	15.5272	15.7918	15.4597	36.8654	19.9636	15.5372	34.1686	2.20676	1.14193	0.000191192	0.00828933
contig_000000000000001519348_merged_prostate_anti_class2	chr19	20238204	20238790	+	antisense	class2	HoLdUp	AC011447.3	3.89356	10.293	11.3223	5.29732	10.4635	12.2134	8.8727	8.3654	4.25054	2.0586	1.10909	1.05946	1.12246	3.46606	1.12924	2.0586	2.21818	1.10909	4.11721	1.10909	3.38395	2.37841	1.18921	4.43635	8.84015	2.26222	0.262695	-1.92854	1.12485e-07	2.25811e-05
contig_000000000000001519349_merged_prostate_anti_class2	chr19	20238953	20247619	+	antisense	class2	HoLdUp	AC011447.3	39.7143	61.7581	106.018	39.2001	73.2443	45.5226	35.4908	86.0442	27.2034	15.4395	4.43635	3.17839	6.73477	16.1749	1.12924	27.7912	9.98179	8.8727	11.3223	17.7454	9.02387	14.2705	3.56762	6.65453	60.8741	11.4704	0.189895	-2.39672	5.7653e-11	4.65494e-08
contig_000000000000001528095_merged_prostate_anti_class2	chr19	36822617	36834578	+	antisense	class2	HoLdUp	LINC00665	9.34454	32.9377	50.4358	20.1298	24.066	22.2061	23.2908	23.9012	62.0578	177.04	118.672	32.8434	46.0209	53.1462	89.2096	45.2893	9.98179	43.2544	88.52	29.9454	65.4231	63.028	38.0546	77.6361	25.789	65.0077	2.52657	1.33718	0.000171872	0.00766736
contig_000000000000001532213_merged_prostate_anti_class2	chr19	44088145	44092699	+	antisense	class2	HoLdUp	L34079.1	13.2381	43.2307	55.5823	36.0217	52.3173	12.2134	39.9272	43.0221	17.8523	19.5567	9.98179	2.11893	11.2246	17.3303	3.38771	37.0549	9.98179	15.5272	11.3223	8.8727	13.5358	19.0273	8.32445	16.6363	36.9441	13.8584	0.376758	-1.40829	4.88935e-05	0.00293563
contig_000000000000001532845_merged_prostate_anti_class2	chr19	45578956	45579302	+	antisense	class2	HoLdUp	ZNF296	13.2381	8.23442	4.11721	6.35678	3.13904	8.88246	7.76361	4.78023	0.850107	4.11721	1.10909	2.11893	2.24492	2.31071	1.12924	5.14651	1.10909	2.21818	2.0586	1.10909	3.38395	2.37841	1.18921	5.54544	7.06398	2.37617	0.329903	-1.59989	2.60401e-05	0.00179292
contig_000000000000001532846_merged_prostate_anti_class2	chr19	45579884	45582134	+	antisense	class2	HoLdUp	AC011489.1	28.0336	24.7033	27.7912	11.6541	31.3904	22.2061	22.1818	11.9506	5.95075	12.3516	7.76361	5.29732	6.73477	5.77676	3.38771	13.3809	2.21818	14.4181	3.08791	5.54544	2.25597	10.7029	7.13524	23.2908	22.4889	8.08113	0.35802	-1.48189	1.05284e-05	0.000885086
contig_000000000000001534629_merged_prostate_anti_class2	chr19	48587810	48594474	+	antisense	class2	HoLdUp	PLA2G4C	4.67227	6.17581	2.0586	3.17839	3.13904	3.33092	2.21818	2.39012	10.2013	17.4981	36.5999	6.35678	13.4695	8.08747	12.4216	7.20512	26.6181	24.3999	99.8423	6.65453	23.6877	5.94604	2.37841	7.76361	3.39542	19.3207	5.65403	2.49928	4.51878e-06	0.000456479
contig_000000000000001535109_merged_prostate_anti_class2	chr19	49363546	49369667	+	antisense	class2	HoLdUp	PLEKHA4	3.11485	12.3516	4.11721	7.41624	3.13904	3.33092	11.0909	1.19506	4.25054	7.20512	181.89	98.5301	24.6942	5.77676	49.6864	37.0549	105.363	2.21818	3.08791	1.10909	2.25597	14.2705	35.6762	66.5453	5.71948	39.9759	6.99139	2.80558	5.9254e-05	0.0033989
contig_000000000000001535243_merged_prostate_anti_class2	chr19	49561062	49563049	+	antisense	class2	HoLdUp	CGB7	4.67227	5.14651	7.20512	6.35678	8.37077	16.6546	7.76361	11.9506	5.95075	2.0586	3.32726	1.05946	3.36739	3.46606	1.12924	2.0586	1.10909	2.21818	2.0586	7.76361	2.25597	2.37841	1.18921	2.21818	8.51503	2.72554	0.32927	-1.60266	1.36817e-05	0.00108589
contig_000000000000001536741_merged_prostate_anti_class2	chr19	52403767	52408927	+	antisense	class2	HoLdUp	ZNF649	4.67227	7.20512	9.26372	3.17839	2.09269	7.77215	3.32726	9.56046	17.0021	310.849	3.32726	4.23785	34.7963	17.3303	40.6525	12.3516	9.98179	27.7272	25.7326	45.4726	27.0716	89.1905	4.75683	17.7454	5.88401	43.0141	7.33123	2.87406	4.0509e-06	0.000416857
contig_000000000000001536760_merged_prostate_anti_class2	chr19	52484775	52488329	+	antisense	class2	HoLdUp	ZNF350	3.11485	4.11721	16.4688	4.23785	2.09269	13.3237	8.8727	14.3407	66.3084	863.585	14.4181	12.7136	74.0825	38.1266	21.4555	5.14651	22.1818	64.3271	61.7581	15.5272	37.2235	90.3797	5.94604	13.3091	8.32106	87.9055	10.6051	3.40669	1.46572e-06	0.000182263
contig_000000000000001540001_merged_prostate_anti_class2	chr19	58866735	58867828	+	antisense	class2	HoLdUp	AC012313.3	17.9104	12.3516	13.3809	8.4757	16.7415	6.66184	17.7454	10.7555	5.10064	5.14651	1.10909	3.17839	3.36739	9.24282	9.03388	7.20512	2.21818	3.32726	1.0293	5.54544	3.38395	8.32445	2.37841	12.2	13.0029	5.11193	0.389526	-1.36021	3.74716e-05	0.002392
contig_000000000000001540870_merged_prostate_anti_class2	chr19	1403837	1409034	-	antisense	class2	HoLdUp	DAZAP1	3.89356	1.0293	1.0293	3.17839	2.09269	1.11031	5.54544	3.58517	11.0514	14.4102	36.5999	10.5946	7.85723	3.46606	11.2924	4.11721	4.43635	6.65453	7.20512	7.76361	12.4078	2.37841	27.3518	16.6363	2.68302	11.5139	4.2753	2.09603	2.0851e-05	0.00150442
contig_000000000000001546558_merged_prostate_anti_class2	chr19	11660139	11661338	-	antisense	class2	HoLdUp	CNN1	10.1232	2.0586	11.3223	5.29732	5.23173	5.55153	4.43635	2.39012	1.70021	2.0586	1.10909	3.17839	3.36739	3.46606	1.12924	1.0293	1.10909	2.21818	1.0293	2.21818	1.12798	2.37841	3.56762	2.21818	5.8014	2.05658	0.342831	-1.54443	0.000108447	0.00543398
contig_000000000000001548423_merged_prostate_anti_class2	chr19	16188903	16190472	-	antisense	class2	HoLdUp	TPM4	14.0168	3.08791	3.08791	10.5946	3.13904	11.1031	22.1818	14.3407	5.10064	3.08791	3.32726	2.11893	4.48985	4.62141	1.12924	2.0586	3.32726	6.65453	5.14651	3.32726	4.51194	3.56762	4.75683	2.21818	10.194	3.71525	0.365831	-1.45075	9.46086e-05	0.00490351
contig_000000000000001559606_merged_prostate_anti_class2	chr19	36800905	36802647	-	antisense	class2	HoLdUp	AC012617.1	4.67227	7.20512	15.4395	6.35678	13.6025	8.88246	7.76361	3.58517	27.2034	26.7619	26.6181	20.1298	14.592	6.93212	29.3601	39.1135	7.76361	19.9636	22.6446	21.0727	22.5597	4.75683	23.7841	28.8363	8.43843	21.3808	2.54539	1.34789	5.95154e-05	0.0034074
contig_000000000000001562953_merged_prostate_anti_class2	chr19	41928366	41931135	-	antisense	class2	HoLdUp	AC011462.1	27.2549	15.4395	30.8791	11.6541	6.27808	9.99276	15.5272	38.2418	4.25054	5.14651	3.32726	2.11893	6.73477	4.62141	2.25847	15.4395	4.43635	4.43635	2.0586	8.8727	11.2798	5.94604	4.75683	16.6363	19.4084	6.39503	0.328982	-1.60392	2.52172e-05	0.00174903
contig_000000000000001564298_merged_prostate_anti_class2	chr19	45299301	45300412	-	antisense	class2	HoLdUp	CBLC	0.778711	3.08791	1.0293	2.11893	1.04635	1.11031	2.21818	1.19506	11.0514	60.7288	7.76361	2.11893	4.48985	12.7089	2.25847	1.0293	3.32726	7.76361	12.3516	2.21818	6.76791	3.56762	8.32445	4.43635	1.57309	9.43164	6.06649	2.60086	7.60817e-05	0.00415306
contig_000000000000001565255_merged_prostate_anti_class2	chr19	46894388	46896925	-	antisense	class2	HoLdUp	PPP5C	8.56582	8.23442	34.9963	24.3677	48.132	14.434	8.8727	13.1456	5.95075	4.11721	2.21818	1.05946	4.48985	6.93212	2.25847	11.3223	5.54544	12.2	6.17581	8.8727	4.51194	5.94604	2.37841	2.21818	20.0936	5.3873	0.269081	-1.89389	1.36222e-06	0.000172269
contig_000000000000001570684_merged_prostate_anti_class2	chr19	56217566	56219492	-	antisense	class2	HoLdUp	EPN1	10.1232	4.11721	2.0586	2.11893	6.27808	1.11031	7.76361	51.3875	4.25054	2.0586	1.10909	1.05946	1.12246	3.46606	1.12924	3.08791	3.32726	1.10909	1.0293	1.10909	1.12798	1.18921	2.37841	1.10909	10.6197	1.85392	0.178179	-2.4886	8.22414e-06	0.000725693
contig_000000000000001571966_merged_prostate_anti_class2	chr19	58198655	58198927	-	antisense	class2	HoLdUp	ZNF551	3.11485	10.293	8.23442	2.11893	8.37077	8.88246	4.43635	5.97529	3.40043	3.08791	1.10909	1.05946	1.12246	3.46606	1.12924	2.0586	2.21818	5.54544	2.0586	1.10909	1.12798	3.56762	1.18921	1.10909	6.42826	2.1474	0.339797	-1.55726	6.87417e-05	0.00382341
contig_000000000000001571968_merged_prostate_anti_class2	chr19	58199588	58199803	-	antisense	class2	HoLdUp	ZNF551	4.67227	10.293	10.293	2.11893	11.5098	8.88246	4.43635	5.97529	4.25054	3.08791	1.10909	1.05946	3.36739	1.15535	1.12924	5.14651	3.32726	2.21818	1.0293	1.10909	1.12798	4.75683	2.37841	2.21818	7.27264	2.40442	0.335354	-1.57624	3.34913e-05	0.00218538
contig_000000000000001571969_merged_prostate_anti_class2	chr19	58200502	58200998	-	antisense	class2	HoLdUp	ZNF551	7.78711	10.293	18.5274	5.29732	15.6952	8.88246	7.76361	5.97529	9.35118	3.08791	1.10909	3.17839	1.12246	3.46606	2.25847	9.26372	1.10909	2.21818	1.0293	3.32726	1.12798	2.37841	1.18921	1.10909	10.0277	2.89536	0.297346	-1.74979	1.21469e-05	0.000985802
contig_000000000000001571970_merged_prostate_anti_class2	chr19	58201295	58201692	-	antisense	class2	HoLdUp	ZNF551	6.22969	12.3516	11.3223	4.23785	16.7415	11.1031	4.43635	9.56046	3.40043	1.0293	1.10909	3.17839	1.12246	2.31071	2.25847	6.17581	1.10909	3.32726	3.08791	1.10909	1.12798	7.13524	2.37841	1.10909	9.49787	2.56055	0.271568	-1.88061	5.84449e-07	8.75158e-05
contig_000000000000001571971_merged_prostate_anti_class2	chr19	58202053	58202520	-	antisense	class2	HoLdUp	ZNF551	6.22969	14.4102	14.4102	3.17839	17.7879	16.6546	3.32726	11.9506	3.40043	2.0586	1.10909	2.11893	1.12246	1.15535	1.12924	6.17581	2.21818	3.32726	2.0586	2.21818	1.12798	1.18921	2.37841	2.21818	10.9936	2.18787	0.203088	-2.29982	7.8265e-09	2.57099e-06
contig_000000000000001571973_merged_prostate_anti_class2	chr19	58203146	58203516	-	antisense	class2	HoLdUp	ZNF551	10.1232	37.0549	32.9377	8.4757	26.1587	36.6401	18.8545	31.0715	11.0514	2.0586	1.10909	3.17839	3.36739	2.31071	1.12924	5.14651	4.43635	5.54544	3.08791	6.65453	4.51194	1.18921	7.13524	2.21818	25.1645	4.00813	0.162271	-2.62353	9.55561e-13	1.65313e-09
contig_000000000000001571974_merged_prostate_anti_class2	chr19	58204841	58206352	-	antisense	class2	HoLdUp	ZNF551	28.8123	92.6372	59.6995	21.1893	81.6151	31.0886	26.6181	35.8517	17.0021	12.3516	2.21818	7.41624	10.1022	2.31071	2.25847	18.5274	15.5272	9.98179	8.23442	18.8545	3.38395	8.32445	4.75683	7.76361	47.189	9.31336	0.198682	-2.33147	3.2029e-10	1.88264e-07
contig_000000000000001571976_merged_prostate_anti_class2	chr19	58207121	58207946	-	antisense	class2	HoLdUp	ZNF551	10.1232	42.2014	31.9084	15.8919	48.132	12.2134	11.0909	21.511	10.2013	8.23442	2.21818	2.11893	1.12246	3.46606	2.25847	13.3809	6.65453	9.98179	3.08791	7.76361	3.38395	4.75683	3.56762	5.54544	24.134	5.4839	0.229669	-2.12237	3.06538e-08	7.99618e-06
contig_000000000000001573279_merged_prostate_anti_class2	chr2	1690650	1693726	+	antisense	class2	HoLdUp	PXDN	2.33613	2.0586	2.0586	2.11893	1.04635	7.77215	5.54544	3.58517	33.1542	66.9046	8.8727	8.4757	13.4695	9.24282	44.0402	9.26372	23.2908	29.9454	56.6116	24.3999	28.1996	14.2705	45.1899	7.76361	3.31517	26.4434	8.0881	3.0158	5.60856e-10	2.97095e-07
contig_000000000000001590189_merged_prostate_anti_class2	chr2	26046291	26046836	+	antisense	class2	HoLdUp	ASXL2	3.11485	18.5274	15.4395	10.5946	4.18539	7.77215	9.98179	8.3654	4.25054	6.17581	2.21818	6.35678	1.12246	4.62141	1.12924	3.08791	4.43635	5.54544	3.08791	2.21818	6.76791	3.56762	3.56762	1.10909	9.74765	3.7039	0.384217	-1.38001	0.000122033	0.00593397
contig_000000000000001590996_merged_prostate_anti_class2	chr2	27545999	27550231	+	antisense	class2	HoLdUp	MPV17	5.45098	3.08791	7.20512	10.5946	6.27808	12.2134	19.9636	16.7308	24.6531	298.498	64.3271	22.2487	34.7963	27.7285	38.394	11.3223	17.7454	57.6726	48.3772	13.3091	22.5597	21.4057	16.6489	23.2908	10.1906	46.4361	4.58548	2.19707	1.85521e-05	0.00137363
contig_000000000000001597765_merged_prostate_anti_class2	chr2	39992769	39997477	+	antisense	class2	HoLdUp	THUMPD2	2.33613	4.11721	5.14651	1.05946	1.04635	4.44123	2.21818	10.7555	21.2527	46.3186	4.43635	8.4757	22.4492	5.77676	5.64618	7.20512	24.3999	17.7454	23.674	7.76361	10.1519	9.51366	4.75683	8.8727	3.89007	14.2774	3.74756	1.90595	6.61831e-05	0.00371579
contig_000000000000001602363_merged_prostate_anti_class2	chr2	47466715	47467141	+	antisense	class2	HoLdUp	AC106869.1	13.2381	5.14651	3.08791	5.29732	4.18539	5.55153	6.65453	26.2913	1.70021	4.11721	4.43635	4.23785	3.36739	5.77676	5.64618	2.0586	3.32726	1.10909	1.0293	3.32726	2.25597	1.18921	3.56762	1.10909	8.68157	3.01596	0.346747	-1.52805	0.000189554	0.00822912
contig_000000000000001617230_merged_prostate_anti_class2	chr2	71257774	71261590	+	antisense	class2	HoLdUp	AC007881.2	13.2381	8.23442	102.93	78.4003	20.9269	55.5153	33.2726	90.8244	7.65097	4.11721	3.32726	6.35678	8.9797	53.1462	1.12924	9.26372	7.76361	8.8727	10.293	3.32726	6.76791	23.7841	15.4597	4.43635	50.4178	10.9172	0.216008	-2.21085	9.43056e-06	0.000811993
contig_000000000000001619250_merged_prostate_anti_class2	chr2	74377285	74384082	+	antisense	class2	HoLdUp	MOB1A	83.3221	89.5493	169.835	132.433	218.686	114.362	90.9452	109.945	55.257	64.846	25.509	24.3677	35.9188	55.4569	24.8432	74.1098	51.018	53.2362	51.4651	79.8543	56.3992	42.8115	49.9467	92.0543	126.135	52.3184	0.415132	-1.26836	1.71267e-07	3.22659e-05
contig_000000000000001619308_merged_prostate_anti_class2	chr2	74445094	74447731	+	antisense	class2	HoLdUp	AC006030.1	4.67227	8.23442	7.20512	13.773	7.32443	8.88246	8.8727	2.39012	12.7516	12.3516	23.2908	16.9514	14.592	21.9517	23.7139	10.293	15.5272	15.5272	38.0842	19.9636	20.3037	5.94604	17.8381	26.6181	7.66932	18.4815	2.41664	1.273	3.69689e-05	0.00236745
contig_000000000000001619503_merged_prostate_anti_class2	chr2	74641623	74644911	+	antisense	class2	HoLdUp	AC005041.1	9.34454	18.5274	24.7033	19.0703	11.5098	21.0958	28.8363	31.0715	11.9015	13.3809	3.32726	2.11893	5.61231	10.3982	4.51694	8.23442	7.76361	8.8727	3.08791	5.54544	6.76791	13.0813	8.32445	5.54544	20.5199	7.40495	0.364738	-1.45507	1.06094e-06	0.000140864
contig_000000000000001627606_merged_prostate_anti_class2	chr2	85640423	85644083	+	antisense	class2	HoLdUp	CAPG	5.45098	6.17581	8.23442	6.35678	6.27808	6.66184	2.21818	9.56046	3.40043	4.11721	2.21818	3.17839	2.24492	1.15535	1.12924	1.0293	2.21818	1.10909	1.0293	2.21818	1.12798	3.56762	3.56762	1.10909	6.36707	2.15125	0.342106	-1.54749	3.70789e-05	0.00237353
contig_000000000000001627885_merged_prostate_anti_class2	chr2	86120765	86122491	+	antisense	class2	HoLdUp	ST3GAL5	16.3529	17.4981	26.7619	20.1298	24.066	16.6546	7.76361	15.5357	11.0514	9.26372	8.8727	10.5946	1.12246	9.24282	5.64618	17.4981	8.8727	6.65453	1.0293	4.43635	2.25597	2.37841	2.37841	7.76361	18.0953	6.81633	0.380001	-1.39592	5.11353e-05	0.00303646
contig_000000000000001627886_merged_prostate_anti_class2	chr2	86122611	86123314	+	antisense	class2	HoLdUp	ST3GAL5	4.67227	1.0293	8.23442	6.35678	5.23173	4.44123	9.98179	2.39012	1.70021	1.0293	3.32726	2.11893	1.12246	2.31071	2.25847	2.0586	2.21818	1.10909	1.0293	2.21818	2.25597	2.37841	1.18921	1.10909	5.2922	1.83959	0.346461	-1.52923	0.000177141	0.0078421
contig_000000000000001627897_merged_prostate_anti_class2	chr2	86130674	86131398	+	antisense	class2	HoLdUp	ST3GAL5	4.67227	6.17581	21.6153	8.4757	7.32443	11.1031	6.65453	5.97529	2.55032	4.11721	2.21818	3.17839	1.12246	2.31071	2.25847	2.0586	2.21818	2.21818	1.0293	2.21818	3.38395	2.37841	1.18921	2.21818	8.99956	2.29174	0.256904	-1.9607	1.92026e-07	3.52008e-05
contig_000000000000001642102_merged_prostate_anti_class2	chr2	109304240	109311531	+	antisense	class2	HoLdUp	AC010095.1	15.5742	15.4395	22.6446	19.0703	21.9733	16.6546	11.0909	23.9012	26.3533	125.575	33.2726	46.6164	47.1434	11.5535	15.8093	32.9377	104.254	42.1453	68.9632	29.9454	12.4078	30.9194	198.598	34.3817	18.2936	53.8047	2.9423	1.55694	0.000221985	0.0092847
contig_000000000000001643631_merged_prostate_anti_class2	chr2	112200032	112204077	+	antisense	class2	HoLdUp	MIR4435-2HG	6.22969	4.11721	13.3809	7.41624	13.6025	13.3237	7.76361	3.58517	4.25054	4.11721	1.10909	1.05946	1.12246	4.62141	1.12924	7.20512	2.21818	1.10909	3.08791	4.43635	1.12798	1.18921	1.18921	1.10909	8.67738	2.5051	0.294815	-1.76212	5.34176e-06	0.000518926
contig_000000000000001648544_merged_prostate_anti_class2	chr2	120196306	120197593	+	antisense	class2	HoLdUp	SCTR	10.902	9.26372	11.3223	14.8325	64.8735	14.434	8.8727	13.1456	11.0514	8.23442	3.32726	5.29732	6.73477	1.15535	4.51694	10.293	1.10909	6.65453	8.23442	4.43635	4.51194	7.13524	2.37841	11.0909	18.4558	6.01008	0.328737	-1.60499	6.49678e-05	0.00365688
contig_000000000000001648545_merged_prostate_anti_class2	chr2	120197767	120201630	+	antisense	class2	HoLdUp	SCTR	45.944	22.6446	16.4688	39.2001	145.442	15.5443	17.7454	22.7061	14.4518	18.5274	6.65453	9.53517	11.2246	16.1749	5.64618	37.0549	4.43635	11.0909	11.3223	14.4181	11.2798	9.51366	2.37841	22.1818	40.7119	12.8682	0.316617	-1.65919	7.25802e-05	0.00399757
contig_000000000000001648546_merged_prostate_anti_class2	chr2	120202557	120207512	+	antisense	class2	HoLdUp	SCTR	19.4678	19.5567	9.26372	16.9514	100.449	11.1031	16.6363	26.2913	9.35118	13.3809	1.10909	6.35678	10.1022	4.62141	1.12924	22.6446	3.32726	12.2	5.14651	6.65453	6.76791	7.13524	2.37841	16.6363	27.465	8.05885	0.294647	-1.76294	9.87212e-05	0.00506346
contig_000000000000001649651_merged_prostate_anti_class2	chr2	122290372	122291267	+	antisense	class2	HoLdUp	CLASP1	4.67227	8.23442	29.8498	7.41624	12.5562	6.66184	15.5272	16.7308	7.65097	9.26372	7.76361	1.05946	3.36739	5.77676	2.25847	5.14651	5.54544	9.98179	3.08791	3.32726	4.51194	1.18921	1.18921	5.54544	12.7061	4.79157	0.382607	-1.38607	0.000233799	0.00964885
contig_000000000000001656063_merged_prostate_anti_class2	chr2	130747331	130750336	+	antisense	class2	HoLdUp	AC079776.5	2.33613	7.20512	3.08791	1.05946	3.13904	4.44123	1.10909	3.58517	8.50107	5.14651	42.1453	9.53517	15.7145	6.93212	32.7478	8.23442	3.32726	3.32726	24.7033	15.5272	6.76791	1.18921	4.75683	23.2908	3.24539	13.2404	4.09011	2.03214	0.000121931	0.00593032
contig_000000000000001673175_merged_prostate_anti_class2	chr2	155310432	155312727	+	antisense	class2	HoLdUp	AC009227.1	1.55742	4.11721	9.26372	37.0812	50.2246	11.1031	11.0909	7.17035	5.10064	4.11721	1.10909	1.05946	2.24492	2.31071	2.25847	9.26372	2.21818	2.21818	4.11721	3.32726	7.89589	1.18921	2.37841	2.21818	16.4511	3.31417	0.203672	-2.29568	3.4835e-06	0.000368054
contig_000000000000001673475_merged_prostate_anti_class2	chr2	155553858	155554746	+	antisense	class2	HoLdUp	AC061961.1	26.4762	20.586	49.4065	26.4866	95.2176	18.8752	8.8727	5.97529	1.70021	8.23442	1.10909	1.05946	4.48985	1.15535	1.12924	30.8791	3.32726	2.21818	1.0293	1.10909	1.12798	2.37841	1.18921	29.9454	31.487	5.75509	0.183126	-2.44909	0.000134762	0.00639355
contig_000000000000001688501_merged_prostate_anti_class2	chr2	176867095	176880254	+	antisense	class2	HoLdUp	LNPK	337.961	266.589	664.929	413.191	707.33	348.636	240.672	233.036	270.334	312.908	214.054	201.298	108.879	242.624	98.2435	201.743	198.527	116.454	168.806	206.29	206.421	151.029	244.977	131.981	401.543	192.161	0.478658	-1.06293	4.93703e-06	0.000489312
contig_000000000000001693258_merged_prostate_anti_class2	chr2	183965105	183966636	+	antisense	class2	HoLdUp	AC064871.1	17.1316	26.7619	46.3186	29.665	23.0196	15.5443	22.1818	15.5357	11.9015	8.23442	8.8727	3.17839	8.9797	11.5535	13.5508	10.293	15.5272	5.54544	3.08791	8.8727	9.02387	9.51366	14.2705	11.0909	24.5198	9.59352	0.390311	-1.35731	4.97338e-07	7.6128e-05
contig_000000000000001698011_merged_prostate_anti_class2	chr2	191068292	191068654	+	antisense	class2	HoLdUp	HIBCH	4.67227	4.11721	6.17581	15.8919	9.41712	1.11031	5.54544	1.19506	1.70021	1.0293	1.10909	1.05946	1.12246	1.15535	1.12924	3.08791	2.21818	5.54544	2.0586	3.32726	1.12798	1.18921	1.18921	1.10909	6.01565	1.82237	0.30271	-1.72399	0.000105481	0.00532533
contig_000000000000001699268_merged_prostate_anti_class2	chr2	193059447	193069852	+	antisense	class2	HoLdUp	TMEFF2	7.78711	22.6446	14.4102	103.827	23.0196	13.3237	7.76361	2.39012	64.6082	515.68	227.363	193.882	80.8173	76.2533	75.6588	155.425	11.0909	158.6	205.86	9.98179	82.3428	63.028	118.921	466.926	24.3958	156.652	6.4231	2.68327	1.93601e-06	0.000229676
contig_000000000000001710667_merged_prostate_anti_class2	chr2	211334087	211335285	+	antisense	class2	HoLdUp	LANCL1	3.11485	1.0293	3.08791	3.17839	5.23173	1.11031	2.21818	76.4837	1.70021	3.08791	1.10909	1.05946	2.24492	1.15535	2.25847	2.0586	2.21818	1.10909	2.0586	2.21818	1.12798	2.37841	2.37841	2.21818	11.9318	1.89882	0.16094	-2.63541	2.61418e-05	0.00179789
contig_000000000000001715636_merged_prostate_anti_class2	chr2	218857864	218858511	+	antisense	class2	HoLdUp	TNS1	38.1569	6.17581	19.5567	15.8919	4.18539	9.99276	15.5272	32.2666	4.25054	8.23442	1.10909	6.35678	2.24492	1.15535	1.12924	4.11721	17.7454	4.43635	3.08791	5.54544	6.76791	4.75683	2.37841	7.76361	17.7192	5.06746	0.285297	-1.80946	2.05272e-05	0.00148397
contig_000000000000001732570_merged_prostate_anti_class2	chr2	1410964	1413515	-	antisense	class2	HoLdUp	TPO	1.55742	5.14651	1.0293	2.11893	1.04635	4.44123	2.21818	1.19506	19.5525	19.5567	15.5272	9.53517	26.9391	9.24282	14.6801	4.11721	3.32726	16.6363	31.9084	6.65453	24.8157	5.94604	8.32445	1.10909	2.34412	13.617	5.85371	2.54935	8.06696e-07	0.000113113
contig_000000000000001732572_merged_prostate_anti_class2	chr2	1415030	1417378	-	antisense	class2	HoLdUp	TPO	0.778711	8.23442	2.0586	4.23785	1.04635	2.22061	1.10909	1.19506	22.1028	20.586	26.6181	14.8325	21.3268	9.24282	13.5508	1.0293	5.54544	11.0909	31.9084	8.8727	21.4317	4.75683	8.32445	1.10909	2.61009	13.8955	5.35888	2.42193	6.19677e-06	0.000581652
contig_000000000000001732573_merged_prostate_anti_class2	chr2	1417709	1418875	-	antisense	class2	HoLdUp	TPO	0.778711	1.0293	1.0293	1.05946	1.04635	2.22061	3.32726	1.19506	16.152	14.4102	13.3091	8.4757	8.9797	6.93212	11.2924	1.0293	1.10909	2.21818	19.5567	8.8727	15.7918	2.37841	7.13524	1.10909	1.46076	8.67198	6.08398	2.60501	1.06653e-05	0.000892505
contig_000000000000001732594_merged_prostate_anti_class2	chr2	1433952	1437013	-	antisense	class2	HoLdUp	TPO	1.55742	5.14651	1.0293	2.11893	3.13904	3.33092	1.10909	1.19506	16.152	20.586	6.65453	7.41624	8.9797	1.15535	9.03388	3.08791	6.65453	11.0909	29.8498	9.98179	28.1996	4.75683	9.51366	2.21818	2.32828	10.9582	4.73112	2.24218	1.90219e-05	0.00140229
contig_000000000000001732595_merged_prostate_anti_class2	chr2	1437133	1441446	-	antisense	class2	HoLdUp	TPO	2.33613	9.26372	3.08791	8.4757	3.13904	14.434	2.21818	3.58517	43.3555	62.7874	23.2908	15.8919	24.6942	16.1749	48.5571	5.14651	9.98179	31.0545	66.9046	27.7272	49.6313	16.6489	24.9733	1.10909	5.81748	29.2456	5.06247	2.33984	1.46054e-06	0.000181954
contig_000000000000001732597_merged_prostate_anti_class2	chr2	1442835	1444583	-	antisense	class2	HoLdUp	TPO	3.11485	6.17581	2.0586	2.11893	2.09269	1.11031	3.32726	1.19506	15.3019	24.7033	7.76361	6.35678	6.73477	3.46606	15.8093	3.08791	4.43635	16.6363	33.967	11.0909	13.5358	7.13524	8.32445	1.10909	2.64919	11.2162	4.20704	2.0728	3.9503e-05	0.00248994
contig_000000000000001732600_merged_prostate_anti_class2	chr2	1445585	1446912	-	antisense	class2	HoLdUp	TPO	0.778711	4.11721	1.0293	2.11893	3.13904	3.33092	2.21818	1.19506	22.1028	13.3809	6.65453	3.17839	11.2246	1.15535	10.1631	2.0586	4.43635	9.98179	19.5567	5.54544	9.02387	10.7029	9.51366	1.10909	2.24092	8.73676	3.97485	1.9909	0.000105094	0.00531187
contig_000000000000001732605_merged_prostate_anti_class2	chr2	1460577	1464372	-	antisense	class2	HoLdUp	TPO	4.67227	25.7326	4.11721	6.35678	1.04635	6.66184	5.54544	2.39012	75.6596	54.553	29.9454	30.7244	63.9803	17.3303	62.1079	4.11721	27.7272	59.8907	166.747	57.6726	72.191	33.2978	29.7302	2.21818	7.06532	49.2433	6.96496	2.80011	1.15882e-07	2.30739e-05
contig_000000000000001732606_merged_prostate_anti_class2	chr2	1464628	1464848	-	antisense	class2	HoLdUp	TPO	0.778711	2.0586	1.0293	2.11893	1.04635	2.22061	1.10909	1.19506	11.0514	8.23442	4.43635	6.35678	3.36739	3.46606	4.51694	1.0293	3.32726	11.0909	28.8205	5.54544	4.51194	3.56762	5.94604	1.10909	1.44458	6.64858	4.70003	2.23267	0.00014078	0.00661785
contig_000000000000001732608_merged_prostate_anti_class2	chr2	1504784	1505919	-	antisense	class2	HoLdUp	TPO	3.11485	15.4395	2.0586	7.41624	4.18539	3.33092	4.43635	1.19506	51.0064	39.1135	11.0909	40.2596	38.1637	10.3982	40.6525	5.14651	6.65453	31.0545	142.044	35.4908	21.4317	17.8381	20.2165	2.21818	5.14712	32.0487	6.22704	2.63855	1.37144e-06	0.000173136
contig_000000000000001732610_merged_prostate_anti_class2	chr2	1506445	1507406	-	antisense	class2	HoLdUp	TPO	0.778711	9.26372	2.0586	2.11893	1.04635	8.88246	4.43635	1.19506	24.6531	31.9084	11.0909	18.0109	14.592	9.24282	19.197	3.08791	7.76361	19.9636	129.692	24.3999	12.4078	5.94604	17.8381	1.10909	3.72252	21.9315	5.94353	2.57132	1.93063e-05	0.00141851
contig_000000000000001732612_merged_prostate_anti_class2	chr2	1508756	1509007	-	antisense	class2	HoLdUp	TPO	0.778711	2.0586	1.0293	1.05946	1.04635	1.11031	1.10909	1.19506	8.50107	8.23442	1.10909	6.35678	5.61231	1.15535	4.51694	4.11721	2.21818	6.65453	20.586	4.43635	3.38395	5.94604	3.56762	1.10909	1.17336	5.46906	4.75804	2.25037	0.000168448	0.00755697
contig_000000000000001732617_merged_prostate_anti_class2	chr2	1513563	1514240	-	antisense	class2	HoLdUp	TPO	0.778711	11.3223	3.08791	3.17839	2.09269	8.88246	4.43635	1.19506	31.454	24.7033	9.98179	25.4271	13.4695	1.15535	18.0678	9.26372	6.65453	18.8545	75.1391	18.8545	16.9198	9.51366	9.51366	1.10909	4.37174	18.1301	4.18548	2.06539	0.000149093	0.00688814
contig_000000000000001732618_merged_prostate_anti_class2	chr2	1514466	1515076	-	antisense	class2	HoLdUp	TPO	0.778711	3.08791	1.0293	5.29732	2.09269	4.44123	2.21818	1.19506	30.6039	30.8791	11.0909	36.0217	14.592	8.08747	47.4279	3.08791	5.54544	22.1818	102.93	21.0727	24.8157	11.8921	9.51366	1.10909	2.51755	23.8032	9.5597	3.25696	4.7516e-08	1.12377e-05
contig_000000000000001732619_merged_prostate_anti_class2	chr2	1515227	1516195	-	antisense	class2	HoLdUp	TPO	1.55742	9.26372	1.0293	5.29732	6.27808	2.22061	1.10909	1.19506	22.1028	44.26	18.8545	27.546	17.9594	10.3982	23.7139	3.08791	9.98179	19.9636	97.7837	26.6181	15.7918	5.94604	9.51366	4.43635	3.49383	22.3724	6.41492	2.68143	8.66469e-07	0.000120119
contig_000000000000001732621_merged_prostate_anti_class2	chr2	1516999	1517635	-	antisense	class2	HoLdUp	TPO	2.33613	8.23442	1.0293	2.11893	2.09269	2.22061	1.10909	1.19506	21.2527	19.5567	7.76361	26.4866	15.7145	4.62141	21.4555	1.0293	5.54544	12.2	76.1684	21.0727	13.5358	9.51366	3.56762	1.10909	2.54203	16.2871	6.38685	2.67511	9.32471e-06	0.000805249
contig_000000000000001732622_merged_prostate_anti_class2	chr2	1517785	1518139	-	antisense	class2	HoLdUp	TPO	0.778711	3.08791	1.0293	7.41624	2.09269	3.33092	1.10909	1.19506	12.7516	20.586	6.65453	7.41624	14.592	4.62141	20.3262	6.17581	5.54544	7.76361	68.9632	18.8545	11.2798	7.13524	1.18921	1.10909	2.50499	13.4353	5.4187	2.43795	4.35269e-05	0.00268672
contig_000000000000001732623_merged_prostate_anti_class2	chr2	1518328	1518951	-	antisense	class2	HoLdUp	TPO	0.778711	3.08791	2.0586	4.23785	2.09269	1.11031	2.21818	1.19506	16.152	23.674	9.98179	18.0109	5.61231	5.77676	10.1631	7.20512	3.32726	7.76361	82.3442	17.7454	11.2798	10.7029	3.56762	1.10909	2.09741	14.651	7.05302	2.81824	3.19171e-06	0.00034299
contig_000000000000001732624_merged_prostate_anti_class2	chr2	1519322	1520844	-	antisense	class2	HoLdUp	TPO	3.11485	20.586	3.08791	5.29732	4.18539	7.77215	4.43635	2.39012	49.3062	69.9926	39.9272	44.4974	34.7963	8.08747	53.0741	10.293	22.1818	49.9089	225.417	49.9089	28.1996	29.7302	14.2705	1.10909	6.35876	45.6688	7.19123	2.84624	2.69115e-07	4.62346e-05
contig_000000000000001732625_merged_prostate_anti_class2	chr2	1521036	1521552	-	antisense	class2	HoLdUp	TPO	1.55742	4.11721	1.0293	1.05946	1.04635	1.11031	2.21818	1.19506	17.8523	18.5274	7.76361	14.8325	7.85723	3.46606	9.03388	1.0293	3.32726	9.98179	60.7288	16.6363	6.76791	7.13524	4.75683	1.10909	1.66666	11.9253	7.16831	2.84163	6.52736e-06	0.000605289
contig_000000000000001732626_merged_prostate_anti_class2	chr2	1521879	1522720	-	antisense	class2	HoLdUp	TPO	0.778711	13.3809	1.0293	4.23785	4.18539	8.88246	3.32726	1.19506	50.1563	51.4651	15.5272	43.438	39.2862	9.24282	50.8156	5.14651	14.4181	41.0362	146.161	38.8181	30.4556	21.4057	15.4597	3.32726	4.62712	36.01	7.82971	2.96896	7.32713e-08	1.6001e-05
contig_000000000000001732627_merged_prostate_anti_class2	chr2	1522964	1524061	-	antisense	class2	HoLdUp	TPO	1.55742	13.3809	3.08791	5.29732	1.04635	6.66184	2.21818	2.39012	58.6574	53.5237	13.3091	47.6758	33.6739	16.1749	59.8495	6.17581	17.7454	39.9272	147.19	39.9272	38.3515	17.8381	29.7302	2.21818	4.45501	38.873	8.7647	3.1317	4.69846e-09	1.70617e-06
contig_000000000000001732628_merged_prostate_anti_class2	chr2	1524200	1525098	-	antisense	class2	HoLdUp	TPO	3.11485	4.11721	1.0293	8.4757	4.18539	13.3237	3.32726	3.58517	35.7045	41.1721	15.5272	45.5569	46.0209	13.8642	44.0402	6.17581	12.2	47.6908	118.37	43.2544	24.8157	27.3518	19.0273	1.10909	5.14482	33.8675	6.6276	2.72849	8.01338e-08	1.72661e-05
contig_000000000000001732629_merged_prostate_anti_class2	chr2	1525406	1525639	-	antisense	class2	HoLdUp	TPO	0.778711	2.0586	2.0586	3.17839	1.04635	2.22061	2.21818	1.19506	9.35118	12.3516	6.65453	5.29732	6.73477	2.31071	4.51694	2.0586	4.43635	13.3091	29.8498	11.0909	5.63992	3.56762	2.37841	1.10909	1.84431	7.54105	4.1681	2.05939	0.000192122	0.00832146
contig_000000000000001732656_merged_prostate_anti_class2	chr2	1542009	1542897	-	antisense	class2	HoLdUp	TPO	1.55742	16.4688	2.0586	4.23785	4.18539	7.77215	6.65453	3.58517	39.9551	80.2856	22.1818	61.4489	23.5717	10.3982	54.2033	5.14651	32.1635	37.709	170.864	32.1635	49.6313	10.7029	21.4057	2.21818	5.81499	40.8781	7.06604	2.8209	2.37485e-07	4.1911e-05
contig_000000000000001741333_merged_prostate_anti_class2	chr2	14772799	14774444	-	antisense	class2	HoLdUp	FAM84A	2.33613	2.0586	1.0293	2.11893	2.09269	2.22061	4.43635	2.39012	7.65097	11.3223	7.76361	6.35678	7.85723	3.46606	4.51694	4.11721	5.54544	4.43635	15.4395	3.32726	3.38395	5.94604	7.13524	13.3091	2.33534	6.97337	3.02153	1.59528	0.000214409	0.00905025
contig_000000000000001748724_merged_prostate_anti_class2	chr2	26794504	26796868	-	antisense	class2	HoLdUp	C2orf70	2.33613	1.0293	16.4688	3.17839	7.32443	19.9855	7.76361	2.39012	4.25054	1.0293	1.10909	1.05946	2.24492	6.93212	1.12924	1.0293	2.21818	3.32726	3.08791	2.21818	2.25597	1.18921	1.18921	1.10909	7.55954	2.21118	0.296308	-1.75483	0.000237312	0.00975366
contig_000000000000001759003_merged_prostate_anti_class2	chr2	42721402	42722060	-	antisense	class2	HoLdUp	MTA3	3.11485	2.0586	1.0293	2.11893	1.04635	1.11031	1.10909	1.19506	8.50107	24.7033	1.10909	11.6541	11.2246	9.24282	1.12924	12.3516	14.4181	21.0727	7.20512	2.21818	13.5358	8.32445	2.37841	4.43635	1.59781	9.59406	5.85384	2.54938	5.45983e-06	0.000527605
contig_000000000000001771728_merged_prostate_anti_class2	chr2	62231393	62231731	-	antisense	class2	HoLdUp	COMMD1	13.2381	21.6153	37.0549	20.1298	2.09269	18.8752	18.8545	11.9506	40.8052	66.9046	52.1271	113.363	50.5108	51.9909	98.2435	36.0256	200.745	115.345	220.271	95.3815	22.5597	89.1905	122.488	45.4726	17.9764	88.839	4.9422	2.30515	3.24422e-09	1.25236e-06
contig_000000000000001774570_merged_prostate_anti_class2	chr2	66670563	66674178	-	antisense	class2	HoLdUp	MEIS1	8.56582	15.4395	42.2014	10.5946	13.6025	17.7649	13.3091	9.56046	5.95075	6.17581	4.43635	3.17839	5.61231	8.08747	2.25847	13.3809	7.76361	8.8727	4.11721	5.54544	3.38395	10.7029	3.56762	1.10909	16.3798	5.88394	0.35995	-1.47413	2.46106e-05	0.0017156
contig_000000000000001788855_merged_prostate_anti_class2	chr2	85603552	85609103	-	antisense	class2	HoLdUp	ELMOD3	8.56582	20.586	34.9963	7.41624	9.41712	19.9855	5.54544	8.3654	5.95075	9.26372	1.10909	1.05946	3.36739	5.77676	4.51694	9.26372	5.54544	7.76361	4.11721	6.65453	3.38395	4.75683	1.18921	4.43635	14.3597	4.88469	0.342256	-1.54685	3.71254e-05	0.00237383
contig_000000000000001788861_merged_prostate_anti_class2	chr2	85612496	85613749	-	antisense	class2	HoLdUp	ELMOD3	33.4846	42.2014	53.5237	14.8325	21.9733	29.9783	33.2726	29.8764	19.5525	8.23442	4.43635	10.5946	5.61231	6.93212	3.38771	15.4395	14.4181	18.8545	2.0586	8.8727	5.63992	11.8921	3.56762	3.32726	32.3929	8.92627	0.277508	-1.8494	3.1184e-08	8.08663e-06
contig_000000000000001790253_merged_prostate_anti_class2	chr2	87798488	87799970	-	antisense	class2	HoLdUp	CYTOR	3.11485	12.3516	4.11721	4.23785	19.8806	7.77215	8.8727	3.58517	5.10064	2.0586	1.10909	2.11893	2.24492	2.31071	5.64618	2.0586	2.21818	6.65453	3.08791	1.10909	2.25597	3.56762	1.18921	1.10909	7.99152	2.73995	0.34747	-1.52504	0.000168659	0.00756383
contig_000000000000001790260_merged_prostate_anti_class2	chr2	87804974	87810038	-	antisense	class2	HoLdUp	CYTOR	18.6891	48.3772	48.3772	39.2001	71.1516	29.9783	43.2544	25.0962	21.2527	3.08791	1.10909	3.17839	5.61231	13.8642	3.38771	40.1428	11.0909	6.65453	5.14651	6.65453	13.5358	3.56762	3.56762	1.10909	40.5155	8.93511	0.222197	-2.17009	2.01775e-06	0.000237456
contig_000000000000001811952_merged_prostate_anti_class2	chr2	120924328	120925599	-	antisense	class2	HoLdUp	EPB41L5	18.6891	23.674	28.8205	16.9514	30.3441	22.2061	13.3091	21.511	11.9015	5.14651	1.10909	9.53517	11.2246	10.3982	7.90465	13.3809	12.2	13.3091	7.20512	7.76361	14.6638	7.13524	11.8921	13.3091	21.9381	9.87991	0.450804	-1.14943	4.24962e-06	0.000433699
contig_000000000000001811965_merged_prostate_anti_class2	chr2	120991759	121003689	-	antisense	class2	HoLdUp	RALB	10.902	31.9084	49.4065	12.7136	7.32443	71.0596	52.1271	11.9506	5.10064	12.3516	3.32726	2.11893	13.4695	16.1749	12.4216	9.26372	11.0909	7.76361	3.08791	2.21818	12.4078	4.75683	3.56762	2.21818	30.924	7.5837	0.245229	-2.0278	2.89996e-06	0.000316443
contig_000000000000001820958_merged_prostate_anti_class2	chr2	131945198	131945747	-	antisense	class2	HoLdUp	PLEKHB2	3.89356	2.0586	71.0219	5.29732	4.18539	25.5371	13.3091	2.39012	3.40043	2.0586	3.32726	9.53517	2.24492	3.46606	3.38771	4.11721	4.43635	1.10909	4.11721	3.32726	3.38395	2.37841	2.37841	6.65453	15.9616	3.70766	0.232932	-2.10202	5.8645e-05	0.00337158
contig_000000000000001838056_merged_prostate_anti_class2	chr2	155554711	155556167	-	antisense	class2	HoLdUp	KCNJ3	6.22969	3.08791	6.17581	2.11893	17.7879	1.11031	2.21818	3.58517	0.850107	1.0293	1.10909	1.05946	1.12246	1.15535	1.12924	2.0586	2.21818	1.10909	1.0293	1.10909	1.12798	1.18921	1.18921	4.43635	5.28924	1.43263	0.266774	-1.90631	8.16352e-05	0.00438123
contig_000000000000001848554_merged_prostate_anti_class2	chr2	172929195	172934056	-	antisense	class2	HoLdUp	METAP1D	6.22969	1.0293	2.0586	6.35678	1.04635	1.11031	1.10909	4.78023	19.5525	9.26372	4.43635	51.9137	13.4695	8.08747	22.5847	2.0586	8.8727	4.43635	8.23442	4.43635	13.5358	5.94604	9.51366	17.7454	2.96504	12.7555	4.24667	2.08633	6.86653e-05	0.00382205
contig_000000000000001851382_merged_prostate_anti_class2	chr2	176955241	176958308	-	antisense	class2	HoLdUp	HOXD13	10.1232	8.23442	23.674	8.4757	31.3904	7.77215	7.76361	4.78023	3.40043	8.23442	1.10909	2.11893	1.12246	2.31071	7.90465	1.0293	2.21818	2.21818	3.08791	2.21818	5.63992	2.37841	1.18921	2.21818	12.7767	3.02488	0.237246	-2.07554	5.07952e-07	7.74301e-05
contig_000000000000001851386_merged_prostate_anti_class2	chr2	176959742	176963121	-	antisense	class2	HoLdUp	HOXD13	3.89356	4.11721	16.4688	6.35678	12.5562	6.66184	7.76361	7.17035	5.10064	4.11721	1.10909	2.11893	1.12246	2.31071	1.12924	6.17581	2.21818	1.10909	1.0293	2.21818	1.12798	2.37841	1.18921	1.10909	8.12354	2.22272	0.282674	-1.82279	4.02855e-06	0.000415139
contig_000000000000001851393_merged_prostate_anti_class2	chr2	176967641	176970067	-	antisense	class2	HoLdUp	HOXD11	5.45098	12.3516	25.7326	16.9514	32.4368	18.8752	11.0909	8.3654	1.70021	5.14651	1.10909	3.17839	1.12246	2.31071	2.25847	8.23442	3.32726	3.32726	1.0293	5.54544	2.25597	2.37841	1.18921	1.10909	16.4069	2.82639	0.173607	-2.52611	1.11444e-10	7.94972e-08
contig_000000000000001851395_merged_prostate_anti_class2	chr2	176970821	176971564	-	antisense	class2	HoLdUp	HOXD11	3.89356	2.0586	3.08791	3.17839	12.5562	2.22061	2.21818	5.97529	1.70021	1.0293	1.10909	1.05946	1.12246	1.15535	1.12924	1.0293	1.10909	2.21818	1.0293	1.10909	2.25597	1.18921	1.18921	1.10909	4.39859	1.28397	0.29348	-1.76867	0.000146365	0.00679489
contig_000000000000001877852_merged_prostate_anti_class2	chr2	219730918	219735553	-	antisense	class2	HoLdUp	WNT6	11.6807	18.5274	39.1135	7.41624	28.2514	16.6546	16.6363	8.3654	8.50107	4.11721	2.21818	3.17839	1.12246	1.15535	1.12924	13.3809	4.43635	2.21818	2.0586	3.32726	3.38395	1.18921	1.18921	3.32726	18.3307	3.4958	0.194924	-2.35901	1.0824e-08	3.36983e-06
contig_000000000000001877856_merged_prostate_anti_class2	chr2	219738524	219743704	-	antisense	class2	HoLdUp	WNT6	18.6891	28.8205	45.2893	18.0109	31.3904	22.2061	25.509	5.97529	11.0514	7.20512	4.43635	6.35678	1.12246	9.24282	1.12924	18.5274	8.8727	5.54544	4.11721	3.32726	10.1519	2.37841	1.18921	2.21818	24.4863	6.05449	0.249537	-2.00267	3.76184e-07	6.07023e-05
contig_000000000000001877857_merged_prostate_anti_class2	chr2	219743832	219745552	-	antisense	class2	HoLdUp	WNT10A	3.11485	7.20512	18.5274	5.29732	5.23173	6.66184	5.54544	2.39012	3.40043	3.08791	1.10909	1.05946	1.12246	3.46606	1.12924	8.23442	1.10909	2.21818	1.0293	1.10909	1.12798	2.37841	1.18921	1.10909	6.74673	2.11746	0.319423	-1.64646	0.000155637	0.00711591
contig_000000000000001877860_merged_prostate_anti_class2	chr2	219746563	219748235	-	antisense	class2	HoLdUp	WNT10A	5.45098	4.11721	12.3516	4.23785	11.5098	9.99276	7.76361	5.97529	1.70021	3.08791	2.21818	3.17839	2.24492	2.31071	1.12924	5.14651	1.10909	2.21818	1.0293	5.54544	3.38395	1.18921	1.18921	1.10909	7.67489	2.36185	0.310361	-1.68798	5.59661e-06	0.000538227
contig_000000000000001878050_merged_prostate_anti_class2	chr2	220291070	220291452	-	antisense	class2	HoLdUp	DES	6.22969	7.20512	21.6153	10.5946	7.32443	9.99276	4.43635	4.78023	1.70021	3.08791	1.10909	2.11893	1.12246	2.31071	1.12924	3.08791	4.43635	4.43635	2.0586	6.65453	1.12798	4.75683	1.18921	2.21818	9.02232	2.65903	0.293336	-1.76937	3.49199e-06	0.000368459
contig_000000000000001892429_merged_prostate_anti_class2	chr2	238409875	238411446	-	antisense	class2	HoLdUp	MLPH	3.11485	3.08791	11.3223	5.29732	1.04635	7.77215	4.43635	16.7308	15.3019	104.989	2.21818	1.05946	49.3883	39.282	27.1017	25.7326	31.0545	32.1635	61.7581	16.6363	25.9436	14.2705	33.2978	1.10909	6.60101	30.0816	4.5951	2.2001	9.31672e-05	0.00484914
contig_000000000000001912899_merged_prostate_anti_class2	chr20	29518441	29520940	+	antisense	class2	HoLdUp	LINC01597	16.3529	16.4688	39.1135	21.1893	12.5562	13.3237	35.4908	54.9727	5.95075	3.08791	4.43635	4.23785	6.73477	9.24282	4.51694	2.0586	11.0909	5.54544	4.11721	5.54544	5.63992	1.18921	10.7029	6.65453	26.1835	5.67197	0.216836	-2.20533	6.25169e-11	4.95687e-08
contig_000000000000001912900_merged_prostate_anti_class2	chr20	29521043	29523665	+	antisense	class2	HoLdUp	LINC01597	11.6807	4.11721	30.8791	11.6541	5.23173	8.88246	11.0909	29.8764	3.40043	3.08791	2.21818	2.11893	4.48985	4.62141	1.12924	3.08791	5.54544	4.43635	2.0586	3.32726	3.38395	3.56762	7.13524	4.43635	14.1766	3.62779	0.255707	-1.96744	1.78547e-07	3.32677e-05
contig_000000000000001923036_merged_prostate_anti_class2	chr20	44476481	44480575	+	antisense	class2	HoLdUp	ACOT8	60.7395	72.0512	106.018	43.438	91.0322	62.1772	51.018	75.2886	55.257	56.6116	46.5817	26.4866	26.9391	34.6606	22.5847	48.3772	27.7272	22.1818	55.5823	63.218	37.2235	39.2438	44.0007	25.509	70.2203	39.5115	0.563976	-0.826294	0.000220442	0.00924297
contig_000000000000001925733_merged_prostate_anti_class2	chr20	48183634	48190682	+	antisense	class2	HoLdUp	PTGIS	36.5994	40.1428	53.5237	31.7839	71.1516	22.2061	67.6543	50.1924	16.152	13.3809	4.43635	7.41624	4.48985	19.641	5.64618	21.6153	17.7454	24.3999	14.4102	15.5272	28.1996	13.0813	13.0813	3.32726	46.6568	13.9094	0.298594	-1.74374	2.90552e-08	7.66994e-06
contig_000000000000001928266_merged_prostate_anti_class2	chr20	52211245	52215335	+	antisense	class2	HoLdUp	ZNF217	12.4594	19.5567	7.20512	15.8919	5.23173	9.99276	13.3091	17.9259	51.8566	718.453	18.8545	24.3677	56.1231	17.3303	33.8771	12.3516	42.1453	28.8363	49.4065	16.6363	46.2474	41.6222	32.1086	19.9636	12.6966	75.6362	5.96401	2.57628	2.09963e-05	0.00150996
contig_000000000000001962499_merged_prostate_anti_class2	chr20	39026541	39046715	-	antisense	class2	HoLdUp	SNORD112	31.1485	43.2307	28.8205	50.8542	162.184	24.4268	19.9636	14.3407	10.2013	48.3772	4.43635	6.35678	5.61231	13.8642	9.03388	11.3223	5.54544	12.2	22.6446	9.98179	4.51194	8.32445	3.56762	11.0909	46.8711	11.6919	0.250218	-1.99875	6.86576e-06	0.000630562
contig_000000000000001970342_merged_prostate_anti_class2	chr20	52239204	52240995	-	antisense	class2	HoLdUp	AC005808.1	3.89356	5.14651	2.0586	3.17839	1.04635	1.11031	4.43635	1.19506	22.9529	166.747	2.21818	7.41624	16.8369	2.31071	5.64618	4.11721	12.2	12.2	25.7326	2.21818	20.3037	24.9733	4.75683	2.21818	2.75814	20.803	7.50401	2.90766	2.9908e-05	0.00200803
contig_000000000000001973588_merged_prostate_anti_class2	chr20	55690350	55701917	-	antisense	class2	HoLdUp	AL157414.1	31.9272	22.6446	25.7326	30.7244	23.0196	8.88246	3.32726	11.9506	1.70021	8.23442	1.10909	3.17839	1.12246	2.31071	1.12924	6.17581	4.43635	2.21818	4.11721	2.21818	4.51194	2.37841	3.56762	3.32726	19.7761	3.23347	0.163053	-2.61658	1.43803e-11	1.53127e-08
contig_000000000000001976863_merged_prostate_anti_class2	chr20	60006579	60007853	-	antisense	class2	HoLdUp	CDH4	3.89356	4.11721	39.1135	8.4757	17.7879	11.1031	14.4181	26.2913	7.65097	1.0293	2.21818	3.17839	2.24492	5.77676	2.25847	5.14651	14.4181	7.76361	3.08791	2.21818	4.51194	4.75683	1.18921	1.10909	15.65	4.2849	0.276302	-1.85568	2.93629e-05	0.00197686
contig_000000000000001977477_merged_prostate_anti_class2	chr20	60874797	60877289	-	antisense	class2	HoLdUp	ADRM1	1.55742	3.08791	5.14651	2.11893	2.09269	1.11031	4.43635	3.58517	7.65097	15.4395	7.76361	8.4757	5.61231	8.08747	3.38771	6.17581	6.65453	9.98179	14.4102	3.32726	3.38395	11.8921	8.32445	8.8727	2.89191	8.09001	2.84653	1.50921	0.000148258	0.0068611
contig_000000000000001978235_merged_prostate_anti_class2	chr20	62520225	62526259	-	antisense	class2	HoLdUp	TPD52L2	10.902	9.26372	7.20512	5.29732	3.13904	9.99276	11.0909	8.3654	11.0514	60.7288	51.018	19.0703	8.9797	6.93212	29.3601	12.3516	15.5272	13.3091	30.8791	14.4181	10.1519	21.4057	39.2438	12.2	8.15702	22.2892	2.72585	1.44671	0.000228083	0.00946967
contig_000000000000001991940_merged_prostate_anti_class2	chr21	29912834	29913194	+	antisense	class2	HoLdUp	AF165147.1	8.56582	2.0586	36.0256	3.17839	3.13904	42.1917	8.8727	57.3628	10.2013	3.08791	2.21818	6.35678	1.12246	2.31071	9.03388	4.11721	2.21818	1.10909	1.0293	1.10909	7.89589	7.13524	1.18921	4.43635	20.1743	4.03567	0.202048	-2.30723	2.56875e-05	0.00177384
contig_000000000000001991946_merged_prostate_anti_class2	chr21	29918297	29919615	+	antisense	class2	HoLdUp	AF165147.1	5.45098	1.0293	21.6153	2.11893	2.09269	35.5298	5.54544	50.1924	17.8523	1.0293	1.10909	6.35678	1.12246	1.15535	2.25847	3.08791	2.21818	1.10909	1.0293	1.10909	3.38395	2.37841	1.18921	3.32726	15.4469	3.10726	0.2068	-2.27369	0.000239932	0.00983748
contig_000000000000001997902_merged_prostate_anti_class2	chr21	38122884	38123370	+	antisense	class2	HoLdUp	HLCS	10.1232	229.534	14.4102	130.314	46.0393	93.2658	45.4726	2.39012	262.683	497.153	1968.63	889.949	598.272	314.256	658.344	122.487	276.163	524.598	883.141	929.415	434.274	379.357	657.632	80.9634	71.4437	592.332	8.29228	3.05177	2.37948e-09	9.84034e-07
contig_000000000000001999108_merged_prostate_anti_class2	chr21	39754074	39755211	+	antisense	class2	HoLdUp	ERG	1.55742	1.0293	1.0293	1.05946	1.04635	1.11031	3.32726	1.19506	20.4026	38.0842	1.10909	3.17839	1.12246	25.4178	1.12924	1.0293	31.0545	9.98179	21.6153	1.10909	49.6313	55.8927	2.37841	1.10909	1.41931	16.5153	11.6465	3.54183	6.20385e-06	0.000581652
contig_000000000000001999629_merged_prostate_anti_class2	chr21	40283665	40285889	+	antisense	class2	HoLdUp	AP001043.1	102.011	3.08791	1.0293	7.41624	1.04635	5.55153	6.65453	21.511	0.850107	2.0586	4.43635	4.23785	2.24492	2.31071	1.12924	2.0586	6.65453	2.21818	2.0586	2.21818	3.38395	1.18921	4.75683	1.10909	18.5385	2.68218	0.142637	-2.80958	4.5378e-06	0.000457981
contig_000000000000001999709_merged_prostate_anti_class2	chr21	40376871	40378053	+	antisense	class2	HoLdUp	AF064858.1	14.7955	5.14651	4.11721	4.23785	1.04635	6.66184	16.6363	15.5357	1.70021	3.08791	1.10909	1.05946	5.61231	2.31071	3.38771	2.0586	4.43635	4.43635	1.0293	2.21818	3.38395	3.56762	2.37841	4.43635	8.52217	2.88828	0.335247	-1.5767	9.87552e-05	0.00506346
contig_000000000000002001495_merged_prostate_anti_class2	chr21	42872258	42877904	+	antisense	class2	HoLdUp	TMPRSS2	3.89356	7.20512	6.17581	5.29732	4.18539	7.77215	6.65453	3.58517	19.5525	71.0219	11.0909	22.2487	29.184	8.08747	19.197	6.17581	11.0909	15.5272	15.4395	24.3999	6.76791	8.32445	10.7029	4.43635	5.59613	17.703	3.1816	1.66975	0.000112032	0.00557184
contig_000000000000002001496_merged_prostate_anti_class2	chr21	42878379	42900132	+	antisense	class2	HoLdUp	TMPRSS2	78.6498	115.282	50.4358	95.3517	61.7345	136.568	66.5453	31.0715	234.63	1345.3	609.998	280.758	433.27	172.148	553.325	90.5786	241.781	323.854	333.494	871.743	266.204	146.272	230.706	105.363	79.4548	389.964	4.90724	2.29491	4.06955e-09	1.51596e-06
contig_000000000000002001497_merged_prostate_anti_class2	chr21	42900246	42903671	+	antisense	class2	HoLdUp	TMPRSS2	2.33613	4.11721	4.11721	12.7136	1.04635	3.33092	4.43635	3.58517	27.2034	86.4614	185.218	99.5895	83.0622	1.15535	187.453	4.11721	57.6726	12.2	55.5823	6.65453	24.8157	5.94604	38.0546	5.54544	4.46036	55.0457	12.3748	3.62933	3.78887e-08	9.42608e-06
contig_000000000000002005808_merged_prostate_anti_class2	chr21	14972647	14995571	-	antisense	class2	HoLdUp	POTED	8.56582	20.586	17.4981	3.17839	7.32443	5.55153	5.54544	8.3654	2.55032	3.08791	89.8361	5.29732	10.1022	4.62141	1.12924	383.93	14.4181	5.54544	2.0586	787.452	31.5836	4.75683	16.6489	444.744	9.5769	112.985	11.7921	3.55975	0.000226693	0.00942976
contig_000000000000002019647_merged_prostate_anti_class2	chr21	38075610	38078644	-	antisense	class2	HoLdUp	SIM2	0.778711	6.17581	1.0293	3.17839	1.04635	4.44123	3.32726	1.19506	4.25054	125.575	51.018	11.6541	13.4695	10.3982	13.5508	2.0586	8.8727	19.9636	37.0549	13.3091	20.3037	23.7841	9.51366	1.10909	2.64651	22.8678	8.71001	3.12267	8.80354e-07	0.000121455
contig_000000000000002019656_merged_prostate_anti_class2	chr21	38084340	38086226	-	antisense	class2	HoLdUp	SIM2	0.778711	2.0586	1.0293	1.05946	1.04635	1.11031	1.10909	2.39012	4.25054	16.4688	13.3091	5.29732	4.48985	2.31071	6.77541	2.0586	2.21818	8.8727	11.3223	8.8727	5.63992	5.94604	4.75683	3.32726	1.32274	6.61977	5.12193	2.35669	1.83731e-05	0.00136267
contig_000000000000002020462_merged_prostate_anti_class2	chr21	39630000	39631065	-	antisense	class2	HoLdUp	KCNJ15	14.7955	3.08791	1.0293	4.23785	5.23173	5.55153	3.32726	8.3654	1.70021	1.0293	2.21818	2.11893	1.12246	2.31071	2.25847	2.0586	1.10909	4.43635	1.0293	1.10909	2.25597	2.37841	1.18921	1.10909	5.70331	1.83959	0.312735	-1.67699	0.000102007	0.00519206
contig_000000000000002022936_merged_prostate_anti_class2	chr21	44309306	44313210	-	antisense	class2	HoLdUp	NDUFV3	17.1316	11.3223	13.3809	9.53517	9.41712	14.434	12.2	11.9506	44.2056	250.12	21.0727	21.1893	15.7145	15.0196	21.4555	10.293	21.0727	35.4908	30.8791	19.9636	27.0716	51.1359	19.0273	48.7999	12.4215	40.782	3.28109	1.71418	0.000209952	0.00890478
contig_000000000000002023308_merged_prostate_anti_class2	chr21	44858644	44866542	-	antisense	class2	HoLdUp	LINC00319	94.2241	14.4102	60.7288	12.7136	18.8342	84.3833	87.6179	21.511	18.7024	6.17581	3.32726	3.17839	17.9594	23.1071	6.77541	18.5274	15.5272	14.4181	11.3223	8.8727	16.9198	9.51366	8.32445	13.3091	49.3029	12.2475	0.248296	-2.00987	3.05517e-07	5.12891e-05
contig_000000000000002023660_merged_prostate_anti_class2	chr21	45397887	45400739	-	antisense	class2	HoLdUp	AGPAT3	0.778711	2.0586	2.0586	2.11893	1.04635	1.11031	1.10909	2.39012	5.95075	41.1721	3.32726	3.17839	4.48985	4.62141	13.5508	3.08791	7.76361	12.2	11.3223	4.43635	14.6638	1.18921	4.75683	3.32726	1.58384	8.68986	5.58044	2.48038	3.51854e-05	0.00227438
contig_000000000000002025957_merged_prostate_anti_class2	chr22	16420821	16422419	+	antisense	class2	HoLdUp	LA16c-60G3.6	6.22969	28.8205	251.15	26.4866	5.23173	63.2875	18.8545	37.0468	5.10064	2.0586	42.1453	2.11893	5.61231	17.3303	11.2924	6.17581	26.6181	4.43635	11.3223	15.5272	5.63992	3.56762	14.2705	14.4181	54.6384	11.7272	0.214344	-2.222	7.81776e-05	0.00424226
contig_000000000000002028206_merged_prostate_anti_class2	chr22	19926773	19927156	+	antisense	class2	HoLdUp	TXNRD2	1.55742	44.26	77.1977	42.3785	1.04635	38.8607	29.9454	20.316	283.936	521.856	78.7452	529.732	225.615	421.704	3.38771	68.9632	85.3998	418.126	276.882	443.635	399.306	39.2438	16.6489	1.10909	31.9453	238.393	7.46688	2.9005	7.4047e-05	0.00406313
contig_000000000000002028208_merged_prostate_anti_class2	chr22	19927728	19928016	+	antisense	class2	HoLdUp	TXNRD2	1.55742	24.7033	44.26	24.3677	1.04635	27.7577	24.3999	10.7555	147.919	314.966	36.5999	281.817	86.4296	204.497	3.38771	29.8498	47.6908	261.745	156.454	234.018	183.861	32.1086	7.13524	1.10909	19.856	126.849	6.39661	2.67731	4.2181e-05	0.002622
contig_000000000000002043882_merged_prostate_anti_class2	chr22	45997285	46025395	+	antisense	class2	HoLdUp	LINC01589	298.246	198.655	231.593	193.882	473.995	232.054	358.235	310.715	163.221	85.4321	31.0545	39.2001	156.022	192.944	75.6588	173.952	115.345	158.6	188.362	198.527	85.7268	96.3258	64.2172	26.6181	287.172	115.7	0.403042	-1.311	3.7144e-05	0.00237383
contig_000000000000002044072_merged_prostate_anti_class2	chr22	46658989	46663689	+	antisense	class2	HoLdUp	PKDREJ	14.0168	32.9377	29.8498	28.6055	29.2977	21.0958	45.4726	97.9947	27.2034	9.26372	9.98179	7.41624	17.9594	23.1071	16.9385	33.967	12.2	13.3091	20.586	21.0727	9.02387	16.6489	14.2705	8.8727	37.4088	16.3638	0.441049	-1.18099	0.000233697	0.00964643
contig_000000000000002047948_merged_prostate_anti_class2	chr22	18114987	18118557	-	antisense	class2	HoLdUp	BCL2L13	10.1232	4.11721	13.3809	10.5946	14.6489	5.55153	8.8727	15.5357	20.4026	32.9377	16.6363	8.4757	14.592	15.0196	23.7139	43.2307	25.509	28.8363	17.4981	16.6363	38.3515	17.8381	15.4597	38.8181	10.3531	23.3722	2.26436	1.1791	0.000108347	0.00543144
contig_000000000000002047949_merged_prostate_anti_class2	chr22	18118666	18122638	-	antisense	class2	HoLdUp	BCL2L13	9.34454	14.4102	18.5274	13.773	23.0196	28.868	15.5272	16.7308	56.1071	129.692	36.5999	23.3082	33.6739	8.08747	31.6186	68.9632	35.4908	44.3635	39.1135	34.3817	43.9914	21.4057	21.4057	67.6543	17.5251	43.4911	2.49531	1.31922	0.000130982	0.0062682
contig_000000000000002049288_merged_prostate_anti_class2	chr22	21307378	21309022	-	antisense	class2	HoLdUp	CRKL	3.89356	12.3516	16.4688	5.29732	6.27808	13.3237	12.2	19.1209	3.40043	9.26372	1.10909	1.05946	2.24492	2.31071	2.25847	7.20512	2.21818	7.76361	2.0586	3.32726	4.51194	2.37841	3.56762	1.10909	11.1167	3.48666	0.319253	-1.64723	1.47156e-05	0.00115186
contig_000000000000002049289_merged_prostate_anti_class2	chr22	21309343	21312111	-	antisense	class2	HoLdUp	RN7SL389P	4.67227	9.26372	21.6153	4.23785	10.4635	12.2134	13.3091	17.9259	2.55032	9.26372	3.32726	1.05946	1.12246	2.31071	1.12924	3.08791	1.10909	3.32726	3.08791	3.32726	7.89589	5.94604	3.56762	2.21818	11.7126	3.39565	0.292211	-1.77492	2.83806e-06	0.00031123
contig_000000000000002051216_merged_prostate_anti_class2	chr22	23879177	23884014	-	antisense	class2	HoLdUp	PCAT14	0.778711	6.17581	24.7033	1.05946	1.04635	21.0958	17.7454	9.56046	51.0064	315.996	95.3815	1.05946	33.6739	60.0783	29.3601	21.6153	63.218	140.854	102.93	32.1635	19.1757	46.3791	14.2705	34.3817	10.2707	66.3465	6.48801	2.69778	1.07897e-05	0.000900025
contig_000000000000002051217_merged_prostate_anti_class2	chr22	23884202	23890064	-	antisense	class2	HoLdUp	PCAT14	3.89356	5.14651	119.399	2.11893	2.09269	33.3092	34.3817	2.39012	107.114	100.872	212.945	1.05946	72.96	231.071	25.9724	63.8167	356.017	618.871	281	92.0543	69.935	59.4604	57.0819	52.1271	25.3415	150.147	5.92678	2.56725	0.000145487	0.00676553
contig_000000000000002054802_merged_prostate_anti_class2	chr22	29196875	29197509	-	antisense	class2	HoLdUp	Z93930.2	1.55742	1.0293	2.0586	4.23785	1.04635	1.11031	1.10909	10.7555	10.2013	94.6958	21.0727	26.4866	4.48985	1.15535	4.51694	5.14651	11.0909	32.1635	24.7033	23.2908	7.89589	10.7029	30.9194	4.43635	2.86306	19.5605	6.97311	2.8018	5.70036e-06	0.00054464
contig_000000000000002054803_merged_prostate_anti_class2	chr22	29197633	29198530	-	antisense	class2	HoLdUp	Z93930.2	2.33613	3.08791	3.08791	7.41624	1.04635	2.22061	4.43635	7.17035	21.2527	110.135	9.98179	36.0217	7.85723	1.15535	18.0678	3.08791	26.6181	38.8181	22.6446	16.6363	11.2798	5.94604	24.9733	5.54544	3.85023	22.5014	5.90417	2.56173	6.44299e-06	0.000598978
contig_000000000000002058428_merged_prostate_anti_class2	chr22	35467271	35472255	-	antisense	class2	HoLdUp	ISX	5.45098	15.4395	9.26372	12.7136	17.7879	22.2061	5.54544	7.17035	13.6017	21.6153	147.509	67.8056	78.5723	23.1071	40.6525	19.5567	13.3091	13.3091	15.4395	42.1453	12.4078	21.4057	32.1086	33.2726	11.9472	37.2386	3.12206	1.6425	0.000196373	0.00845903
contig_000000000000002075217_merged_prostate_anti_class2	chr3	14130251	14138612	+	antisense	class2	HoLdUp	VN1R21P	15.5742	30.8791	15.4395	14.8325	81.6151	15.5443	17.7454	10.7555	16.152	7.20512	2.21818	5.29732	4.48985	5.77676	2.25847	19.5567	9.98179	6.65453	7.20512	11.0909	9.02387	7.13524	5.94604	5.54544	25.2982	7.84609	0.31244	-1.67835	1.42579e-05	0.00112201
contig_000000000000002090310_merged_prostate_anti_class2	chr3	37865942	37866488	+	antisense	class2	HoLdUp	ITGA9-AS1	4.67227	9.26372	6.17581	9.53517	34.5294	4.44123	4.43635	8.3654	4.25054	5.14651	1.10909	2.11893	1.12246	1.15535	2.25847	3.08791	3.32726	7.76361	3.08791	7.76361	2.25597	4.75683	2.37841	3.32726	10.1774	3.43188	0.339176	-1.5599	0.000200791	0.00859893
contig_000000000000002095222_merged_prostate_anti_class2	chr3	45291146	45299310	+	antisense	class2	HoLdUp	U3	7.0084	1.0293	1.0293	3.17839	1.04635	3.33092	1.10909	1.19506	2.55032	45.2893	29.9454	5.29732	1.12246	11.5535	3.38771	6.17581	22.1818	8.8727	18.5274	3.32726	15.7918	4.75683	23.7841	2.21818	2.36585	12.7989	5.24638	2.39132	7.87384e-05	0.00426639
contig_000000000000002100398_merged_prostate_anti_class2	chr3	53850181	53854771	+	antisense	class2	HoLdUp	CHDH	12.4594	21.6153	21.6153	6.35678	28.2514	15.5443	22.1818	5.97529	293.287	135.868	22.1818	21.1893	42.6536	43.9034	22.5847	46.3186	35.4908	127.545	203.802	19.9636	530.153	63.028	20.2165	64.3271	16.7499	105.782	6.31651	2.65913	1.28011e-06	0.000163289
contig_000000000000002109165_merged_prostate_anti_class2	chr3	66545599	66550260	+	antisense	class2	HoLdUp	LRIG1	5.45098	7.20512	1.0293	3.17839	3.13904	3.33092	2.21818	4.78023	21.2527	204.831	8.8727	27.546	12.3471	6.93212	13.5508	5.14651	62.1089	28.8363	32.9377	24.3999	9.02387	19.0273	9.51366	5.54544	3.79152	30.742	8.08443	3.01515	4.93845e-07	7.56458e-05
contig_000000000000002112823_merged_prostate_anti_class2	chr3	71079705	71082218	+	antisense	class2	HoLdUp	FOXP1	14.0168	22.6446	8.23442	6.35678	3.13904	19.9855	35.4908	27.4863	572.972	438.483	4.43635	16.9514	362.555	41.5927	35.0063	5.14651	109.8	200.745	141.014	74.3089	104.903	59.4604	40.433	3.32726	17.1693	138.196	8.06333	3.01137	5.04217e-06	0.000497719
contig_000000000000002112827_merged_prostate_anti_class2	chr3	71084761	71086758	+	antisense	class2	HoLdUp	FOXP1	2.33613	2.0586	2.0586	1.05946	1.04635	3.33092	3.32726	2.39012	37.4047	38.0842	1.10909	2.11893	25.8166	2.31071	5.64618	3.08791	6.65453	14.4181	16.4688	8.8727	11.2798	8.32445	2.37841	1.10909	2.20093	11.5678	5.30242	2.40665	9.66427e-05	0.00498064
contig_000000000000002142747_merged_prostate_anti_class2	chr3	115524975	115527188	+	antisense	class2	HoLdUp	LSAMP	25.6975	26.7619	4.11721	19.0703	3.13904	8.88246	8.8727	2.39012	4.25054	1.0293	9.98179	2.11893	1.12246	5.77676	3.38771	5.14651	5.54544	2.21818	2.0586	3.32726	3.38395	1.18921	3.56762	1.10909	12.3664	3.45083	0.276316	-1.85561	3.17515e-05	0.00210172
contig_000000000000002143418_merged_prostate_anti_class2	chr3	116162734	116163672	+	antisense	class2	HoLdUp	LSAMP	7.78711	15.4395	4.11721	9.53517	2.09269	5.55153	5.54544	3.58517	0.850107	1.0293	1.10909	1.05946	1.12246	1.15535	1.12924	2.0586	4.43635	1.10909	4.11721	2.21818	1.12798	1.18921	1.18921	1.10909	6.70673	1.62562	0.240482	-2.056	1.71539e-06	0.000207525
contig_000000000000002152354_merged_prostate_anti_class2	chr3	128713077	128716967	+	antisense	class2	HoLdUp	KIAA1257	5.45098	8.23442	7.20512	7.41624	7.32443	3.33092	4.43635	9.56046	0.850107	1.0293	1.10909	1.05946	2.24492	1.15535	1.12924	1.0293	2.21818	1.10909	1.0293	2.21818	1.12798	10.7029	2.37841	1.10909	6.61986	1.96874	0.289958	-1.78608	1.42723e-05	0.00112274
contig_000000000000002154103_merged_prostate_anti_class2	chr3	131637800	131640441	+	antisense	class2	HoLdUp	CPNE4	7.0084	3.08791	9.26372	5.29732	6.27808	6.66184	1.10909	3.58517	42.5054	17.4981	7.76361	11.6541	34.7963	8.08747	4.51694	15.4395	13.3091	8.8727	16.4688	11.0909	27.0716	13.0813	4.75683	9.98179	5.28644	15.4309	2.91158	1.5418	0.000189677	0.00823175
contig_000000000000002154163_merged_prostate_anti_class2	chr3	131698539	131699866	+	antisense	class2	HoLdUp	CPNE4	0.778711	2.0586	8.23442	1.05946	1.04635	2.22061	1.10909	1.19506	15.3019	8.23442	4.43635	6.35678	12.3471	5.77676	3.38771	14.4102	11.0909	16.6363	13.3809	3.32726	10.1519	4.75683	2.37841	4.43635	2.21279	8.52563	3.9032	1.96466	5.18769e-05	0.00307057
contig_000000000000002154232_merged_prostate_anti_class2	chr3	131876905	131879168	+	antisense	class2	HoLdUp	CPNE4	1.55742	3.08791	2.0586	1.05946	2.09269	2.22061	1.10909	1.19506	12.7516	4.11721	4.43635	7.41624	6.73477	2.31071	6.77541	86.4614	5.54544	4.43635	15.4395	2.21818	4.51194	4.75683	2.37841	3.32726	1.79761	10.8511	6.05575	2.5983	0.00010678	0.00537611
contig_000000000000002154236_merged_prostate_anti_class2	chr3	131884017	131885851	+	antisense	class2	HoLdUp	CPNE4	4.67227	3.08791	16.4688	7.41624	3.13904	4.44123	1.10909	2.39012	54.4069	16.4688	13.3091	22.2487	61.7354	19.641	7.90465	72.0512	21.0727	15.5272	33.967	7.76361	27.0716	28.541	4.75683	11.0909	5.34059	26.0973	4.87589	2.28567	1.92514e-06	0.000228604
contig_000000000000002154292_merged_prostate_anti_class2	chr3	131936698	131939790	+	antisense	class2	HoLdUp	CPNE4	2.33613	2.0586	3.08791	5.29732	1.04635	2.22061	8.8727	9.56046	17.8523	212.036	11.0909	22.2487	29.184	11.5535	13.5508	13.3809	9.98179	31.0545	12.3516	4.43635	22.5597	20.2165	10.7029	3.32726	4.31001	27.8455	6.53611	2.70843	8.24082e-06	0.000726874
contig_000000000000002154293_merged_prostate_anti_class2	chr3	131939915	131940922	+	antisense	class2	HoLdUp	CPNE4	1.55742	1.0293	4.11721	2.11893	3.13904	4.44123	3.32726	2.39012	15.3019	20.586	3.32726	9.53517	5.61231	9.24282	13.5508	16.4688	6.65453	2.21818	5.14651	5.54544	11.2798	13.0813	3.56762	2.21818	2.76506	8.95855	3.30216	1.72341	0.00015104	0.0069577
contig_000000000000002154302_merged_prostate_anti_class2	chr3	131950486	131952597	+	antisense	class2	HoLdUp	CPNE4	3.11485	1.0293	3.08791	1.05946	2.09269	1.11031	5.54544	1.19506	15.3019	27.7912	9.98179	7.41624	6.73477	11.5535	3.38771	18.5274	4.43635	12.2	10.293	5.54544	10.1519	8.32445	2.37841	3.32726	2.27938	9.83446	4.30466	2.1059	1.25493e-05	0.0010125
contig_000000000000002154305_merged_prostate_anti_class2	chr3	131955751	131958047	+	antisense	class2	HoLdUp	CPNE4	2.33613	2.0586	3.08791	2.11893	2.09269	1.11031	6.65453	1.19506	25.5032	24.7033	7.76361	10.5946	11.2246	25.4178	7.90465	33.967	18.8545	23.2908	14.4102	11.0909	21.4317	11.8921	3.56762	23.2908	2.58177	17.1817	6.6884	2.74166	5.51557e-10	2.92953e-07
contig_000000000000002154310_merged_prostate_anti_class2	chr3	131973426	131976367	+	antisense	class2	HoLdUp	CPNE4	4.67227	7.20512	5.14651	3.17839	1.04635	4.44123	7.76361	7.17035	35.7045	472.45	8.8727	18.0109	49.3883	47.3695	11.2924	11.3223	26.6181	122	21.6153	21.0727	24.8157	41.6222	20.2165	12.2	5.07798	59.0357	11.6569	3.54311	1.79602e-08	5.08192e-06
contig_000000000000002154311_merged_prostate_anti_class2	chr3	131976471	131978414	+	antisense	class2	HoLdUp	CPNE4	3.11485	4.11721	12.3516	2.11893	1.04635	3.33092	11.0909	5.97529	39.9551	186.304	6.65453	8.4757	31.4289	25.4178	6.77541	12.3516	16.6363	104.254	10.293	15.5272	12.4078	27.3518	13.0813	8.8727	5.39325	32.8617	6.12113	2.6138	1.04863e-05	0.000882335
contig_000000000000002154312_merged_prostate_anti_class2	chr3	131978519	131980120	+	antisense	class2	HoLdUp	CPNE4	3.11485	1.0293	9.26372	3.17839	1.04635	2.22061	3.32726	3.58517	39.9551	297.468	6.65453	6.35678	41.5311	24.2624	3.38771	7.20512	34.3817	94.2725	28.8205	14.4181	60.9111	57.0819	14.2705	19.9636	3.34571	46.9338	14.0302	3.81046	3.59377e-09	1.35874e-06
contig_000000000000002154316_merged_prostate_anti_class2	chr3	131982715	131989076	+	antisense	class2	HoLdUp	CPNE4	7.78711	10.293	5.14651	9.53517	4.18539	5.55153	5.54544	21.511	44.2056	270.706	8.8727	43.438	142.553	17.3303	33.8771	75.1391	333.835	39.9272	38.0842	5.54544	102.647	63.028	23.7841	8.8727	8.6944	78.2403	9.02958	3.17466	4.32357e-08	1.04154e-05
contig_000000000000002169373_merged_prostate_anti_class2	chr3	153992037	154005366	+	antisense	class2	HoLdUp	DHX36	16.3529	23.674	12.3516	11.6541	12.5562	12.2134	5.54544	8.3654	39.1049	44.26	87.6179	38.1407	96.5317	16.1749	36.1355	40.1428	17.7454	21.0727	22.6446	37.709	38.3515	27.3518	47.5683	25.509	12.8391	39.7538	3.07775	1.62188	8.08045e-07	0.00011323
contig_000000000000002179839_merged_prostate_anti_class2	chr3	169819780	169824269	+	antisense	class2	HoLdUp	PHC3	11.6807	36.0256	19.5567	29.665	20.9269	32.1989	13.3091	11.9506	68.8587	75.1391	41.0362	77.3408	67.3477	30.0392	89.2096	43.2307	64.3271	22.1818	74.1098	42.1453	43.9914	14.2705	38.0546	44.3635	21.9142	52.2279	2.39044	1.25728	2.61646e-05	0.00179889
contig_000000000000002179842_merged_prostate_anti_class2	chr3	169827207	169828554	+	antisense	class2	HoLdUp	PHC3	1.55742	3.08791	5.14651	1.05946	2.09269	2.22061	1.10909	1.19506	15.3019	10.293	6.65453	16.9514	3.36739	8.08747	6.77541	6.17581	12.2	2.21818	9.26372	8.8727	6.76791	4.75683	4.75683	5.54544	2.18359	7.99928	3.69326	1.88489	2.50584e-05	0.00174021
contig_000000000000002181131_merged_prostate_anti_class2	chr3	172240362	172242183	+	antisense	class2	HoLdUp	TNFSF10	2.33613	4.11721	5.14651	3.17839	1.04635	1.11031	3.32726	2.39012	7.65097	45.2893	16.6363	9.53517	2.24492	4.62141	6.77541	2.0586	21.0727	8.8727	10.293	5.54544	4.51194	8.32445	10.7029	6.65453	2.83153	10.6744	3.77466	1.91635	0.000165826	0.00747786
contig_000000000000002181285_merged_prostate_anti_class2	chr3	172384109	172387734	+	antisense	class2	HoLdUp	NCEH1	4.67227	30.8791	2.0586	1.05946	3.13904	11.1031	15.5272	3.58517	79.06	65.8753	48.7999	6.35678	50.5108	6.93212	13.5508	19.5567	78.7452	24.3999	64.846	5.54544	20.3037	32.1086	434.061	95.3815	9.00299	65.3771	7.26495	2.86095	9.0691e-06	0.00078702
contig_000000000000002186034_merged_prostate_anti_class2	chr3	182203282	182208857	+	antisense	class2	HoLdUp	LINC01994	7.0084	2.0586	2.0586	5.29732	2.09269	2.22061	6.65453	1.19506	0.850107	13.3809	163.036	32.8434	3.36739	4.62141	31.6186	1.0293	4.43635	2.21818	13.3809	1.10909	10.1519	17.8381	101.083	5.54544	3.57323	25.4068	7.05263	2.81816	0.000185997	0.00811899
contig_000000000000002195696_merged_prostate_anti_class2	chr3	195750546	195755698	+	antisense	class2	HoLdUp	TFRC	3.89356	2.0586	1.0293	7.41624	1.04635	4.44123	2.21818	1.19506	4.25054	67.9339	129.763	152.563	19.0819	39.282	82.4342	5.14651	5.54544	4.43635	5.14651	36.5999	28.1996	4.75683	162.921	11.0909	2.91231	47.447	16.2197	4.01967	7.51227e-09	2.47885e-06
contig_000000000000002200868_merged_prostate_anti_class2	chr3	4779658	4784036	-	antisense	class2	HoLdUp	ITPR1	77.8711	36.0256	63.8167	15.8919	18.8342	62.1772	34.3817	54.9727	8.50107	17.4981	4.43635	4.23785	7.85723	12.7089	2.25847	8.23442	11.0909	11.0909	4.11721	4.43635	14.6638	7.13524	5.94604	7.76361	45.4964	8.24853	0.181122	-2.46497	7.49383e-14	1.99013e-10
contig_000000000000002200869_merged_prostate_anti_class2	chr3	4784155	4785217	-	antisense	class2	HoLdUp	ITPR1	17.1316	12.3516	27.7912	7.41624	9.41712	9.99276	11.0909	16.7308	5.95075	9.26372	1.10909	3.17839	3.36739	6.93212	1.12924	2.0586	2.21818	1.10909	1.0293	2.21818	5.63992	2.37841	2.37841	2.21818	13.9903	3.26118	0.234958	-2.08952	9.87486e-09	3.13636e-06
contig_000000000000002200870_merged_prostate_anti_class2	chr3	4785333	4786599	-	antisense	class2	HoLdUp	ITPR1	27.2549	12.3516	31.9084	9.53517	10.4635	12.2134	15.5272	31.0715	3.40043	4.11721	2.21818	1.05946	4.48985	5.77676	1.12924	4.11721	9.98179	3.32726	1.0293	4.43635	5.63992	2.37841	2.37841	4.43635	18.7907	3.74476	0.198344	-2.33392	3.92853e-11	3.44994e-08
contig_000000000000002205432_merged_prostate_anti_class2	chr3	12189983	12193163	-	antisense	class2	HoLdUp	SYN2	67.7479	45.2893	270.706	36.0217	102.542	115.472	73.1998	35.8517	32.3041	22.6446	33.2726	3.17839	8.9797	30.0392	6.77541	28.8205	42.1453	11.0909	16.4688	6.65453	25.9436	32.1086	20.2165	18.8545	93.3539	21.2186	0.227371	-2.13688	6.18365e-08	1.39588e-05
contig_000000000000002218063_merged_prostate_anti_class2	chr3	29241547	29242586	-	antisense	class2	HoLdUp	AC098650.1	1.55742	1.0293	2.0586	4.23785	1.04635	3.33092	5.54544	1.19506	12.7516	20.586	21.0727	21.1893	17.9594	17.3303	24.8432	6.17581	8.8727	9.98179	52.4944	2.21818	50.7593	4.75683	5.94604	2.21818	2.50012	17.4472	7.04526	2.81665	4.58393e-07	7.09549e-05
contig_000000000000002218144_merged_prostate_anti_class2	chr3	29302297	29304776	-	antisense	class2	HoLdUp	AC098650.1	8.56582	14.4102	19.5567	7.41624	26.1587	12.2134	2.21818	11.9506	5.10064	10.293	2.21818	1.05946	8.9797	5.77676	3.38771	5.14651	1.10909	1.10909	3.08791	4.43635	10.1519	4.75683	2.37841	3.32726	12.8112	4.51992	0.353713	-1.49935	0.000115285	0.00569122
contig_000000000000002226643_merged_prostate_anti_class2	chr3	40153993	40159234	-	antisense	class2	HoLdUp	MYRIP	16.3529	18.5274	17.4981	15.8919	30.3441	16.6546	7.76361	7.17035	7.65097	3.08791	4.43635	9.53517	5.61231	10.3982	12.4216	9.26372	9.98179	7.76361	5.14651	7.76361	3.38395	1.18921	2.37841	13.3091	16.2754	7.08265	0.434549	-1.20241	0.000155783	0.00712112
contig_000000000000002227946_merged_prostate_anti_class2	chr3	42529394	42531859	-	antisense	class2	HoLdUp	VIPR1	3.89356	2.0586	5.14651	3.17839	1.04635	1.11031	2.21818	1.19506	14.4518	169.835	8.8727	4.23785	8.9797	4.62141	3.38771	2.0586	3.32726	12.2	39.1135	3.32726	10.1519	7.13524	3.56762	1.10909	2.48087	18.5235	7.41245	2.88995	9.74101e-05	0.00501081
contig_000000000000002229452_merged_prostate_anti_class2	chr3	44868453	44870868	-	antisense	class2	HoLdUp	KIF15	2.33613	2.0586	27.7912	1.05946	2.09269	6.66184	3.32726	14.3407	0.850107	1.0293	4.43635	3.17839	2.24492	1.15535	1.12924	1.0293	2.21818	2.21818	1.0293	1.10909	1.12798	1.18921	1.18921	1.10909	7.45848	1.6402	0.220563	-2.18074	4.21409e-05	0.00262025
contig_000000000000002233644_merged_prostate_anti_class2	chr3	51988152	51989911	-	antisense	class2	HoLdUp	GPR62	10.1232	9.26372	37.0549	5.29732	17.7879	17.7649	14.4181	11.9506	7.65097	9.26372	3.32726	1.05946	2.24492	3.46606	1.12924	9.26372	7.76361	7.76361	2.0586	3.32726	4.51194	2.37841	4.75683	3.32726	15.4576	4.58081	0.299623	-1.73878	3.28027e-06	0.000350904
contig_000000000000002234317_merged_prostate_anti_class2	chr3	53517531	53520152	-	antisense	class2	HoLdUp	CACNA1D	5.45098	5.14651	2.0586	1.05946	1.04635	5.55153	2.21818	2.39012	153.869	274.824	1.10909	1.05946	4.48985	40.4373	6.77541	2.0586	12.2	419.235	18.5274	2.21818	138.742	52.3251	1.18921	6.65453	3.11522	70.9822	22.704	4.50488	1.55527e-06	0.000191197
contig_000000000000002234321_merged_prostate_anti_class2	chr3	53522786	53528394	-	antisense	class2	HoLdUp	CACNA1D	5.45098	7.20512	7.20512	7.41624	9.41712	7.77215	11.0909	2.39012	175.972	912.991	13.3091	7.41624	70.7151	78.564	33.8771	13.3809	31.0545	331.617	96.7544	4.43635	147.766	102.272	9.51366	48.7999	7.24346	129.902	17.9403	4.16514	8.2528e-10	4.06957e-07
contig_000000000000002237064_merged_prostate_anti_class2	chr3	58141311	58142013	-	antisense	class2	HoLdUp	FLNB	2.33613	3.08791	1.0293	2.11893	1.04635	1.11031	2.21818	2.39012	4.25054	4.11721	31.0545	15.8919	3.36739	2.31071	4.51694	5.14651	1.10909	5.54544	11.3223	8.8727	7.89589	3.56762	14.2705	5.54544	1.91715	8.04904	4.17658	2.06232	0.000138221	0.0065184
contig_000000000000002237066_merged_prostate_anti_class2	chr3	58142940	58143631	-	antisense	class2	HoLdUp	FLNB	0.778711	4.11721	4.11721	2.11893	1.04635	1.11031	4.43635	1.19506	5.10064	8.23442	62.1089	11.6541	5.61231	2.31071	6.77541	9.26372	2.21818	6.65453	21.6153	14.4181	10.1519	3.56762	20.2165	4.43635	2.36501	12.1462	5.16813	2.36964	4.25957e-05	0.00263932
contig_000000000000002237067_merged_prostate_anti_class2	chr3	58143760	58144317	-	antisense	class2	HoLdUp	FLNB	0.778711	3.08791	1.0293	2.11893	1.04635	3.33092	2.21818	1.19506	2.55032	7.20512	39.9272	10.5946	3.36739	3.46606	11.2924	12.3516	2.21818	6.65453	13.3809	11.0909	10.1519	2.37841	19.0273	7.76361	1.85067	10.2138	5.58538	2.48166	8.78506e-06	0.000765686
contig_000000000000002237068_merged_prostate_anti_class2	chr3	58144536	58145279	-	antisense	class2	HoLdUp	FLNB	0.778711	2.0586	2.0586	4.23785	5.23173	1.11031	2.21818	1.19506	5.10064	10.293	59.8907	11.6541	4.48985	4.62141	12.4216	10.293	2.21818	12.2	16.4688	11.0909	14.6638	3.56762	20.2165	6.65453	2.36113	12.8653	5.4803	2.45425	6.82878e-06	0.000628219
contig_000000000000002237071_merged_prostate_anti_class2	chr3	58146826	58147335	-	antisense	class2	HoLdUp	FLNB	1.55742	6.17581	4.11721	8.4757	5.23173	2.22061	3.32726	1.19506	5.10064	10.293	82.0725	22.2487	4.48985	2.31071	9.03388	12.3516	2.21818	16.6363	18.5274	17.7454	19.1757	8.32445	40.433	3.32726	4.0376	17.143	4.24715	2.08649	0.000194538	0.00839475
contig_000000000000002240451_merged_prostate_anti_class2	chr3	64073427	64076364	-	antisense	class2	HoLdUp	PRICKLE2-AS1	25.6975	11.3223	3.08791	8.4757	10.4635	5.55153	7.76361	9.56046	4.25054	6.17581	1.10909	1.05946	1.12246	11.5535	1.12924	5.14651	5.54544	5.54544	2.0586	1.10909	2.25597	5.94604	1.18921	2.21818	10.2403	3.58841	0.345273	-1.53419	0.000234925	0.00967899
contig_000000000000002269852_merged_prostate_anti_class2	chr3	106959701	106969749	-	antisense	class2	HoLdUp	DUBR	117.585	84.4028	58.6702	325.255	886.256	48.8535	22.1818	28.6814	68.8587	22.6446	12.2	40.2596	20.2043	15.0196	19.197	125.575	24.3999	57.6726	102.93	48.7999	33.8395	7.13524	21.4057	17.7454	196.486	39.8679	0.203133	-2.2995	2.91142e-05	0.00196311
contig_000000000000002269853_merged_prostate_anti_class2	chr3	106970052	106970806	-	antisense	class2	HoLdUp	DUBR	6.22969	5.14651	7.20512	24.3677	88.9395	5.55153	6.65453	1.19506	2.55032	3.08791	1.10909	4.23785	1.12246	1.15535	1.12924	10.293	2.21818	3.32726	10.293	4.43635	6.76791	1.18921	3.56762	1.10909	18.1612	3.59962	0.199207	-2.32766	5.7237e-05	0.00330876
contig_000000000000002269857_merged_prostate_anti_class2	chr3	106981351	106986982	-	antisense	class2	HoLdUp	DUBR	35.042	39.1135	25.7326	129.254	442.605	33.3092	12.2	13.1456	24.6531	11.3223	1.10909	8.4757	8.9797	5.77676	2.25847	73.0805	15.5272	18.8545	31.9084	15.5272	12.4078	4.75683	7.13524	6.65453	91.3003	15.5267	0.170513	-2.55205	2.09331e-05	0.00150739
contig_000000000000002269858_merged_prostate_anti_class2	chr3	106987097	106989578	-	antisense	class2	HoLdUp	DUBR	15.5742	21.6153	10.293	39.2001	208.223	9.99276	7.76361	2.39012	11.9015	7.20512	1.10909	3.17839	2.24492	3.46606	1.12924	28.8205	4.43635	3.32726	12.3516	6.65453	7.89589	2.37841	1.18921	4.43635	39.3815	6.35778	0.16249	-2.62158	2.1466e-05	0.00153872
contig_000000000000002269860_merged_prostate_anti_class2	chr3	106990266	106990855	-	antisense	class2	HoLdUp	DUBR	14.0168	10.293	9.26372	25.4271	58.5954	4.44123	5.54544	2.39012	5.10064	3.08791	1.10909	3.17839	1.12246	1.15535	2.25847	12.3516	3.32726	2.21818	8.23442	2.21818	2.25597	1.18921	1.18921	1.10909	16.2466	3.19409	0.199134	-2.32819	6.74184e-06	0.000622039
contig_000000000000002269876_merged_prostate_anti_class2	chr3	107151045	107151869	-	antisense	class2	HoLdUp	LINC01990	2.33613	5.14651	8.23442	12.7136	72.1979	3.33092	4.43635	1.19506	5.10064	3.08791	1.10909	3.17839	2.24492	2.31071	1.12924	5.14651	1.10909	6.65453	6.17581	3.32726	2.25597	1.18921	1.18921	1.10909	13.6989	2.89485	0.213553	-2.22733	9.29853e-05	0.00484484
contig_000000000000002269879_merged_prostate_anti_class2	chr3	107154564	107154800	-	antisense	class2	HoLdUp	LINC01990	0.778711	6.17581	3.08791	16.9514	40.8075	3.33092	4.43635	2.39012	2.55032	2.0586	1.10909	2.11893	2.24492	2.31071	1.12924	7.20512	2.21818	2.21818	1.0293	1.10909	2.25597	1.18921	2.37841	4.43635	9.74484	2.3476	0.242613	-2.04327	0.00012984	0.00623115
contig_000000000000002269889_merged_prostate_anti_class2	chr3	107165886	107166350	-	antisense	class2	HoLdUp	LINC01990	4.67227	7.20512	10.293	14.8325	87.8931	4.44123	3.32726	2.39012	5.95075	2.0586	1.10909	3.17839	2.24492	5.77676	1.12924	11.3223	1.10909	2.21818	5.14651	2.21818	2.25597	1.18921	1.18921	3.32726	16.8818	3.21398	0.192315	-2.37846	3.11486e-05	0.00207239
contig_000000000000002269899_merged_prostate_anti_class2	chr3	107174921	107176053	-	antisense	class2	HoLdUp	LINC01990	5.45098	3.08791	6.17581	19.0703	75.337	3.33092	2.21818	1.19506	5.10064	3.08791	2.21818	1.05946	1.12246	1.15535	2.25847	11.3223	3.32726	2.21818	1.0293	2.21818	1.12798	2.37841	2.37841	6.65453	14.4833	3.04107	0.211475	-2.24144	0.000176219	0.00781541
contig_000000000000002269903_merged_prostate_anti_class2	chr3	107181000	107181652	-	antisense	class2	HoLdUp	LINC01990	33.4846	18.5274	18.5274	40.2596	76.3833	15.5443	6.65453	17.9259	4.25054	3.08791	1.10909	1.05946	2.24492	1.15535	3.38771	15.4395	2.21818	6.65453	9.26372	3.32726	1.12798	1.18921	1.18921	2.21818	28.4134	3.68267	0.130982	-2.93256	4.32367e-10	2.40059e-07
contig_000000000000002285449_merged_prostate_anti_class2	chr3	134318625	134320805	-	antisense	class2	HoLdUp	EPHB1	18.6891	7.20512	16.4688	39.2001	81.6151	15.5443	16.6363	8.3654	7.65097	2.0586	2.21818	3.17839	2.24492	3.46606	1.12924	8.23442	5.54544	5.54544	7.20512	26.6181	1.12798	1.18921	2.37841	2.21818	25.4655	5.12554	0.202156	-2.30646	5.19884e-06	0.000508628
contig_000000000000002298720_merged_prostate_anti_class2	chr3	153944117	153945230	-	antisense	class2	HoLdUp	ARHGEF26	1.55742	4.11721	1.0293	1.05946	1.04635	3.33092	1.10909	1.19506	5.95075	100.872	7.76361	4.23785	6.73477	3.46606	9.03388	2.0586	4.43635	12.2	4.11721	4.43635	2.25597	24.9733	7.13524	4.43635	1.8056	12.7567	7.07672	2.82308	4.53057e-05	0.00276631
contig_000000000000002301980_merged_prostate_anti_class2	chr3	158412264	158413430	-	antisense	class2	HoLdUp	AC080013.6	27.2549	21.6153	11.3223	26.4866	26.1587	12.2134	34.3817	114.726	17.0021	4.11721	3.32726	8.4757	6.73477	8.08747	2.25847	13.3809	4.43635	11.0909	9.26372	18.8545	16.9198	7.13524	5.94604	6.65453	34.2698	8.98031	0.264139	-1.92063	1.36727e-06	0.000172708
contig_000000000000002310595_merged_prostate_anti_class2	chr3	169753937	169756939	-	antisense	class2	HoLdUp	GPR160	7.0084	8.23442	11.3223	6.35678	2.09269	14.434	17.7454	4.78023	11.0514	44.26	36.5999	16.9514	23.5717	16.1749	18.0678	17.4981	43.2544	23.2908	14.4102	18.8545	11.2798	20.2165	29.7302	24.3999	8.99678	23.1007	2.57499	1.36456	3.08575e-05	0.00206174
contig_000000000000002321634_merged_prostate_anti_class2	chr3	185302353	185303928	-	antisense	class2	HoLdUp	SENP2	0.778711	1.0293	1.0293	1.05946	1.04635	1.11031	1.10909	2.39012	5.95075	85.4321	7.76361	4.23785	1.12246	3.46606	9.03388	4.11721	2.21818	6.65453	7.20512	2.21818	6.76791	4.75683	8.32445	6.65453	1.19408	10.3702	8.85192	3.14599	1.67143e-05	0.00126779
contig_000000000000002330527_merged_prostate_anti_class2	chr4	1214950	1215262	+	antisense	class2	HoLdUp	CTBP1	2.33613	2.0586	6.17581	15.8919	3.13904	1.11031	2.21818	1.19506	15.3019	16.4688	23.2908	55.0921	41.5311	32.3499	89.2096	52.4944	4.43635	25.509	65.8753	79.8543	24.8157	17.8381	14.2705	79.8543	4.26563	39.887	9.34672	3.22446	1.82537e-10	1.18976e-07
contig_000000000000002330528_merged_prostate_anti_class2	chr4	1217220	1217447	+	antisense	class2	HoLdUp	CTBP1	2.33613	11.3223	2.0586	18.0109	3.13904	2.22061	4.43635	1.19506	10.2013	21.6153	17.7454	56.1515	25.8166	25.4178	74.5295	27.7912	4.43635	22.1818	97.7837	86.5088	21.4317	11.8921	46.3791	72.0907	5.58987	38.8733	6.95852	2.79878	5.3444e-08	1.23872e-05
contig_000000000000002330530_merged_prostate_anti_class2	chr4	1225726	1226517	+	antisense	class2	HoLdUp	CTBP1	2.33613	5.14651	3.08791	14.8325	2.09269	1.11031	4.43635	1.19506	15.3019	16.4688	14.4181	61.4489	35.9188	34.6606	74.5295	33.967	3.32726	34.3817	67.9339	123.109	24.8157	3.56762	58.2711	83.1816	4.27968	42.8313	10.0115	3.32358	1.13686e-09	5.28671e-07
contig_000000000000002335303_merged_prostate_anti_class2	chr4	10011405	10012063	+	antisense	class2	HoLdUp	SLC2A9	8.56582	1.0293	4.11721	4.23785	78.476	2.22061	1.10909	1.19506	0.850107	3.08791	1.10909	1.05946	1.12246	1.15535	1.12924	2.0586	2.21818	1.10909	3.08791	3.32726	2.25597	1.18921	1.18921	2.21818	12.6189	1.76045	0.139442	-2.84227	1.07996e-05	0.000900025
contig_000000000000002335304_merged_prostate_anti_class2	chr4	10012897	10013968	+	antisense	class2	HoLdUp	SLC2A9	6.22969	1.0293	1.0293	4.23785	53.3637	5.55153	1.10909	2.39012	1.70021	1.0293	1.10909	1.05946	1.12246	2.31071	3.38771	1.0293	3.32726	2.21818	4.11721	1.10909	1.12798	1.18921	1.18921	2.21818	9.36757	1.82778	0.195014	-2.35835	9.02657e-05	0.00473571
contig_000000000000002335310_merged_prostate_anti_class2	chr4	10016984	10018057	+	antisense	class2	HoLdUp	SLC2A9	10.1232	3.08791	7.20512	4.23785	84.7541	4.44123	3.32726	3.58517	0.850107	3.08791	1.10909	1.05946	4.48985	2.31071	1.12924	3.08791	2.21818	2.21818	1.0293	2.21818	7.89589	1.18921	2.37841	2.21818	15.0952	2.40561	0.158395	-2.6584	4.84859e-06	0.000482935
contig_000000000000002358620_merged_prostate_anti_class2	chr4	40628309	40640106	+	antisense	class2	HoLdUp	RBM47	17.9104	39.1135	30.8791	32.8434	24.066	24.4268	27.7272	22.7061	50.1563	259.384	62.1089	64.6272	62.8579	48.5248	38.394	60.7288	94.2725	79.8543	66.9046	58.7816	47.3753	40.433	36.8654	54.3453	27.459	70.3509	2.56696	1.36006	1.04415e-05	0.000879882
contig_000000000000002393320_merged_prostate_anti_class2	chr4	95127822	95128355	+	antisense	class2	HoLdUp	AC096746.1	0.778711	2.0586	1.0293	1.05946	1.04635	2.22061	2.21818	1.19506	4.25054	5.14651	1.10909	5.29732	4.48985	5.77676	5.64618	4.11721	6.65453	3.32726	7.20512	8.8727	2.25597	2.37841	1.18921	60.9998	1.45078	8.04478	5.60498	2.48671	0.000235742	0.00970395
contig_000000000000002393541_merged_prostate_anti_class2	chr4	96081984	96092446	+	antisense	class2	HoLdUp	UNC5C	106.683	697.867	332.465	271.223	192.528	169.877	153.054	176.869	1389.93	387.018	591.144	518.077	744.192	507.2	569.135	2302.55	403.708	312.763	1309.27	750.852	729.806	362.708	486.386	2898.05	262.571	891.424	3.39534	1.76355	5.43033e-06	0.000525445
contig_000000000000002393548_merged_prostate_anti_class2	chr4	96097599	96100516	+	antisense	class2	HoLdUp	UNC5C	7.78711	61.7581	38.0842	16.9514	21.9733	14.434	16.6363	11.9506	107.964	29.8498	51.018	41.3191	50.5108	25.4178	48.5571	189.392	26.6181	33.2726	147.19	82.0725	40.6074	33.2978	44.0007	202.963	23.6969	72.1281	3.04699	1.60738	0.00017421	0.00774814
contig_000000000000002393549_merged_prostate_anti_class2	chr4	96100871	96102019	+	antisense	class2	HoLdUp	UNC5C	3.89356	30.8791	9.26372	11.6541	7.32443	3.33092	13.3091	10.7555	67.1585	13.3809	29.9454	32.8434	26.9391	24.2624	37.2648	80.2856	12.2	12.2	72.0512	34.3817	39.4794	19.0273	23.7841	107.582	11.3013	39.5491	3.51402	1.81312	1.73223e-05	0.00130387
contig_000000000000002393551_merged_prostate_anti_class2	chr4	96102416	96108724	+	antisense	class2	HoLdUp	UNC5C	27.2549	238.798	104.989	78.4003	36.6221	41.0814	43.2544	70.5084	335.792	119.399	174.127	165.276	268.268	134.021	242.786	579.497	143.072	117.563	496.124	200.745	196.269	114.164	146.272	617.762	80.1136	253.196	3.16193	1.66081	1.29373e-05	0.00103697
contig_000000000000002393552_merged_prostate_anti_class2	chr4	96108825	96110953	+	antisense	class2	HoLdUp	UNC5C	9.34454	51.4651	26.7619	19.0703	7.32443	14.434	12.2	11.9506	76.5097	25.7326	34.3817	43.438	56.1231	41.5927	60.9787	148.22	22.1818	31.0545	109.106	43.2544	36.0955	23.7841	41.6222	118.672	19.0689	57.0467	2.99524	1.58267	3.8563e-05	0.00244187
contig_000000000000002393555_merged_prostate_anti_class2	chr4	96115188	96117868	+	antisense	class2	HoLdUp	UNC5C	29.591	49.4065	21.6153	36.0217	16.7415	24.4268	12.2	14.3407	137.717	25.7326	27.7272	37.0812	69.5926	16.1749	164.868	200.714	53.2362	21.0727	94.6958	67.6543	73.319	51.1359	79.6769	45.4726	25.5429	72.867	2.84983	1.51088	0.00014491	0.00674582
contig_000000000000002393556_merged_prostate_anti_class2	chr4	96118283	96134474	+	antisense	class2	HoLdUp	UNC5C	59.9608	97.7837	100.872	67.8056	43.9466	39.971	37.709	57.3628	291.587	104.989	72.0907	158.919	215.513	55.4569	229.235	560.97	93.1634	56.5635	170.864	86.5088	148.894	58.2711	177.192	87.6179	63.1764	160.49	2.54069	1.34522	0.000240717	0.00986235
contig_000000000000002393557_merged_prostate_anti_class2	chr4	96134634	96142362	+	antisense	class2	HoLdUp	UNC5C	23.3613	32.9377	16.4688	41.3191	23.0196	13.3237	14.4181	29.8764	139.418	41.1721	24.3999	95.3517	107.756	16.1749	130.991	287.175	47.6908	33.2726	88.52	32.1635	77.8309	30.9194	88.0013	26.6181	24.3406	79.216	3.2571	1.70359	4.82733e-05	0.00290393
contig_000000000000002393559_merged_prostate_anti_class2	chr4	96142749	96150931	+	antisense	class2	HoLdUp	UNC5C	11.6807	13.3809	4.11721	6.35678	8.37077	3.33092	4.43635	19.1209	54.4069	8.23442	8.8727	32.8434	29.184	10.3982	56.4618	89.5493	26.6181	9.98179	39.1135	9.98179	20.3037	16.6489	30.9194	13.3091	8.84932	28.5517	3.23345	1.69308	0.00013006	0.00623625
contig_000000000000002398188_merged_prostate_anti_class2	chr4	102091596	102095245	+	antisense	class2	HoLdUp	PPP3CA	8.56582	4.11721	2.0586	3.17839	2.09269	1.11031	3.32726	4.78023	22.1028	61.7581	6.65453	10.5946	3.36739	11.5535	4.51694	11.3223	5.54544	51.018	9.26372	4.43635	20.3037	19.0273	3.56762	7.76361	3.65382	15.7998	4.26496	2.09253	0.000113097	0.00560834
contig_000000000000002398211_merged_prostate_anti_class2	chr4	102118639	102121332	+	antisense	class2	HoLdUp	PPP3CA	1.55742	7.20512	1.0293	5.29732	1.04635	3.33092	5.54544	3.58517	26.3533	283.058	1.10909	16.9514	20.2043	8.08747	3.38771	6.17581	19.9636	66.5453	52.4944	17.7454	47.3753	17.8381	10.7029	17.7454	3.57463	38.4836	10.8333	3.43741	3.29088e-07	5.43643e-05
contig_000000000000002398227_merged_prostate_anti_class2	chr4	102132066	102135153	+	antisense	class2	HoLdUp	PPP3CA	7.0084	8.23442	18.5274	5.29732	1.04635	18.8752	7.76361	7.17035	109.664	633.021	8.8727	49.7948	60.613	73.9426	27.1017	38.0842	28.8363	440.308	108.077	41.0362	148.894	139.137	17.8381	47.6908	9.24039	123.307	13.3601	3.73986	3.31668e-10	1.93689e-07
contig_000000000000002398265_merged_prostate_anti_class2	chr4	102172212	102177317	+	antisense	class2	HoLdUp	PPP3CA	7.78711	16.4688	16.4688	13.773	3.13904	8.88246	4.43635	2.39012	81.6103	266.589	9.98179	50.8542	25.8166	35.8159	46.2987	24.7033	16.6363	289.472	37.0549	21.0727	77.8309	79.6769	7.13524	23.2908	9.16822	68.365	7.44475	2.89622	2.67983e-07	4.61119e-05
contig_000000000000002398266_merged_prostate_anti_class2	chr4	102177789	102179321	+	antisense	class2	HoLdUp	PPP3CA	0.778711	2.0586	2.0586	2.11893	1.04635	3.33092	2.21818	1.19506	6.80086	62.7874	1.10909	7.41624	2.24492	9.24282	5.64618	3.08791	3.32726	29.9454	3.08791	2.21818	14.6638	8.32445	1.18921	3.32726	1.85067	10.2762	5.61755	2.48994	0.000222445	0.00930217
contig_000000000000002398363_merged_prostate_anti_class2	chr4	102266662	102267260	+	antisense	class2	HoLdUp	PPP3CA	2.33613	3.08791	2.0586	3.17839	1.04635	1.11031	2.21818	3.58517	6.80086	9.26372	3.32726	14.8325	2.24492	6.93212	10.1631	17.4981	11.0909	9.98179	8.23442	7.76361	9.02387	5.94604	2.37841	1.10909	2.32763	7.91192	3.42663	1.77679	8.88387e-05	0.00467463
contig_000000000000002417457_merged_prostate_anti_class2	chr4	129518507	129520041	+	antisense	class2	HoLdUp	AC078850.2	2.33613	3.08791	2.0586	1.05946	4.18539	5.55153	1.10909	1.19506	5.10064	10.293	8.8727	5.29732	7.85723	4.62141	126.474	5.14651	4.43635	2.21818	6.17581	24.3999	6.76791	4.75683	8.32445	5.54544	2.5729	14.768	5.7263	2.5176	0.000144895	0.00674582
contig_000000000000002436990_merged_prostate_anti_class2	chr4	155221131	155225073	+	antisense	class2	HoLdUp	DCHS2	116.807	100.872	330.406	101.708	169.508	86.6039	135.309	155.357	63.7581	21.6153	3.32726	55.0921	28.0616	65.8551	36.1355	67.9339	58.7816	33.2726	19.5567	56.5635	49.6313	84.4337	78.4877	28.8363	149.571	46.9589	0.313863	-1.6718	9.44425e-07	0.000128343
contig_000000000000002446838_merged_prostate_anti_class2	chr4	167654542	167656222	+	antisense	class2	HoLdUp	SPOCK3	21.8039	32.9377	42.2014	38.1407	26.1587	17.7649	27.7272	3.58517	12.7516	10.293	3.32726	5.29732	6.73477	19.641	14.6801	9.26372	15.5272	9.98179	10.293	7.76361	9.02387	17.8381	19.0273	4.43635	26.2899	10.9925	0.4162	-1.26465	9.46303e-05	0.00490351
contig_000000000000002448764_merged_prostate_anti_class2	chr4	170016340	170017828	+	antisense	class2	HoLdUp	SH3RF1	2.33613	4.11721	9.26372	4.23785	1.04635	3.33092	2.21818	3.58517	7.65097	20.586	7.76361	5.29732	1.12246	6.93212	12.4216	7.20512	18.8545	11.0909	9.26372	11.0909	16.9198	20.2165	7.13524	11.0909	3.76694	10.9151	2.90319	1.53764	0.000144677	0.00674012
contig_000000000000002449742_merged_prostate_anti_class2	chr4	171010483	171014660	+	antisense	class2	HoLdUp	AADAT	5.45098	12.3516	8.23442	8.4757	4.18539	7.77215	4.43635	4.78023	8.50107	21.6153	82.0725	3.17839	20.2043	9.24282	6.77541	16.4688	12.2	13.3091	78.227	13.3091	39.4794	9.51366	48.7575	9.98179	6.96086	24.5523	3.52486	1.81757	0.000230275	0.0095428
contig_000000000000002451370_merged_prostate_anti_class2	chr4	174245843	174250005	+	antisense	class2	HoLdUp	AC097534.1	3.89356	33.967	23.674	14.8325	13.6025	19.9855	25.509	19.1209	54.4069	52.4944	45.4726	60.3894	63.9803	31.1945	44.0402	296.439	49.9089	59.8907	167.776	97.5997	50.7593	11.8921	33.2978	130.872	19.3231	78.1509	4.05924	2.02121	2.04624e-06	0.000240335
contig_000000000000002451371_merged_prostate_anti_class2	chr4	174250158	174252571	+	antisense	class2	HoLdUp	AC097534.1	2.33613	6.17581	11.3223	2.11893	4.18539	2.22061	4.43635	4.78023	15.3019	15.4395	14.4181	16.9514	11.2246	10.3982	6.77541	86.4614	14.4181	22.1818	51.4651	25.509	12.4078	7.13524	19.0273	33.2726	4.69697	22.6492	4.84855	2.27755	8.75049e-07	0.000121004
contig_000000000000002452581_merged_prostate_anti_class2	chr4	175707246	175711204	+	antisense	class2	HoLdUp	GLRA3	13.2381	21.6153	11.3223	2.11893	6.27808	5.55153	4.43635	3.58517	2.55032	1.0293	1.10909	2.11893	1.12246	2.31071	1.12924	1.0293	2.21818	2.21818	2.0586	1.10909	1.12798	2.37841	2.37841	2.21818	8.51823	1.75665	0.20349	-2.29697	1.12138e-07	2.2532e-05
contig_000000000000002465062_merged_prostate_anti_class2	chr4	1203955	1204863	-	antisense	class2	HoLdUp	CTBP1-AS	11.6807	30.8791	10.293	108.065	4.18539	15.5443	16.6363	3.58517	24.6531	144.102	74.3089	227.785	121.226	129.4	337.641	67.9339	14.4181	4.43635	117.34	118.672	80.0869	64.2172	200.976	53.2362	25.1086	111.277	4.43171	2.14786	9.77715e-05	0.00502588
contig_000000000000002472181_merged_prostate_anti_class2	chr4	12239710	12246363	-	antisense	class2	HoLdUp	LINC02270	14.7955	62.7874	52.4944	14.8325	104.635	49.9638	36.5999	17.9259	50.1563	6.17581	2.21818	4.23785	2.24492	9.24282	1.12924	18.5274	19.9636	8.8727	2.0586	3.32726	7.89589	3.56762	8.32445	2.21818	44.2543	9.38506	0.214302	-2.22228	2.72467e-05	0.00185822
contig_000000000000002493571_merged_prostate_anti_class2	chr4	42085532	42090084	-	antisense	class2	HoLdUp	SLC30A9	3.11485	10.293	7.20512	6.35678	1.04635	7.77215	1.10909	1.19506	11.0514	23.674	11.0909	15.8919	16.8369	10.3982	42.9109	11.3223	6.65453	7.76361	26.7619	9.98179	13.5358	10.7029	5.94604	7.76361	4.76155	14.5179	3.0468	1.60729	0.000127344	0.0061394
contig_000000000000002514443_merged_prostate_anti_class2	chr4	72253507	72259939	-	antisense	class2	HoLdUp	SLC4A4	4.67227	3.08791	7.20512	5.29732	5.23173	1.11031	1.10909	4.78023	10.2013	7.20512	7.76361	7.41624	11.2246	1.15535	21.4555	18.5274	4.43635	149.727	2.0586	21.0727	20.3037	9.51366	92.7582	135.309	4.06175	32.508	7.97567	2.99561	1.17379e-05	0.000959676
contig_000000000000002527736_merged_prostate_anti_class2	chr4	92261152	92262817	-	antisense	class2	HoLdUp	CCSER1	3.89356	1.0293	1.0293	19.0703	1.04635	1.11031	1.10909	26.2913	1.70021	1.0293	1.10909	2.11893	1.12246	1.15535	1.12924	2.0586	1.10909	2.21818	1.0293	1.10909	1.12798	1.18921	2.37841	1.10909	6.82244	1.41835	0.211043	-2.24439	0.000134039	0.00637298
contig_000000000000002530575_merged_prostate_anti_class2	chr4	95209131	95214848	-	antisense	class2	HoLdUp	SMARCAD1	35.8207	21.6153	40.1428	698.186	36.6221	22.2061	43.2544	15.5357	26.3533	23.674	6.65453	120.779	23.5717	13.8642	15.8093	23.674	11.0909	25.509	17.4981	25.509	25.9436	23.7841	11.8921	17.7454	114.173	25.8345	0.226438	-2.14281	0.000176961	0.00783885
contig_000000000000002530816_merged_prostate_anti_class2	chr4	95545351	95545972	-	antisense	class2	HoLdUp	PDLIM5	1.55742	2.0586	1.0293	1.05946	1.04635	1.11031	1.10909	1.19506	29.7538	116.311	1.10909	2.11893	1.12246	4.62141	1.12924	1.0293	2.21818	25.509	18.5274	7.76361	10.1519	10.7029	1.18921	6.65453	1.2707	14.9945	11.7758	3.55776	1.33906e-05	0.00106555
contig_000000000000002530818_merged_prostate_anti_class2	chr4	95546606	95548842	-	antisense	class2	HoLdUp	PDLIM5	0.778711	2.0586	1.0293	1.05946	1.04635	2.22061	1.10909	1.19506	5.95075	34.9963	2.21818	3.17839	3.36739	12.7089	1.12924	1.0293	3.32726	31.0545	2.0586	33.2726	6.76791	4.75683	1.18921	12.2	1.31215	9.95033	7.65206	2.93585	3.87076e-05	0.00244821
contig_000000000000002530842_merged_prostate_anti_class2	chr4	95565951	95572224	-	antisense	class2	HoLdUp	PDLIM5	14.0168	23.674	67.9339	26.4866	6.27808	27.7577	45.4726	40.632	153.019	818.295	48.7999	39.2001	114.491	72.7872	60.9787	22.6446	34.3817	277.272	85.4321	79.8543	106.031	85.6229	67.7848	117.563	31.5314	136.51	4.33565	2.11625	2.92632e-05	0.00197135
contig_000000000000002530843_merged_prostate_anti_class2	chr4	95572414	95577682	-	antisense	class2	HoLdUp	PDLIM5	6.22969	4.11721	8.23442	7.41624	2.09269	4.44123	9.98179	23.9012	124.966	826.53	87.6179	114.422	56.1231	24.2624	100.502	19.5567	51.018	327.181	120.428	16.6363	47.3753	29.7302	45.1899	72.0907	8.3018	128.977	15.6258	3.96586	1.67533e-11	1.75014e-08
contig_000000000000002530844_merged_prostate_anti_class2	chr4	95577807	95578920	-	antisense	class2	HoLdUp	PDLIM5	1.55742	1.0293	2.0586	2.11893	1.04635	2.22061	1.10909	1.19506	21.2527	136.897	16.6363	18.0109	4.48985	3.46606	21.4555	6.17581	22.1818	48.7999	18.5274	3.32726	6.76791	7.13524	8.32445	8.8727	1.54192	22.0201	14.2912	3.83706	1.4854e-08	4.31945e-06
contig_000000000000002530845_merged_prostate_anti_class2	chr4	95579189	95580791	-	antisense	class2	HoLdUp	PDLIM5	1.55742	1.0293	2.0586	2.11893	1.04635	1.11031	2.21818	2.39012	9.35118	27.7912	5.54544	4.23785	4.48985	4.62141	12.4216	6.17581	4.43635	14.4181	7.20512	5.54544	2.25597	5.94604	5.94604	3.32726	1.69115	7.73217	4.63291	2.21192	2.4369e-05	0.00170037
contig_000000000000002530855_merged_prostate_anti_class2	chr4	95598255	95601972	-	antisense	class2	HoLdUp	AC108067.1	1.55742	5.14651	29.8498	13.773	6.27808	41.0814	42.1453	27.4863	136.017	678.31	46.5817	42.3785	125.716	94.7389	93.7265	41.1721	37.709	177.454	112.194	27.7272	89.1108	51.1359	44.0007	70.9816	20.9147	116.81	5.60635	2.48706	2.82118e-06	0.000310305
contig_000000000000002530857_merged_prostate_anti_class2	chr4	95605756	95607630	-	antisense	class2	HoLdUp	AC108067.1	3.11485	4.11721	54.553	25.4271	4.18539	24.4268	77.6361	38.2418	198.925	824.471	63.218	55.0921	148.165	222.983	100.502	20.586	28.8363	455.835	71.0219	25.509	146.638	85.6229	47.5683	149.727	28.9628	165.294	5.71843	2.51562	1.88089e-05	0.00138984
contig_000000000000002537486_merged_prostate_anti_class2	chr4	106474388	106474950	-	antisense	class2	HoLdUp	ARHGEF38	3.11485	2.0586	1.0293	2.11893	1.04635	2.22061	5.54544	1.19506	10.2013	34.9963	5.54544	5.29732	25.8166	6.93212	10.1631	18.5274	15.5272	16.6363	9.26372	13.3091	7.89589	13.0813	10.7029	2.21818	2.29114	12.8821	5.59397	2.48387	2.24565e-07	4.00479e-05
contig_000000000000002537488_merged_prostate_anti_class2	chr4	106475890	106476142	-	antisense	class2	HoLdUp	ARHGEF38	0.778711	1.0293	1.0293	1.05946	1.04635	1.11031	3.32726	1.19506	4.25054	34.9963	1.10909	10.5946	11.2246	6.93212	9.03388	10.293	11.0909	4.43635	6.17581	6.65453	4.51194	13.0813	5.94604	1.10909	1.32197	8.84001	6.81352	2.7684	3.97118e-06	0.000410186
contig_000000000000002537490_merged_prostate_anti_class2	chr4	106477327	106479705	-	antisense	class2	HoLdUp	ARHGEF38	0.778711	2.0586	1.0293	1.05946	3.13904	1.11031	1.10909	1.19506	5.95075	31.9084	1.10909	4.23785	4.48985	2.31071	2.25847	4.11721	14.4181	6.65453	9.26372	6.65453	7.89589	4.75683	4.75683	2.21818	1.43495	7.06256	4.98271	2.31693	0.000102606	0.0052172
contig_000000000000002546672_merged_prostate_anti_class2	chr4	119896718	119898074	-	antisense	class2	HoLdUp	SYNPO2	1.55742	5.14651	16.4688	9.53517	6.27808	12.2134	19.9636	4.78023	5.10064	2.0586	1.10909	5.29732	1.12246	2.31071	2.25847	5.14651	5.54544	3.32726	3.08791	2.21818	2.25597	3.56762	1.18921	2.21818	9.4929	2.98835	0.322063	-1.63458	4.04605e-05	0.00253832
contig_000000000000002558682_merged_prostate_anti_class2	chr4	134071040	134074144	-	antisense	class2	HoLdUp	PCDH10	4.67227	9.26372	13.3809	10.5946	12.5562	6.66184	13.3091	3.58517	5.10064	6.17581	1.10909	2.11893	1.12246	4.62141	1.12924	5.14651	3.32726	4.43635	4.11721	5.54544	3.38395	5.94604	2.37841	4.43635	9.25297	3.75594	0.410554	-1.28436	0.000119307	0.00584658
contig_000000000000002563846_merged_prostate_anti_class2	chr4	142552144	142558554	-	antisense	class2	HoLdUp	IL15	26.4762	16.4688	24.7033	30.7244	34.5294	16.6546	24.3999	19.1209	13.6017	17.4981	11.0909	8.4757	4.48985	21.9517	13.5508	13.3809	11.0909	18.8545	4.11721	6.65453	14.6638	8.32445	19.0273	6.65453	24.1347	12.0892	0.499329	-1.00194	0.000163837	0.00741354
contig_000000000000002566226_merged_prostate_anti_class2	chr4	146535967	146540507	-	antisense	class2	HoLdUp	MMAA	22.5826	15.4395	29.8498	20.1298	15.6952	19.9855	31.0545	11.9506	51.8566	428.19	57.6726	43.438	44.8985	54.3016	37.2648	19.5567	26.6181	70.9816	91.6079	15.5272	36.0955	38.0546	27.3518	46.5817	20.8359	68.1248	3.26989	1.70924	0.000216588	0.0091178
contig_000000000000002593630_merged_prostate_anti_class2	chr4	184358207	184366800	-	antisense	class2	HoLdUp	CDKN2AIP	33.4846	41.1721	37.0549	26.4866	23.0196	39.971	88.727	37.0468	101.163	761.684	109.8	61.4489	57.2456	121.312	83.5634	68.9632	66.5453	171.909	134.839	31.0545	63.1671	91.5689	36.8654	169.69	40.8703	133.176	3.26166	1.70561	0.000120288	0.00587832
contig_000000000000002598792_merged_prostate_anti_class2	chr5	1049614	1059124	+	antisense	class2	HoLdUp	SLC12A7	49.0588	7.20512	12.3516	13.773	21.9733	12.2134	44.3635	15.5357	17.0021	6.17581	8.8727	6.35678	7.85723	15.0196	3.38771	9.26372	3.32726	5.54544	6.17581	14.4181	3.38395	10.7029	8.32445	1.10909	22.0593	7.93267	0.359172	-1.47725	0.0001087	0.00544421
contig_000000000000002603630_merged_prostate_anti_class2	chr5	7305219	7306425	+	antisense	class2	HoLdUp	AC091951.1	0.778711	2.0586	45.2893	2.11893	2.09269	3.33092	4.43635	11.9506	0.850107	1.0293	1.10909	3.17839	1.12246	1.15535	2.25847	1.0293	1.10909	1.10909	1.0293	1.10909	1.12798	1.18921	1.18921	2.21818	9.00701	1.36335	0.151437	-2.72321	5.85754e-06	0.000556522
contig_000000000000002625019_merged_prostate_anti_class2	chr5	33984813	33989611	+	antisense	class2	HoLdUp	SLC45A2	0.778711	2.0586	1.0293	4.23785	2.09269	3.33092	2.21818	3.58517	19.5525	6.17581	59.8907	32.8434	41.5311	11.5535	36.1355	1.0293	17.7454	47.6908	21.6153	7.76361	34.9675	8.32445	22.5949	3.32726	2.41643	23.2963	9.80699	3.29381	4.4787e-09	1.63715e-06
contig_000000000000002625033_merged_prostate_anti_class2	chr5	34002960	34005283	+	antisense	class2	HoLdUp	AMACR	1.55742	1.0293	3.08791	1.05946	2.09269	1.11031	1.10909	3.58517	12.7516	7.20512	26.6181	19.0703	51.6333	8.08747	7.90465	2.0586	2.21818	16.6363	13.3809	7.76361	10.1519	2.37841	5.94604	2.21818	1.82892	12.2514	6.75255	2.75543	3.80368e-06	0.000395479
contig_000000000000002627975_merged_prostate_anti_class2	chr5	38793560	38795719	+	antisense	class2	HoLdUp	OSMR-AS1	5.45098	7.20512	7.20512	8.4757	10.4635	4.44123	9.98179	11.9506	0.850107	2.0586	1.10909	1.05946	1.12246	3.46606	1.12924	4.11721	2.21818	2.21818	2.0586	2.21818	1.12798	2.37841	2.37841	4.43635	8.14675	2.12166	0.261306	-1.93619	1.32328e-07	2.60197e-05
contig_000000000000002638521_merged_prostate_anti_class2	chr5	54464266	54464816	+	antisense	class2	HoLdUp	CDC20B	4.67227	10.293	16.4688	22.2487	15.6952	9.99276	16.6363	19.1209	8.50107	9.26372	2.21818	5.29732	6.73477	8.08747	1.12924	3.08791	7.76361	5.54544	5.14651	4.43635	5.63992	14.2705	7.13524	2.21818	14.391	6.02971	0.422651	-1.24246	0.000134518	0.00638609
contig_000000000000002638779_merged_prostate_anti_class2	chr5	54932192	54933114	+	antisense	class2	HoLdUp	SLC38A9	2.33613	3.08791	1.0293	2.11893	1.04635	1.11031	1.10909	5.97529	7.65097	171.893	6.65453	24.3677	3.36739	10.3982	1.12924	1.0293	17.7454	34.3817	17.4981	1.10909	25.9436	7.13524	1.18921	1.10909	2.22666	20.7876	9.39847	3.23243	3.55806e-05	0.00229427
contig_000000000000002653511_merged_prostate_anti_class2	chr5	76925505	76930868	+	antisense	class2	HoLdUp	OTP	3.11485	1.0293	3.08791	2.11893	1.04635	1.11031	3.32726	1.19506	7.65097	7.20512	4.43635	2.11893	7.85723	38.1266	2.25847	7.20512	44.3635	6.65453	7.20512	2.21818	10.1519	4.75683	17.8381	27.7272	2.00374	12.3609	6.07873	2.60377	1.28174e-05	0.00102923
contig_000000000000002655229_merged_prostate_anti_class2	chr5	78809848	78812250	+	antisense	class2	HoLdUp	HOMER1	3.89356	4.11721	1.0293	5.29732	1.04635	6.66184	5.54544	5.97529	21.2527	37.0549	8.8727	6.35678	11.2246	2.31071	16.9385	13.3809	7.76361	11.0909	31.9084	4.43635	13.5358	8.32445	15.4597	8.8727	4.19579	13.674	3.30348	1.72399	7.91616e-05	0.0042827
contig_000000000000002661318_merged_prostate_anti_class2	chr5	88765758	88771507	+	antisense	class2	HoLdUp	AC074131.1	17.9104	11.3223	34.9963	21.1893	26.1587	23.3164	31.0545	5.97529	7.65097	5.14651	1.10909	6.35678	6.73477	3.46606	4.51694	20.586	9.98179	18.8545	6.17581	8.8727	7.89589	4.75683	7.13524	7.76361	21.4904	7.93772	0.370233	-1.43349	3.3451e-05	0.00218404
contig_000000000000002681979_merged_prostate_anti_class2	chr5	114958317	114959513	+	antisense	class2	HoLdUp	TMED7-TICAM2	10.1232	17.4981	18.5274	13.773	12.5562	15.5443	12.2	5.97529	4.25054	3.08791	6.65453	2.11893	6.73477	4.62141	9.03388	7.20512	7.76361	4.43635	4.11721	8.8727	4.51194	7.13524	1.18921	15.5272	13.2747	6.07879	0.455803	-1.13352	0.000212653	0.00899337
contig_000000000000002684511_merged_prostate_anti_class2	chr5	119697110	119698176	+	antisense	class2	HoLdUp	AC113418.1	0.778711	1.0293	1.0293	1.05946	2.09269	2.22061	1.10909	1.19506	2.55032	3.08791	3.32726	3.17839	25.8166	3.46606	1.12924	3.08791	1.10909	1.10909	2.0586	3.32726	4.51194	70.1632	22.5949	5.54544	1.31428	9.75396	7.43874	2.89506	0.000166506	0.00750237
contig_000000000000002684661_merged_prostate_anti_class2	chr5	120045196	120051232	+	antisense	class2	HoLdUp	RNU4-69P	10.1232	9.26372	5.14651	30.7244	101.496	18.8752	31.0545	17.9259	138.568	83.3735	118.672	91.1138	239.084	32.3499	108.407	130.721	21.0727	14.4181	106.018	6.65453	205.293	159.354	133.191	439.199	28.0761	126.718	4.51689	2.17533	4.20655e-05	0.00261704
contig_000000000000002694758_merged_prostate_anti_class2	chr5	133947425	133951739	+	antisense	class2	HoLdUp	SAR1B	4.67227	6.17581	4.11721	7.41624	4.18539	6.66184	13.3091	11.9506	60.3576	323.201	23.2908	12.7136	44.8985	26.5731	93.7265	43.2307	3.32726	16.6363	18.5274	39.9272	37.2235	46.3791	5.94604	33.2726	7.31105	51.8269	7.13049	2.834	3.86668e-07	6.20529e-05
contig_000000000000002698805_merged_prostate_anti_class2	chr5	140464222	140473806	+	antisense	class2	HoLdUp	AC244517.5	21.8039	40.1428	56.6116	38.1407	37.6685	87.7142	29.9454	21.511	67.1585	49.4065	151.945	44.4974	170.614	101.671	21.4555	78.227	115.345	23.2908	203.802	114.236	116.182	167.678	114.164	275.054	41.6923	113.42	2.72204	1.44469	0.000116396	0.00573347
contig_000000000000002698842_merged_prostate_anti_class2	chr5	140576207	140576446	+	antisense	class2	HoLdUp	AC244517.11	1.55742	2.0586	1.0293	4.23785	1.04635	3.33092	3.32726	1.19506	17.8523	9.26372	8.8727	3.17839	13.4695	6.93212	1.12924	1.0293	5.54544	5.54544	14.4102	5.54544	9.02387	4.75683	7.13524	11.0909	2.22285	7.79879	3.57177	1.83664	0.000125352	0.00605927
contig_000000000000002720304_merged_prostate_anti_class2	chr5	176942022	176943613	+	antisense	class2	HoLdUp	DDX41	3.11485	2.0586	6.17581	3.17839	11.5098	3.33092	4.43635	2.39012	0.850107	2.0586	1.10909	1.05946	1.12246	1.15535	1.12924	1.0293	1.10909	2.21818	1.0293	1.10909	3.38395	2.37841	1.18921	1.10909	4.52436	1.44	0.315604	-1.66381	0.000205114	0.00873488
contig_000000000000002734308_merged_prostate_anti_class2	chr5	15818687	15820551	-	antisense	class2	HoLdUp	FBXL7	2.33613	2.0586	1.0293	3.17839	2.09269	3.33092	1.10909	2.39012	4.25054	5.14651	16.6363	20.1298	14.592	2.31071	33.8771	37.0549	3.32726	1.10909	10.293	7.76361	6.76791	1.18921	5.94604	5.54544	2.19066	10.9962	5.02827	2.33006	6.69996e-05	0.00374827
contig_000000000000002734310_merged_prostate_anti_class2	chr5	15822444	15824203	-	antisense	class2	HoLdUp	FBXL7	1.55742	4.11721	2.0586	4.23785	2.09269	3.33092	1.10909	3.58517	7.65097	8.23442	13.3091	32.8434	8.9797	3.46606	40.6525	61.7581	9.98179	1.10909	27.7912	7.76361	10.1519	2.37841	9.51366	1.10909	2.76112	15.4183	5.63117	2.49344	3.16146e-05	0.00209643
contig_000000000000002768551_merged_prostate_anti_class2	chr5	66758042	66758702	-	antisense	class2	HoLdUp	AC112206.2	3.89356	5.14651	6.17581	13.773	13.6025	2.22061	6.65453	3.58517	0.850107	3.08791	1.10909	1.05946	3.36739	5.77676	2.25847	5.14651	2.21818	3.32726	2.0586	2.21818	1.12798	2.37841	1.18921	1.10909	6.88147	2.39266	0.346513	-1.52902	0.00014332	0.00670152
contig_000000000000002768779_merged_prostate_anti_class2	chr5	66994050	66994521	-	antisense	class2	HoLdUp	AC112206.2	1.55742	4.11721	2.0586	2.11893	88.9395	18.8752	3.32726	2.39012	3.40043	1.0293	2.21818	1.05946	1.12246	1.15535	2.25847	6.17581	1.10909	1.10909	1.0293	1.10909	12.4078	1.18921	1.18921	1.10909	15.423	2.41696	0.157264	-2.66874	7.86294e-05	0.00426153
contig_000000000000002770196_merged_prostate_anti_class2	chr5	69503704	69515031	-	antisense	class2	HoLdUp	RP11-1415C14.1	15.5742	36.0256	40.1428	44.4974	84.7541	57.736	51.018	14.3407	112.214	63.8167	55.4544	135.611	254.799	85.4961	102.76	223.359	46.5817	76.5271	203.802	93.1634	145.51	44.0007	27.3518	96.4906	43.0111	110.434	2.57103	1.36235	0.000180023	0.00793118
contig_000000000000002805214_merged_prostate_anti_class2	chr5	118409000	118410500	-	antisense	class2	HoLdUp	DMXL1	3.11485	2.0586	1.0293	1.05946	1.04635	1.11031	2.21818	2.39012	1487.69	1.0293	1.10909	3.17839	1.12246	1.15535	2.25847	1.0293	1.10909	4.43635	1.0293	2.21818	1.12798	2.37841	1.18921	1.10909	1.75339	94.573	53.8303	5.75035	1.29338e-05	0.00103697
contig_000000000000002808607_merged_prostate_anti_class2	chr5	121743210	121744143	-	antisense	class2	HoLdUp	SNCAIP	11.6807	32.9377	5.14651	2.11893	3.13904	6.66184	8.8727	2.39012	3.40043	7.20512	1.10909	3.17839	1.12246	1.15535	2.25847	4.11721	1.10909	3.32726	3.08791	3.32726	1.12798	1.18921	1.18921	4.43635	9.11843	2.6463	0.291822	-1.77684	0.000152961	0.00702655
contig_000000000000002809034_merged_prostate_anti_class2	chr5	122346302	122354872	-	antisense	class2	HoLdUp	SNX24	66.9692	78.227	108.077	74.1624	200.899	83.273	47.6908	26.2913	56.1071	18.5274	5.54544	11.6541	13.4695	19.641	25.9724	42.2014	21.0727	27.7272	36.0256	55.4544	22.5597	13.0813	24.9733	9.98179	85.6986	25.2496	0.295398	-1.75927	1.02201e-06	0.000136612
contig_000000000000002809035_merged_prostate_anti_class2	chr5	122355011	122356712	-	antisense	class2	HoLdUp	SNX24	29.591	32.9377	31.9084	25.4271	85.8004	27.7577	27.7272	21.511	23.803	5.14651	6.65453	10.5946	8.9797	17.3303	7.90465	17.4981	8.8727	22.1818	15.4395	23.2908	7.89589	13.0813	5.94604	13.3091	35.3326	12.9955	0.369225	-1.43743	2.80982e-06	0.000309364
contig_000000000000002815435_merged_prostate_anti_class2	chr5	132148417	132149986	-	antisense	class2	HoLdUp	SOWAHA	7.0084	5.14651	16.4688	1.05946	1.04635	12.2134	14.4181	22.7061	3.40043	1.0293	1.10909	1.05946	2.24492	2.31071	1.12924	3.08791	7.76361	1.10909	2.0586	2.21818	1.12798	2.37841	3.56762	2.21818	10.0084	2.3633	0.238609	-2.06728	7.66808e-06	0.000687917
contig_000000000000002820180_merged_prostate_anti_class2	chr5	140205623	140207218	-	antisense	class2	HoLdUp	PCDHA1	0.778711	5.14651	3.08791	3.17839	3.13904	3.33092	1.10909	1.19506	0.850107	1.0293	26.6181	18.0109	12.3471	8.08747	1.12924	1.0293	15.5272	2.21818	27.7912	19.9636	7.89589	8.32445	66.5956	80.9634	2.6207	18.6488	7.12789	2.83347	4.24554e-05	0.00263386
contig_000000000000002820184_merged_prostate_anti_class2	chr5	140211174	140222443	-	antisense	class2	HoLdUp	PCDHA1	3.11485	13.3809	16.4688	14.8325	16.7415	15.5443	6.65453	2.39012	5.95075	5.14651	188.545	78.4003	25.8166	3.46606	1.12924	3.08791	67.6543	2.21818	150.278	35.4908	38.3515	23.7841	260.436	513.508	11.1409	87.704	7.87512	2.9773	8.22171e-05	0.004404
contig_000000000000002820198_merged_prostate_anti_class2	chr5	140234133	140234804	-	antisense	class2	HoLdUp	PCDHA1	1.55742	3.08791	3.08791	1.05946	3.13904	2.22061	1.10909	1.19506	2.55032	2.0586	26.6181	18.0109	3.36739	1.15535	1.12924	1.0293	16.6363	2.21818	21.6153	8.8727	7.89589	5.94604	45.1899	53.2362	2.05706	13.5956	6.58721	2.71967	6.58837e-05	0.00369993
contig_000000000000002820200_merged_prostate_anti_class2	chr5	140235285	140235608	-	antisense	class2	HoLdUp	PCDHA1	1.55742	3.08791	1.0293	1.05946	2.09269	2.22061	1.10909	1.19506	1.70021	1.0293	31.0545	7.41624	3.36739	1.15535	1.12924	1.0293	18.8545	1.10909	15.4395	3.32726	7.89589	4.75683	82.0553	53.2362	1.66894	14.6598	8.75147	3.12952	5.92743e-05	0.0033989
contig_000000000000002820201_merged_prostate_anti_class2	chr5	140235741	140236330	-	antisense	class2	HoLdUp	PCDHA1	1.55742	1.0293	2.0586	2.11893	1.04635	1.11031	2.21818	1.19506	2.55032	1.0293	35.4908	9.53517	2.24492	1.15535	1.12924	1.0293	16.6363	1.10909	15.4395	2.21818	4.51194	5.94604	108.218	58.7816	1.54177	16.6891	10.7938	3.43213	2.82121e-05	0.00191103
contig_000000000000002841051_merged_prostate_anti_class2	chr5	169288394	169290483	-	antisense	class2	HoLdUp	DOCK2	21.8039	32.9377	32.9377	55.0921	48.132	9.99276	29.9454	2.39012	11.0514	8.23442	6.65453	4.23785	3.36739	4.62141	2.25847	5.14651	8.8727	6.65453	4.11721	13.3091	4.51194	5.94604	10.7029	1.10909	29.1539	6.29971	0.216543	-2.20727	1.58856e-08	4.57119e-06
contig_000000000000002841373_merged_prostate_anti_class2	chr5	169800478	169801361	-	antisense	class2	HoLdUp	KCNIP1	2.33613	6.17581	25.7326	5.29732	12.5562	2.22061	6.65453	3.58517	2.55032	2.0586	2.21818	4.23785	2.24492	2.31071	1.12924	3.08791	3.32726	1.10909	3.08791	3.32726	4.51194	2.37841	1.18921	1.10909	8.06979	2.49237	0.310532	-1.68719	9.83682e-05	0.00505302
contig_000000000000002847403_merged_prostate_anti_class2	chr5	176874722	176881726	-	antisense	class2	HoLdUp	PRR7	11.6807	13.3809	16.4688	7.41624	15.6952	2.22061	21.0727	33.4616	30.6039	34.9963	44.3635	41.3191	58.368	35.8159	16.9385	72.0512	11.0909	31.0545	58.6702	37.709	24.8157	21.4057	27.3518	38.8181	15.1746	36.5858	2.42716	1.27927	0.000116366	0.00573347
contig_000000000000002848178_merged_prostate_anti_class2	chr5	178357180	178359171	-	antisense	class2	HoLdUp	ZFP2	3.89356	7.20512	12.3516	7.41624	23.0196	12.2134	7.76361	8.3654	9.35118	4.11721	2.21818	2.11893	4.48985	5.77676	2.25847	8.23442	3.32726	3.32726	2.0586	4.43635	4.51194	2.37841	1.18921	1.10909	10.2786	3.80645	0.379541	-1.39767	0.000147478	0.00683072
contig_000000000000002848180_merged_prostate_anti_class2	chr5	178359568	178361432	-	antisense	class2	HoLdUp	ZFP2	4.67227	7.20512	13.3809	7.41624	13.6025	11.1031	8.8727	9.56046	6.80086	3.08791	2.21818	1.05946	3.36739	3.46606	2.25847	11.3223	3.32726	4.43635	6.17581	1.10909	2.25597	3.56762	2.37841	1.10909	9.47666	3.62127	0.392441	-1.34945	0.000128685	0.00619053
contig_000000000000002857048_merged_prostate_anti_class2	chr6	10141261	10145610	+	antisense	class2	HoLdUp	OFCC1	4.67227	8.23442	8.23442	21.1893	7.32443	5.55153	8.8727	3.58517	15.3019	14.4102	22.1818	172.692	25.8166	38.1266	160.351	11.3223	123.109	51.018	37.0549	53.2362	126.334	23.7841	135.57	1.10909	8.45803	63.2136	7.47605	2.90228	1.61384e-07	3.07456e-05
contig_000000000000002871565_merged_prostate_anti_class2	chr6	32190668	32195564	+	antisense	class2	HoLdUp	NOTCH4	18.6891	21.6153	42.2014	32.8434	47.0856	16.6546	19.9636	20.316	15.3019	5.14651	2.21818	2.11893	5.61231	4.62141	1.12924	33.967	8.8727	4.43635	3.08791	7.76361	12.4078	10.7029	1.18921	1.10909	27.4211	7.48031	0.274772	-1.86369	3.88735e-05	0.00245659
contig_000000000000002871588_merged_prostate_anti_class2	chr6	32323449	32324213	+	antisense	class2	HoLdUp	C6orf10	2.33613	9.26372	6.17581	10.5946	33.4831	3.33092	3.32726	8.3654	4.25054	2.0586	1.10909	2.11893	1.12246	1.15535	2.25847	9.26372	6.65453	2.21818	1.0293	1.10909	2.25597	1.18921	1.18921	1.10909	9.60962	2.50573	0.265174	-1.91499	9.42576e-05	0.00489203
contig_000000000000002871599_merged_prostate_anti_class2	chr6	32332756	32334697	+	antisense	class2	HoLdUp	C6orf10	12.4594	11.3223	6.17581	14.8325	28.2514	8.88246	2.21818	28.6814	7.65097	4.11721	1.10909	3.17839	4.48985	4.62141	2.25847	12.3516	7.76361	8.8727	2.0586	1.10909	1.12798	2.37841	2.37841	2.21818	14.1029	4.23025	0.303803	-1.71879	6.25983e-05	0.00354888
contig_000000000000002873768_merged_prostate_anti_class2	chr6	35693201	35696607	+	antisense	class2	HoLdUp	FKBP5	6.22969	10.293	8.23442	8.4757	5.23173	7.77215	16.6363	10.7555	13.6017	123.516	47.6908	22.2487	8.9797	4.62141	15.8093	12.3516	13.3091	31.0545	87.4907	12.2	15.7918	44.0007	45.1899	24.3999	9.20357	32.641	3.56118	1.83235	9.573e-05	0.00494053
contig_000000000000002879714_merged_prostate_anti_class2	chr6	44805703	44806807	+	antisense	class2	HoLdUp	SUPT3H	10.902	95.7251	8.23442	38.1407	82.6614	87.7142	13.3091	4.78023	27.2034	7.20512	1.10909	2.11893	3.36739	4.62141	7.90465	23.674	7.76361	2.21818	8.23442	28.8363	7.89589	7.13524	2.37841	2.21818	42.6834	8.99276	0.211961	-2.23813	6.43839e-05	0.00363422
contig_000000000000002879719_merged_prostate_anti_class2	chr6	44809594	44810821	+	antisense	class2	HoLdUp	SUPT3H	5.45098	33.967	4.11721	25.4271	41.8539	44.4123	9.98179	1.19506	18.7024	1.0293	1.10909	1.05946	3.36739	2.31071	2.25847	9.26372	3.32726	1.10909	4.11721	7.76361	3.38395	3.56762	1.18921	1.10909	20.8007	4.04172	0.19795	-2.33679	2.76685e-05	0.00188291
contig_000000000000002879740_merged_prostate_anti_class2	chr6	44823956	44824634	+	antisense	class2	HoLdUp	SUPT3H	3.89356	10.293	3.08791	7.41624	14.6489	31.0886	2.21818	2.39012	5.10064	2.0586	1.10909	1.05946	3.36739	1.15535	5.64618	2.0586	5.54544	1.10909	1.0293	4.43635	2.25597	1.18921	1.18921	1.10909	9.37956	2.46369	0.266161	-1.90963	7.40032e-05	0.00406174
contig_000000000000002879742_merged_prostate_anti_class2	chr6	44825276	44825528	+	antisense	class2	HoLdUp	SUPT3H	2.33613	10.293	2.0586	4.23785	11.5098	18.8752	3.32726	1.19506	5.95075	1.0293	1.10909	1.05946	1.12246	2.31071	1.12924	2.0586	1.10909	1.10909	1.0293	2.21818	1.12798	1.18921	1.18921	1.10909	6.72912	1.61567	0.249159	-2.00486	4.47952e-05	0.00274159
contig_000000000000002879861_merged_prostate_anti_class2	chr6	44921742	44923639	+	antisense	class2	HoLdUp	SUPT3H	16.3529	43.2307	4.11721	23.3082	12.5562	34.4195	7.76361	5.97529	2.55032	1.0293	1.10909	1.05946	2.24492	3.46606	1.12924	2.0586	8.8727	2.21818	4.11721	5.54544	2.25597	7.13524	1.18921	2.21818	18.4655	3.01244	0.162186	-2.62428	4.40551e-09	1.61741e-06
contig_000000000000002881199_merged_prostate_anti_class2	chr6	46727628	46729036	+	antisense	class2	HoLdUp	AL161618.1	3.11485	4.11721	2.0586	5.29732	2.09269	1.11031	7.76361	3.58517	5.10064	14.4102	3.32726	9.53517	21.3268	102.826	13.5508	2.0586	4.43635	19.9636	6.17581	5.54544	48.5033	9.51366	2.37841	9.98179	3.64247	17.4146	4.78261	2.2578	0.000216586	0.0091178
contig_000000000000002900760_merged_prostate_anti_class2	chr6	76630560	76634102	+	antisense	class2	HoLdUp	IMPG1	56.0672	78.227	156.454	118.66	148.581	114.362	85.3998	97.9947	507.514	428.19	108.691	262.747	340.106	432.102	162.61	414.809	116.454	240.672	177.04	119.781	703.862	224.76	73.7308	381.526	106.968	293.412	2.74474	1.45667	1.06022e-05	0.000889251
contig_000000000000002900761_merged_prostate_anti_class2	chr6	76634434	76638052	+	antisense	class2	HoLdUp	IMPG1	5.45098	12.3516	19.5567	18.0109	21.9733	12.2134	13.3091	31.0715	143.668	65.8753	26.6181	38.1407	57.2456	51.9909	23.7139	55.5823	15.5272	35.4908	50.4358	17.7454	95.8787	47.5683	14.2705	68.7634	16.7422	50.5322	3.04168	1.60487	2.04091e-05	0.00147883
contig_000000000000002900762_merged_prostate_anti_class2	chr6	76638367	76645169	+	antisense	class2	HoLdUp	IMPG1	8.56582	1.0293	8.23442	14.8325	9.41712	8.88246	12.2	7.17035	153.019	53.5237	18.8545	38.1407	46.0209	19.641	2.25847	33.967	9.98179	25.509	53.5237	2.21818	40.6074	21.4057	20.2165	43.2544	8.79149	36.3839	4.15323	2.05424	4.78283e-05	0.00288044
contig_000000000000002913111_merged_prostate_anti_class2	chr6	91006567	91010800	+	antisense	class2	HoLdUp	BACH2	38.9356	8.23442	15.4395	23.3082	23.0196	14.434	17.7454	13.1456	14.4518	5.14651	2.21818	16.9514	3.36739	8.08747	6.77541	9.26372	9.98179	8.8727	6.17581	2.21818	5.63992	8.32445	7.13524	3.32726	19.2828	7.37108	0.381942	-1.38857	2.60452e-05	0.00179292
contig_000000000000002928359_merged_prostate_anti_class2	chr6	111924361	111928676	+	antisense	class2	HoLdUp	TRAF3IP2	66.9692	9.26372	12.3516	43.438	14.6489	33.3092	83.1816	23.9012	20.4026	18.5274	2.21818	2.11893	25.8166	6.93212	7.90465	7.20512	17.7454	15.5272	9.26372	9.98179	14.6638	3.56762	5.94604	5.54544	35.8829	10.8354	0.302561	-1.7247	4.755e-05	0.00286995
contig_000000000000002928799_merged_prostate_anti_class2	chr6	112427883	112431424	+	antisense	class2	HoLdUp	LAMA4	14.7955	20.586	50.4358	21.1893	32.4368	16.6546	11.0909	7.17035	7.65097	9.26372	4.43635	6.35678	8.9797	15.0196	10.1631	18.5274	7.76361	4.43635	14.4102	9.98179	7.89589	9.51366	4.75683	7.76361	21.7949	9.18248	0.42125	-1.24725	9.64847e-05	0.00497482
contig_000000000000002943921_merged_prostate_anti_class2	chr6	134336936	134337764	+	antisense	class2	HoLdUp	SLC2A12	0.778711	1.0293	1.0293	4.23785	1.04635	2.22061	1.10909	1.19506	3.40043	9.26372	13.3091	4.23785	17.9594	3.46606	6.77541	1.0293	1.10909	7.76361	2.0586	5.54544	6.76791	10.7029	8.32445	2.21818	1.58078	6.49571	4.14134	2.0501	0.000199436	0.00856362
contig_000000000000002953802_merged_prostate_anti_class2	chr6	148548738	148582132	+	antisense	class2	HoLdUp	AL513164.1	58.4033	72.0512	33.967	38.1407	78.476	43.302	31.0545	22.7061	333.242	485.831	16.6363	76.2813	271.636	138.642	127.604	126.604	39.9272	352.69	303.644	85.3998	127.462	123.678	13.0813	87.6179	47.2626	169.374	3.58194	1.84074	5.74894e-05	0.00332074
contig_000000000000002953804_merged_prostate_anti_class2	chr6	148588926	148592086	+	antisense	class2	HoLdUp	AL513164.1	4.67227	6.17581	4.11721	3.17839	5.23173	7.77215	3.32726	3.58517	26.3533	50.4358	6.65453	6.35678	25.8166	6.93212	14.6801	7.20512	4.43635	26.6181	28.8205	13.3091	14.6638	15.4597	3.56762	8.8727	4.7575	16.2614	3.42882	1.77771	6.32373e-05	0.00357775
contig_000000000000002971899_merged_prostate_anti_class2	chr6	6684636	6687200	-	antisense	class2	HoLdUp	AL031123.3	50.6162	32.9377	22.6446	9.53517	33.4831	45.5226	26.6181	9.56046	85.8609	332.465	191.872	102.768	171.737	41.5927	247.303	62.7874	110.909	62.1089	157.483	139.745	83.4708	224.76	186.706	282.817	28.8647	155.274	5.35914	2.422	9.96897e-12	1.15652e-08
contig_000000000000002974600_merged_prostate_anti_class2	chr6	10508898	10509491	-	antisense	class2	HoLdUp	GCNT2	11.6807	4.11721	6.17581	4.23785	5.23173	3.33092	7.76361	10.7555	0.850107	3.08791	1.10909	1.05946	1.12246	1.15535	1.12924	5.14651	1.10909	2.21818	1.0293	1.10909	1.12798	1.18921	1.18921	1.10909	6.66167	1.54633	0.231141	-2.11315	4.72419e-07	7.29212e-05
contig_000000000000002975618_merged_prostate_anti_class2	chr6	12007724	12009336	-	antisense	class2	HoLdUp	AL157373.2	4.67227	1.0293	10.293	7.41624	3.13904	4.44123	7.76361	3.58517	19.5525	259.384	6.65453	13.773	21.3268	8.08747	7.90465	5.14651	3.32726	13.3091	22.6446	11.0909	20.3037	24.9733	21.4057	5.54544	5.29249	29.0269	5.49207	2.45735	0.00012234	0.00594631
contig_000000000000002980865_merged_prostate_anti_class2	chr6	19839448	19840701	-	antisense	class2	HoLdUp	ID4	7.0084	5.14651	15.4395	9.53517	3.13904	6.66184	14.4181	1.19506	0.850107	2.0586	1.10909	1.05946	4.48985	4.62141	2.25847	2.0586	4.43635	2.21818	1.0293	1.10909	1.12798	5.94604	1.18921	2.21818	7.81796	2.36124	0.296286	-1.75494	2.29444e-05	0.00162515
contig_000000000000002994056_merged_prostate_anti_class2	chr6	38762135	38765671	-	antisense	class2	HoLdUp	DNAH8	2.33613	6.17581	2.0586	2.11893	1.04635	2.22061	4.43635	3.58517	38.2548	454.952	7.76361	1.05946	12.3471	25.4178	7.90465	2.0586	5.54544	24.3999	17.4981	5.54544	9.02387	33.2978	3.56762	5.54544	2.99725	40.8863	13.6807	3.77407	2.66387e-06	0.000296284
contig_000000000000002994066_merged_prostate_anti_class2	chr6	38772798	38781440	-	antisense	class2	HoLdUp	DNAH8	7.78711	2.0586	3.08791	2.11893	1.04635	1.11031	9.98179	2.39012	13.6017	378.783	2.21818	2.11893	11.2246	24.2624	6.77541	1.0293	5.54544	9.98179	14.4102	2.21818	20.3037	22.5949	7.13524	3.32726	3.69764	32.8457	8.84133	3.14426	0.00011839	0.00581199
contig_000000000000002994130_merged_prostate_anti_class2	chr6	38839158	38839754	-	antisense	class2	HoLdUp	DNAH8	3.11485	1.0293	1.0293	1.05946	1.04635	1.11031	4.43635	1.19506	12.7516	5.14651	1.10909	2.11893	21.3268	15.0196	2.25847	6.17581	13.3091	1.10909	1.0293	1.10909	7.89589	32.1086	3.56762	55.4544	1.75262	11.3431	6.39983	2.67803	0.000132693	0.00632811
contig_000000000000002996524_merged_prostate_anti_class2	chr6	42693642	42695653	-	antisense	class2	HoLdUp	ATP6V0CP3	28.0336	16.4688	30.8791	11.6541	42.9002	12.2134	24.3999	29.8764	17.0021	6.17581	3.32726	4.23785	3.36739	8.08747	1.12924	22.6446	8.8727	9.98179	12.3516	16.6363	6.76791	10.7029	5.94604	1.10909	24.5532	8.64626	0.35443	-1.49643	7.4911e-05	0.00410135
contig_000000000000002997131_merged_prostate_anti_class2	chr6	43415695	43417841	-	antisense	class2	HoLdUp	ABCC10	2.33613	6.17581	19.5567	3.17839	8.37077	5.55153	8.8727	3.58517	3.40043	3.08791	1.10909	2.11893	1.12246	5.77676	1.12924	5.14651	3.32726	1.10909	1.0293	1.10909	3.38395	1.18921	1.18921	1.10909	7.20341	2.27109	0.319844	-1.64456	0.00011794	0.00579376
contig_000000000000003015177_merged_prostate_anti_class2	chr6	72886454	72892174	-	antisense	class2	HoLdUp	RIMS1	5.45098	6.17581	5.14651	1.05946	3.13904	3.33092	1.10909	2.39012	12.7516	31.9084	21.0727	6.35678	15.7145	8.08747	20.3262	5.14651	3.32726	6.65453	42.2014	4.43635	15.7918	5.94604	17.8381	33.2726	3.47524	15.677	4.44937	2.1536	8.62389e-06	0.000754623
contig_000000000000003018076_merged_prostate_anti_class2	chr6	76616969	76617813	-	antisense	class2	HoLdUp	MYO6	0.778711	4.11721	3.08791	2.11893	1.04635	1.11031	1.10909	1.19506	13.6017	6.17581	7.76361	7.41624	6.73477	12.7089	2.25847	5.14651	2.21818	11.0909	6.17581	4.43635	22.5597	9.51366	2.37841	2.21818	1.82044	7.64982	4.23547	2.08252	5.56615e-05	0.00323721
contig_000000000000003044089_merged_prostate_anti_class2	chr6	110560342	110561156	-	antisense	class2	HoLdUp	CDC40	23.3613	31.9084	66.9046	46.6164	60.6881	39.971	49.9089	25.0962	30.6039	9.26372	5.54544	14.8325	12.3471	26.5731	5.64618	49.4065	16.6363	22.1818	20.586	19.9636	10.1519	16.6489	11.8921	14.4181	43.0569	17.9186	0.418184	-1.25779	7.65375e-05	0.0041748
contig_000000000000003048215_merged_prostate_anti_class2	chr6	116438958	116439339	-	antisense	class2	HoLdUp	NT5DC1	1.55742	1.0293	3.08791	1.05946	1.04635	1.11031	1.10909	1.19506	8.50107	8.23442	11.0909	8.4757	6.73477	8.08747	6.77541	1.0293	1.10909	1.10909	1.0293	4.43635	6.76791	33.2978	21.4057	2.21818	1.39936	8.1439	5.74465	2.52222	7.42628e-05	0.00407294
contig_000000000000003048217_merged_prostate_anti_class2	chr6	116439802	116440017	-	antisense	class2	HoLdUp	NT5DC1	1.55742	1.0293	2.0586	1.05946	1.04635	1.11031	2.21818	1.19506	7.65097	6.17581	5.54544	4.23785	6.73477	4.62141	3.38771	3.08791	1.10909	1.10909	4.11721	11.0909	3.38395	16.6489	10.7029	2.21818	1.40933	5.73888	4.03886	2.01395	0.000208956	0.00887277
contig_000000000000003048443_merged_prostate_anti_class2	chr6	116682526	116692896	-	antisense	class2	HoLdUp	DSE	49.8375	39.1135	63.8167	75.2219	132.886	45.5226	44.3635	44.2171	39.9551	26.7619	6.65453	19.0703	19.0819	23.1071	19.197	68.9632	16.6363	36.5999	22.6446	41.0362	19.1757	20.2165	10.7029	13.3091	61.8724	25.1945	0.408428	-1.29184	5.91475e-05	0.00339516
contig_000000000000003063304_merged_prostate_anti_class2	chr6	138546778	138549183	-	antisense	class2	HoLdUp	ARFGEF3	0.778711	4.11721	7.20512	3.17839	1.04635	11.1031	13.3091	7.17035	71.409	129.692	5.54544	4.23785	165.002	68.1658	29.3601	4.11721	22.1818	25.509	65.8753	44.3635	58.6552	29.7302	15.4597	15.5272	5.98853	47.177	7.9543	2.99173	2.37705e-07	4.19164e-05
contig_000000000000003063330_merged_prostate_anti_class2	chr6	138578425	138580735	-	antisense	class2	HoLdUp	ARFGEF3	4.67227	4.11721	4.11721	1.05946	1.04635	8.88246	9.98179	2.39012	36.5546	66.9046	9.98179	4.23785	120.103	20.7963	35.0063	6.17581	16.6363	13.3091	43.2307	16.6363	30.4556	13.0813	14.2705	2.21818	4.53336	28.0999	6.21211	2.63508	2.44447e-06	0.000276599
contig_000000000000003063417_merged_prostate_anti_class2	chr6	138724763	138725126	-	antisense	class2	HoLdUp	HEBP2	6.22969	4.11721	5.14651	2.11893	1.04635	7.77215	6.65453	3.58517	14.4518	152.337	13.3091	7.41624	19.0819	9.24282	16.9385	1.0293	4.43635	17.7454	41.1721	8.8727	14.6638	24.9733	7.13524	12.2	4.58382	22.8128	4.97402	2.31441	7.61465e-05	0.00415557
contig_000000000000003090298_merged_prostate_anti_class2	chr7	5466416	5467125	+	antisense	class2	HoLdUp	AC092171.3	0.778711	5.14651	6.17581	3.17839	4.18539	4.44123	2.21818	2.39012	9.35118	20.586	17.7454	7.41624	12.3471	5.77676	3.38771	5.14651	4.43635	6.65453	18.5274	6.65453	4.51194	11.8921	9.51366	27.7272	3.56429	10.7297	3.04755	1.60765	0.000203241	0.00867519
contig_000000000000003098607_merged_prostate_anti_class2	chr7	16830742	16842331	+	antisense	class2	HoLdUp	AGR2	17.1316	11.3223	27.7912	13.773	26.1587	8.88246	9.98179	15.5357	51.0064	36.0256	34.3817	47.6758	28.0616	25.4178	32.7478	40.1428	55.4544	37.709	69.9926	25.509	39.4794	13.0813	16.6489	78.7452	16.3221	39.505	2.41898	1.2744	2.22483e-05	0.00158296
contig_000000000000003100150_merged_prostate_anti_class2	chr7	19734785	19738397	+	antisense	class2	HoLdUp	TWISTNB	5.45098	3.08791	5.14651	2.11893	3.13904	2.22061	3.32726	2.39012	16.152	2.0586	47.6908	21.1893	376.025	2.31071	351.192	9.26372	6.65453	5.54544	5.14651	2.21818	4.51194	1.18921	7.13524	3.32726	3.36017	53.8507	15.9598	3.99638	2.04516e-05	0.00148143
contig_000000000000003100152_merged_prostate_anti_class2	chr7	19738880	19746818	+	antisense	class2	HoLdUp	TWISTNB	7.0084	2.0586	2.0586	4.23785	6.27808	6.66184	2.21818	2.39012	22.1028	8.23442	72.0907	27.546	546.639	4.62141	511.544	6.17581	6.65453	2.21818	12.3516	4.43635	5.63992	1.18921	13.0813	3.32726	4.11396	77.9908	18.9002	4.24033	7.80804e-06	0.000697069
contig_000000000000003100162_merged_prostate_anti_class2	chr7	19759466	19760172	+	antisense	class2	HoLdUp	TMEM196	0.778711	1.0293	1.0293	1.05946	1.04635	1.11031	1.10909	1.19506	4.25054	1.0293	14.4181	4.23785	72.96	1.15535	71.1418	2.0586	1.10909	1.10909	2.0586	2.21818	4.51194	1.18921	2.37841	1.10909	1.0447	11.6835	11.2238	3.48849	0.000227356	0.00945016
contig_000000000000003100165_merged_prostate_anti_class2	chr7	19761719	19768320	+	antisense	class2	HoLdUp	TMEM196	7.78711	2.0586	2.0586	5.29732	1.04635	5.55153	1.10909	3.58517	18.7024	4.11721	96.4906	25.4271	573.578	12.7089	494.605	5.14651	4.43635	2.21818	7.20512	5.54544	12.4078	3.56762	9.51366	2.21818	3.56172	79.868	22.3214	4.48035	3.20001e-06	0.000343405
contig_000000000000003100168_merged_prostate_anti_class2	chr7	19771160	19775932	+	antisense	class2	HoLdUp	TMEM196	4.67227	1.0293	4.11721	2.11893	1.04635	3.33092	2.21818	2.39012	18.7024	4.11721	48.7999	23.3082	313.167	3.46606	325.22	3.08791	3.32726	3.32726	5.14651	1.10909	3.38395	1.18921	3.56762	2.21818	2.61541	47.6961	18.1568	4.18244	1.9033e-05	0.00140264
contig_000000000000003100169_merged_prostate_anti_class2	chr7	19776055	19777495	+	antisense	class2	HoLdUp	TMEM196	3.89356	1.0293	1.0293	1.05946	1.04635	1.11031	3.32726	2.39012	6.80086	1.0293	18.8545	10.5946	195.308	1.15535	134.379	3.08791	1.10909	2.21818	8.23442	3.32726	1.12798	2.37841	4.75683	1.10909	1.86071	24.717	13.1966	3.7221	0.000121261	0.00591222
contig_000000000000003100170_merged_prostate_anti_class2	chr7	19777617	19786708	+	antisense	class2	HoLdUp	TMEM196	9.34454	4.11721	2.0586	4.23785	4.18539	4.44123	4.43635	2.39012	30.6039	5.14651	123.109	42.3785	932.766	2.31071	784.819	6.17581	7.76361	4.43635	10.293	6.65453	13.5358	2.37841	17.8381	3.32726	4.40141	124.596	28.1919	4.81721	9.76549e-07	0.000131653
contig_000000000000003100171_merged_prostate_anti_class2	chr7	19786937	19789889	+	antisense	class2	HoLdUp	TMEM196	3.11485	2.0586	2.0586	2.11893	1.04635	1.11031	1.10909	2.39012	9.35118	3.08791	41.0362	9.53517	199.798	3.46606	178.419	2.0586	1.10909	1.10909	7.20512	1.10909	6.76791	1.18921	5.94604	1.10909	1.87585	29.5186	15.648	3.9679	3.74846e-05	0.00239213
contig_000000000000003102950_merged_prostate_anti_class2	chr7	24275656	24276060	+	antisense	class2	HoLdUp	AC004485.1	14.7955	9.26372	21.6153	3.17839	7.32443	4.44123	8.8727	1.19506	6.80086	65.8753	59.8907	7.41624	173.982	39.282	55.3325	12.3516	12.2	11.0909	29.8498	82.0725	169.198	1.18921	14.2705	28.8363	8.8358	48.1024	5.41212	2.4362	5.5503e-05	0.00323026
contig_000000000000003104858_merged_prostate_anti_class2	chr7	26574550	26575040	+	antisense	class2	HoLdUp	KIAA0087	0.778711	1.0293	2.0586	1.05946	2.09269	1.11031	1.10909	2.39012	11.0514	39.1135	1.10909	9.53517	4.48985	4.62141	5.64618	3.08791	26.6181	11.0909	20.586	3.32726	20.3037	3.56762	1.18921	6.65453	1.45354	10.7495	7.52418	2.91153	5.37639e-06	0.00052137
contig_000000000000003104860_merged_prostate_anti_class2	chr7	26575592	26576128	+	antisense	class2	HoLdUp	KIAA0087	2.33613	1.0293	1.0293	2.11893	1.04635	1.11031	1.10909	1.19506	23.803	59.6995	1.10909	6.35678	7.85723	2.31071	9.03388	5.14651	19.9636	8.8727	26.7619	1.10909	25.9436	4.75683	1.18921	4.43635	1.37181	13.0219	9.39202	3.23144	3.48481e-06	0.000368054
contig_000000000000003106974_merged_prostate_anti_class2	chr7	30538420	30538620	+	antisense	class2	HoLdUp	GGCT	1.55742	1.0293	4.11721	3.17839	1.04635	2.22061	2.21818	1.19506	1.70021	3.08791	29.9454	13.773	6.73477	5.77676	27.1017	1.0293	8.8727	13.3091	5.14651	3.32726	7.89589	14.2705	13.0813	1.10909	2.07031	9.76008	4.69874	2.23227	9.77382e-05	0.00502534
contig_000000000000003108050_merged_prostate_anti_class2	chr7	32111331	32116039	+	antisense	class2	HoLdUp	PDE1C	13.2381	14.4102	23.674	25.4271	33.4831	24.4268	9.98179	7.17035	0.850107	2.0586	1.10909	4.23785	2.24492	2.31071	3.38771	6.17581	4.43635	2.21818	1.0293	1.10909	1.12798	1.18921	1.18921	1.10909	18.9764	2.23645	0.117903	-3.08432	1.77505e-15	1.01936e-11
contig_000000000000003144692_merged_prostate_anti_class2	chr7	87933738	87942845	+	antisense	class2	HoLdUp	STEAP4	18.6891	13.3809	22.6446	13.773	17.7879	16.6546	32.1635	17.9259	404.651	940.782	14.4181	51.9137	97.6542	243.779	58.7202	65.8753	105.363	363.781	120.428	57.6726	205.293	267.572	104.65	1980.83	19.1274	317.712	16.6146	4.05438	3.12644e-12	4.53379e-09
contig_000000000000003144755_merged_prostate_anti_class2	chr7	88139576	88141418	+	antisense	class2	HoLdUp	AC002069.1	1.55742	1.0293	3.08791	6.35678	3.13904	1.11031	3.32726	2.39012	10.2013	1.0293	4.43635	10.5946	6.73477	2.31071	4.51694	8.23442	2.21818	2.21818	11.3223	12.2	3.38395	5.94604	3.56762	400.381	2.74977	30.581	11.1416	3.47789	0.00019421	0.00838388
contig_000000000000003144756_merged_prostate_anti_class2	chr7	88141543	88159105	+	antisense	class2	HoLdUp	AC002069.1	30.3697	40.1428	51.4651	52.9732	61.7345	49.9638	24.3999	22.7061	89.2613	18.5274	140.854	110.184	68.4702	32.3499	117.44	101.901	24.3999	14.4181	94.6958	125.327	41.7354	192.652	55.8927	5422.33	41.7194	415.652	9.96274	3.31654	0.000102962	0.00522928
contig_000000000000003148016_merged_prostate_anti_class2	chr7	94930855	94933655	+	antisense	class2	HoLdUp	PON1	3.11485	6.17581	3.08791	3.17839	1.04635	4.44123	7.76361	8.3654	16.152	7.20512	21.0727	30.7244	24.6942	5.77676	13.5508	10.293	11.0909	5.54544	26.7619	7.76361	12.4078	8.32445	7.13524	17.7454	4.64669	14.1402	3.09809	1.63138	3.53278e-05	0.00228158
contig_000000000000003148017_merged_prostate_anti_class2	chr7	94933857	94936412	+	antisense	class2	HoLdUp	PON1	2.33613	6.17581	4.11721	4.23785	1.04635	6.66184	3.32726	3.58517	17.8523	7.20512	19.9636	15.8919	13.4695	9.24282	5.64618	8.23442	7.76361	1.10909	26.7619	8.8727	6.76791	7.13524	13.0813	23.2908	3.93595	12.018	3.09199	1.62854	9.15239e-05	0.00478508
contig_000000000000003148018_merged_prostate_anti_class2	chr7	94936514	94940424	+	antisense	class2	HoLdUp	PON1	3.89356	9.26372	6.17581	5.29732	1.04635	3.33092	4.43635	3.58517	28.9037	10.293	27.7272	29.665	30.3065	11.5535	11.2924	9.26372	8.8727	13.3091	40.1428	15.5272	11.2798	14.2705	4.75683	8.8727	4.62865	17.2523	3.73692	1.90185	2.76965e-06	0.000306011
contig_000000000000003148021_merged_prostate_anti_class2	chr7	94941654	94951578	+	antisense	class2	HoLdUp	PON1	14.0168	3.08791	7.20512	7.41624	5.23173	5.55153	3.32726	4.78023	22.9529	15.4395	31.0545	46.6164	26.9391	5.77676	5.64618	14.4102	14.4181	14.4181	47.3479	17.7454	13.5358	11.8921	5.94604	12.2	6.3271	19.1462	2.9828	1.57666	0.0001098	0.00548311
contig_000000000000003175461_merged_prostate_anti_class2	chr7	134000767	134003222	+	antisense	class2	HoLdUp	SLC35B4	1.55742	2.0586	1.0293	1.05946	1.04635	1.11031	6.65453	7.17035	28.0535	93.6665	5.54544	6.35678	3.36739	11.5535	1.12924	6.17581	17.7454	25.509	33.967	4.43635	7.89589	7.13524	10.7029	3.32726	2.71079	16.6605	6.26928	2.6483	3.77772e-05	0.00240246
contig_000000000000003176358_merged_prostate_anti_class2	chr7	135620305	135624503	+	antisense	class2	HoLdUp	MTPN	6.22969	4.11721	12.3516	4.23785	2.09269	9.99276	3.32726	3.58517	23.803	14.4102	27.7272	20.1298	23.5717	18.4856	10.1631	5.14651	8.8727	8.8727	33.967	13.3091	18.0477	9.51366	22.5949	34.3817	5.74178	18.3123	3.18022	1.66913	7.16362e-06	0.000650848
contig_000000000000003190997_merged_prostate_anti_class2	chr7	158578169	158579699	+	antisense	class2	HoLdUp	ESYT2	6.22969	2.0586	2.0586	24.3677	9.41712	7.77215	22.1818	3.58517	7.65097	1.0293	1.10909	2.11893	3.36739	2.31071	3.38771	1.0293	2.21818	3.32726	6.17581	3.32726	4.51194	2.37841	2.37841	1.10909	9.70884	2.96436	0.310596	-1.68689	0.000191404	0.00829689
contig_000000000000003200669_merged_prostate_anti_class2	chr7	13635262	13636032	-	antisense	class2	HoLdUp	AC011287.1	2.33613	1.0293	1.0293	2.11893	2.09269	3.33092	1.10909	1.19506	1.70021	44.26	1.10909	1.05946	336.739	1.15535	1.12924	2.0586	2.21818	4.43635	1.0293	1.10909	2.25597	1.18921	1.18921	69.8725	1.78018	29.5319	16.5536	4.04907	0.000182865	0.00803098
contig_000000000000003200672_merged_prostate_anti_class2	chr7	13637990	13639987	-	antisense	class2	HoLdUp	AC011287.1	5.45098	2.0586	1.0293	1.05946	1.04635	1.11031	2.21818	2.39012	2.55032	86.4614	2.21818	1.05946	677.967	2.31071	2.25847	2.0586	3.32726	1.10909	1.0293	2.21818	1.12798	1.18921	1.18921	177.454	2.04541	60.3455	29.2731	4.87151	2.57606e-05	0.00177777
contig_000000000000003200815_merged_prostate_anti_class2	chr7	13756403	13757646	-	antisense	class2	HoLdUp	AC011287.1	1.55742	1.0293	1.0293	1.05946	1.04635	1.11031	1.10909	1.19506	1.70021	17.4981	1.10909	1.05946	226.737	1.15535	1.12924	1.0293	1.10909	1.10909	1.0293	2.21818	1.12798	1.18921	1.18921	57.6726	1.14204	19.8789	17.3439	4.11636	0.000187692	0.00817132
contig_000000000000003200824_merged_prostate_anti_class2	chr7	13766735	13768141	-	antisense	class2	HoLdUp	AC011287.1	2.33613	1.0293	1.0293	1.05946	1.04635	1.11031	1.10909	2.39012	2.55032	57.6409	1.10909	2.11893	277.248	4.62141	1.12924	1.0293	1.10909	1.10909	1.0293	1.10909	1.12798	1.18921	1.18921	89.8361	1.38876	27.8217	19.971	4.31983	8.82303e-05	0.00465328
contig_000000000000003200837_merged_prostate_anti_class2	chr7	13776428	13778188	-	antisense	class2	HoLdUp	AC011287.1	1.55742	2.0586	1.0293	2.11893	1.04635	1.11031	1.10909	1.19506	2.55032	54.553	1.10909	3.17839	365.923	1.15535	1.12924	2.0586	1.10909	1.10909	2.0586	2.21818	2.25597	1.18921	1.18921	99.8179	1.40313	33.9127	24.1168	4.59197	3.41958e-05	0.00222083
contig_000000000000003200843_merged_prostate_anti_class2	chr7	13782745	13784191	-	antisense	class2	HoLdUp	AC011287.1	1.55742	2.0586	1.0293	1.05946	1.04635	1.11031	1.10909	2.39012	3.40043	48.3772	1.10909	1.05946	208.778	1.15535	1.12924	1.0293	2.21818	1.10909	2.0586	1.10909	1.12798	2.37841	1.18921	64.3271	1.42008	21.3472	15.0445	3.91117	0.000209868	0.0089029
contig_000000000000003200850_merged_prostate_anti_class2	chr7	13788942	13790429	-	antisense	class2	HoLdUp	AC011287.1	0.778711	3.08791	1.0293	3.17839	1.04635	2.22061	1.10909	2.39012	1.70021	53.5237	2.21818	1.05946	550.006	2.31071	1.12924	3.08791	2.21818	2.21818	1.0293	1.10909	1.12798	1.18921	1.18921	60.9998	1.85506	42.8823	23.2009	4.53611	6.5079e-05	0.00366215
contig_000000000000003209080_merged_prostate_anti_class2	chr7	26410249	26411475	-	antisense	class2	HoLdUp	SNX10	1.55742	4.11721	5.14651	3.17839	4.18539	5.55153	3.32726	11.9506	43.3555	72.0512	2.21818	7.41624	5.61231	3.46606	11.2924	9.26372	18.8545	54.3453	68.9632	6.65453	47.3753	33.2978	10.7029	12.2	4.87679	25.4418	5.2872	2.4025	1.75464e-05	0.00131641
contig_000000000000003251076_merged_prostate_anti_class2	chr7	89841286	89845150	-	antisense	class2	HoLdUp	STEAP2	12.4594	29.8498	26.7619	32.8434	12.5562	31.0886	33.2726	29.8764	69.7088	297.468	49.9089	70.984	179.594	190.633	94.8558	60.7288	32.1635	170.8	58.6702	86.5088	152.278	142.705	44.0007	105.363	26.0885	112.898	4.33945	2.11751	1.40161e-09	6.29219e-07
contig_000000000000003257127_merged_prostate_anti_class2	chr7	97805442	97807878	-	antisense	class2	HoLdUp	LMTK2	11.6807	10.293	4.11721	9.53517	3.13904	31.0886	14.4181	17.9259	45.9058	199.685	3.32726	24.3677	52.7557	20.7963	79.0465	21.6153	22.1818	36.5999	86.4614	22.1818	34.9675	35.6762	47.5683	68.7634	12.7747	50.1187	3.93836	1.97759	2.54066e-05	0.00175774
contig_000000000000003258093_merged_prostate_anti_class2	chr7	99436469	99437343	-	antisense	class2	HoLdUp	CYP3A43	99.675	25.7326	24.7033	133.492	18.8342	25.5371	53.2362	215.11	8.50107	14.4102	9.98179	10.5946	5.61231	18.4856	3.38771	17.4981	54.3453	1.10909	6.17581	2.21818	7.89589	10.7029	2.37841	3.32726	74.5401	11.039	0.148189	-2.75449	1.69795e-07	3.20158e-05
contig_000000000000003258133_merged_prostate_anti_class2	chr7	99579867	99580241	-	antisense	class2	HoLdUp	AZGP1P1	8.56582	9.26372	16.4688	13.773	4.18539	8.88246	6.65453	8.3654	0.850107	2.0586	7.76361	3.17839	5.61231	3.46606	1.12924	3.08791	2.21818	1.10909	4.11721	5.54544	2.25597	7.13524	5.94604	2.21818	9.5199	3.60572	0.372738	-1.42377	4.11132e-05	0.00257304
contig_000000000000003258480_merged_prostate_anti_class2	chr7	100208189	100210048	-	antisense	class2	HoLdUp	MOSPD3	3.11485	1.0293	4.11721	5.29732	3.13904	2.22061	2.21818	2.39012	11.9015	186.304	24.3999	9.53517	7.85723	9.24282	16.9385	2.0586	6.65453	16.6363	19.5567	7.76361	14.6638	33.2978	10.7029	17.7454	2.94083	24.7037	8.38992	3.06866	6.70083e-07	9.81402e-05
contig_000000000000003276395_merged_prostate_anti_class2	chr7	128459820	128470241	-	antisense	class2	HoLdUp	CCDC136	35.8207	38.0842	30.8791	49.7948	128.701	33.3092	45.4726	20.316	36.5546	5.14651	1.10909	5.29732	7.85723	13.8642	10.1631	28.8205	23.2908	23.2908	21.6153	21.0727	21.4317	14.2705	7.13524	3.32726	47.7971	15.2654	0.320568	-1.6413	6.87941e-05	0.0038244
contig_000000000000003276396_merged_prostate_anti_class2	chr7	128470475	128471688	-	antisense	class2	HoLdUp	FLNC	6.22969	3.08791	12.3516	9.53517	10.4635	8.88246	9.98179	3.58517	2.55032	1.0293	1.10909	2.11893	3.36739	1.15535	5.64618	4.11721	3.32726	5.54544	5.14651	2.21818	5.63992	1.18921	3.56762	1.10909	8.01466	3.05231	0.381122	-1.39168	9.31609e-05	0.00484914
contig_000000000000003280917_merged_prostate_anti_class2	chr7	134615804	134618825	-	antisense	class2	HoLdUp	CALD1	150.291	173.952	343.787	141.968	235.428	101.038	143.072	219.891	84.1606	21.6153	48.7999	56.1515	48.2659	35.8159	41.7817	42.2014	147.509	63.218	50.4358	182.999	31.5836	124.867	172.435	22.1818	188.678	73.3763	0.388713	-1.36322	0.000168193	0.00755062
contig_000000000000003295422_merged_prostate_anti_class2	chr7	156434407	156435086	-	antisense	class2	HoLdUp	RNF32	0.778711	16.4688	9.26372	11.6541	10.4635	17.7649	17.7454	2.39012	88.4112	84.4028	356.017	55.0921	38.1637	291.149	18.0678	17.4981	156.381	43.2544	58.6702	201.854	25.9436	92.7582	140.326	5.54544	10.8162	104.596	9.69801	3.27769	4.21263e-09	1.55798e-06
contig_000000000000003295423_merged_prostate_anti_class2	chr7	156435200	156436123	-	antisense	class2	HoLdUp	RNF32	6.22969	27.7912	13.3809	7.41624	9.41712	32.1989	27.7272	7.17035	95.212	81.3149	388.181	85.8165	42.6536	329.276	19.197	33.967	137.527	44.3635	90.5786	181.89	51.8873	112.975	165.3	6.65453	16.4164	116.675	7.11999	2.83188	1.86112e-08	5.23923e-06
contig_000000000000003302794_merged_prostate_anti_class2	chr8	8729533	8732809	+	antisense	class2	HoLdUp	MFHAS1	6.22969	1.0293	5.14651	3.17839	3.13904	3.33092	1.10909	4.78023	11.0514	91.6079	11.0909	13.773	3.36739	5.77676	5.64618	2.0586	23.2908	11.0909	32.9377	3.32726	20.3037	8.32445	8.32445	2.21818	3.4929	15.8868	4.52292	2.17725	0.000227738	0.00946425
contig_000000000000003310074_merged_prostate_anti_class2	chr8	19358625	19370894	+	antisense	class2	HoLdUp	CSGALNACT1	8.56582	9.26372	7.20512	3.17839	3.13904	15.5443	12.2	11.9506	69.7088	391.135	1.10909	1.05946	17.9594	8.08747	6.77541	20.586	55.4544	24.3999	113.223	3.32726	66.5511	30.9194	3.56762	45.4726	8.88087	53.7085	6.06009	2.59934	0.00023819	0.0097806
contig_000000000000003310224_merged_prostate_anti_class2	chr8	19546679	19547058	+	antisense	class2	HoLdUp	CSGALNACT1	1.55742	1.0293	3.08791	2.11893	3.13904	7.77215	2.21818	75.2886	1.70021	3.08791	1.10909	2.11893	1.12246	1.15535	1.12924	3.08791	4.43635	1.10909	5.14651	3.32726	1.12798	2.37841	2.37841	2.21818	12.0264	2.28958	0.193117	-2.37245	0.000144393	0.00673535
contig_000000000000003310230_merged_prostate_anti_class2	chr8	19551538	19553862	+	antisense	class2	HoLdUp	CSGALNACT1	1.55742	1.0293	2.0586	1.05946	1.04635	1.11031	2.21818	1.19506	19.5525	37.0549	1.10909	1.05946	4.48985	3.46606	3.38771	1.0293	4.43635	5.54544	22.6446	1.10909	24.8157	24.9733	4.75683	3.32726	1.40933	10.1723	7.2219	2.85238	4.68075e-05	0.00283679
contig_000000000000003312254_merged_prostate_anti_class2	chr8	22081658	22088090	+	antisense	class2	HoLdUp	PHYHIP	59.9608	15.4395	46.3186	26.4866	49.1783	31.0886	21.0727	14.3407	13.6017	14.4102	2.21818	4.23785	3.36739	9.24282	5.64618	16.4688	23.2908	6.65453	5.14651	6.65453	12.4078	14.2705	4.75683	4.43635	32.9857	9.17569	0.277909	-1.84731	2.87876e-07	4.88485e-05
contig_000000000000003315388_merged_prostate_anti_class2	chr8	27614315	27614873	+	antisense	class2	HoLdUp	CCDC25	4.67227	6.17581	2.0586	5.29732	6.27808	3.33092	5.54544	4.78023	0.850107	2.0586	1.10909	1.05946	2.24492	2.31071	1.12924	1.0293	1.10909	2.21818	4.11721	1.10909	1.12798	1.18921	1.18921	1.10909	4.76733	1.56003	0.32722	-1.61167	0.000126781	0.00611762
contig_000000000000003322099_merged_prostate_anti_class2	chr8	39689633	39697947	+	antisense	class2	HoLdUp	ADAM2	3.11485	3.08791	1.0293	1.05946	1.04635	1.11031	2.21818	5.97529	5.10064	34.9963	22.1818	1.05946	20.2043	5.77676	12.4216	10.293	5.54544	6.65453	19.5567	13.3091	7.89589	22.5949	5.94604	52.1271	2.3302	15.354	6.61457	2.72565	9.07686e-07	0.000124115
contig_000000000000003327639_merged_prostate_anti_class2	chr8	49834100	49839798	+	antisense	class2	HoLdUp	SNAI2	20.2465	10.293	7.20512	16.9514	13.6025	9.99276	16.6363	4.78023	0.850107	7.20512	5.54544	3.17839	4.48985	6.93212	3.38771	8.23442	4.43635	5.54544	1.0293	4.43635	3.38395	2.37841	5.94604	5.54544	12.4635	4.53278	0.356933	-1.48628	5.12405e-06	0.000503097
contig_000000000000003329815_merged_prostate_anti_class2	chr8	53083994	53084721	+	antisense	class2	HoLdUp	ST18	3.89356	6.17581	2.0586	11.6541	2.09269	1.11031	2.21818	1.19506	2.55032	6.17581	13.3091	18.0109	21.3268	3.46606	23.7139	24.7033	6.65453	5.54544	7.20512	72.0907	11.2798	4.75683	59.4604	3.32726	3.79979	17.7235	4.6323	2.21173	0.000186076	0.00811899
contig_000000000000003381777_merged_prostate_anti_class2	chr8	128084556	128086007	+	antisense	class2	HoLdUp	CASC19	7.78711	58.6702	32.9377	64.6272	50.2246	71.0596	15.5272	14.3407	208.276	99.8423	53.2362	390.942	253.676	43.9034	173.902	58.6702	87.6179	55.4544	148.22	277.272	89.1108	32.1086	33.2978	47.6908	39.3968	128.326	3.26103	1.70533	0.000184037	0.00806612
contig_000000000000003381778_merged_prostate_anti_class2	chr8	128086111	128088581	+	antisense	class2	HoLdUp	CASC19	14.0168	77.1977	41.1721	46.6164	66.9662	51.0741	33.2726	8.3654	261.833	99.8423	69.8725	466.164	322.147	43.9034	184.065	91.6079	77.6361	53.2362	217.183	313.872	110.542	38.0546	52.3251	92.0543	42.3352	155.896	3.68468	1.88154	1.88292e-05	0.00139088
contig_000000000000003381779_merged_prostate_anti_class2	chr8	128088918	128089503	+	antisense	class2	HoLdUp	CASC19	7.78711	18.5274	11.3223	19.0703	16.7415	22.2061	8.8727	3.58517	67.1585	23.674	13.3091	126.076	94.2868	10.3982	32.7478	20.586	26.6181	14.4181	56.6116	83.1816	33.8395	27.3518	9.51366	25.509	13.5141	41.58	3.08186	1.6238	0.000230482	0.00954611
contig_000000000000003381782_merged_prostate_anti_class2	chr8	128091108	128091405	+	antisense	class2	HoLdUp	CASC19	3.89356	17.4981	1.0293	7.41624	14.6489	34.4195	7.76361	3.58517	69.7088	34.9963	19.9636	94.2922	69.5926	13.8642	62.1079	20.586	24.3999	18.8545	43.2307	67.6543	15.7918	10.7029	13.0813	24.3999	11.2818	37.7017	3.35849	1.74781	0.000191112	0.00828749
contig_000000000000003381789_merged_prostate_anti_class2	chr8	128215830	128260859	+	antisense	class2	HoLdUp	CASC19	144.84	504.358	310.849	441.796	553.517	494.087	207.399	62.143	2093.81	1033.42	455.835	3084.1	2514.31	287.683	1434.13	560.97	795.216	456.944	1776.58	2756.08	605.728	265.193	405.52	567.853	339.874	1193.34	3.51136	1.81203	2.6324e-05	0.00180647
contig_000000000000003381802_merged_prostate_anti_class2	chr8	128333140	128340514	+	antisense	class2	HoLdUp	CASC8	18.6891	25.7326	20.586	34.9623	24.066	55.5153	12.2	17.9259	154.72	110.135	44.3635	205.536	173.982	31.1945	66.6249	10.293	58.7816	56.5635	146.161	226.254	64.2951	19.0273	58.2711	55.4544	26.2096	92.6035	3.53786	1.82288	1.77953e-05	0.00132952
contig_000000000000003381807_merged_prostate_anti_class2	chr8	128344922	128349187	+	antisense	class2	HoLdUp	CASC8	9.34454	15.4395	4.11721	6.35678	15.6952	16.6546	12.2	3.58517	87.5611	44.26	15.5272	98.5301	122.348	16.1749	40.6525	16.4688	34.3817	16.6363	80.2856	77.6361	18.0477	7.13524	11.8921	31.0545	10.4241	44.912	4.3121	2.10839	6.25627e-06	0.000585255
contig_000000000000003381812_merged_prostate_anti_class2	chr8	128416087	128417283	+	antisense	class2	HoLdUp	CASC8	3.89356	13.3809	11.3223	15.8919	12.5562	12.2134	6.65453	2.39012	52.7067	40.1428	29.9454	75.2219	63.9803	9.24282	33.8771	13.3809	19.9636	13.3091	63.8167	75.418	22.5597	7.13524	19.0273	21.0727	9.78787	35.05	3.59173	1.84468	1.34842e-05	0.00107223
contig_000000000000003381813_merged_prostate_anti_class2	chr8	128417413	128417971	+	antisense	class2	HoLdUp	CASC8	7.0084	11.3223	8.23442	4.23785	6.27808	7.77215	3.32726	2.39012	33.1542	14.4102	17.7454	40.2596	46.0209	6.93212	11.2924	9.26372	18.8545	13.3091	36.0256	35.4908	6.76791	4.75683	9.51366	6.65453	6.32133	19.4032	3.06024	1.61365	0.000178106	0.00787376
contig_000000000000003381816_merged_prostate_anti_class2	chr8	128420471	128422152	+	antisense	class2	HoLdUp	CASC8	6.22969	27.7912	13.3809	22.2487	26.1587	18.8752	9.98179	3.58517	70.5589	125.575	39.9272	114.422	97.6542	20.7963	65.4957	14.4102	42.1453	33.2726	85.4321	99.8179	34.9675	10.7029	35.6762	34.3817	16.0314	57.8272	3.61246	1.85298	7.26671e-06	0.0006585
contig_000000000000003381821_merged_prostate_anti_class2	chr8	128426066	128426451	+	antisense	class2	HoLdUp	CASC8	5.45098	9.26372	4.11721	3.17839	6.27808	8.88246	2.21818	2.39012	25.5032	12.3516	13.3091	31.7839	21.3268	11.5535	7.90465	11.3223	11.0909	5.54544	40.1428	19.9636	7.89589	2.37841	9.51366	12.2	5.22239	15.2366	2.919	1.54547	0.000187022	0.00815343
contig_000000000000003393906_merged_prostate_anti_class2	chr8	142275537	142277305	+	antisense	class2	HoLdUp	SLC45A4	16.3529	6.17581	14.4102	24.3677	8.37077	27.7577	22.1818	8.3654	10.2013	2.0586	1.10909	2.11893	3.36739	6.93212	2.25847	6.17581	3.32726	7.76361	5.14651	1.10909	5.63992	1.18921	1.18921	1.10909	15.9978	3.79347	0.24137	-2.05068	1.41191e-07	2.74925e-05
contig_000000000000003409594_merged_prostate_anti_class2	chr8	22065428	22069257	-	antisense	class2	HoLdUp	BMP1	20.2465	4.11721	17.4981	4.23785	9.41712	18.8752	17.7454	33.4616	4.25054	7.20512	1.10909	5.29732	3.36739	3.46606	1.12924	4.11721	14.4181	2.21818	6.17581	6.65453	7.89589	5.94604	7.13524	3.32726	15.6999	5.23206	0.333777	-1.58304	3.67976e-05	0.00235716
contig_000000000000003417015_merged_prostate_anti_class2	chr8	32390362	32396819	-	antisense	class2	HoLdUp	NRG1	13.2381	14.4102	36.0256	24.3677	32.4368	21.0958	28.8363	14.3407	17.8523	10.293	2.21818	6.35678	2.24492	2.31071	1.12924	14.4102	9.98179	8.8727	1.0293	7.76361	15.7918	2.37841	1.18921	1.10909	23.0939	6.5582	0.287498	-1.79838	3.43921e-05	0.0022303
contig_000000000000003434186_merged_prostate_anti_class2	chr8	57406092	57408683	-	antisense	class2	HoLdUp	AC012349.1	38.1569	39.1135	6.17581	42.3785	61.7345	26.6474	11.0909	51.3875	2.55032	11.3223	1.10909	1.05946	8.9797	3.46606	9.03388	7.20512	23.2908	3.32726	2.0586	3.32726	4.51194	4.75683	2.37841	2.21818	34.5856	5.6622	0.163484	-2.61278	8.0334e-09	2.62721e-06
contig_000000000000003446290_merged_prostate_anti_class2	chr8	73958826	73964062	-	antisense	class2	HoLdUp	TERF1	7.0084	9.26372	9.26372	10.5946	32.4368	6.66184	11.0909	5.97529	4.25054	2.0586	1.10909	5.29732	3.36739	1.15535	1.12924	5.14651	6.65453	4.43635	6.17581	5.54544	5.63992	1.18921	3.56762	1.10909	11.5369	3.6145	0.315846	-1.66271	1.20076e-05	0.000977377
contig_000000000000003446291_merged_prostate_anti_class2	chr8	73964175	73967267	-	antisense	class2	HoLdUp	AC022893.1	17.1316	17.4981	15.4395	11.6541	39.7612	5.55153	4.43635	9.56046	8.50107	5.14651	1.10909	2.11893	3.36739	4.62141	5.64618	12.3516	7.76361	2.21818	1.0293	1.10909	3.38395	2.37841	1.18921	1.10909	15.1291	3.94019	0.26288	-1.92753	9.91721e-06	0.000842054
contig_000000000000003446292_merged_prostate_anti_class2	chr8	73967390	73973554	-	antisense	class2	HoLdUp	AC022893.1	48.2801	28.8205	51.4651	33.9028	106.727	22.2061	12.2	15.5357	11.0514	6.17581	6.65453	2.11893	4.48985	9.24282	7.90465	23.674	12.2	4.43635	15.4395	18.8545	12.4078	9.51366	11.8921	2.21818	39.8922	9.89213	0.247908	-2.01212	2.61597e-07	4.51894e-05
contig_000000000000003458904_merged_prostate_anti_class2	chr8	91968817	91969149	-	antisense	class2	HoLdUp	NECAB1	19.4678	50.4358	61.7581	73.103	104.635	36.6401	31.0545	23.9012	17.0021	12.3516	4.43635	9.53517	15.7145	12.7089	7.90465	43.2307	25.509	29.9454	19.5567	15.5272	15.7918	15.4597	4.75683	9.98179	50.1244	16.2133	0.324323	-1.6245	4.07916e-06	0.000419374
contig_000000000000003469506_merged_prostate_anti_class2	chr8	107529032	107532457	-	antisense	class2	HoLdUp	OXR1	18.6891	17.4981	20.586	19.0703	13.6025	16.6546	12.2	7.17035	2.55032	2.0586	3.32726	8.4757	6.73477	12.7089	5.64618	8.23442	5.54544	5.54544	5.14651	3.32726	9.02387	9.51366	4.75683	6.65453	15.6839	6.2031	0.388898	-1.36254	1.56703e-06	0.000192445
contig_000000000000003482161_merged_prostate_anti_class2	chr8	126235076	126236382	-	antisense	class2	HoLdUp	NSMCE2	2.33613	2.0586	1.0293	2.11893	2.09269	1.11031	3.32726	1.19506	59.5075	107.047	1.10909	5.29732	2.24492	8.08747	1.12924	2.0586	4.43635	16.6363	8.23442	2.21818	27.0716	17.8381	1.18921	3.32726	1.90854	16.7146	8.75615	3.1303	3.98936e-05	0.00250954
contig_000000000000003482228_merged_prostate_anti_class2	chr8	126285096	126286219	-	antisense	class2	HoLdUp	NSMCE2	1.55742	1.0293	2.0586	3.17839	1.04635	1.11031	2.21818	2.39012	13.6017	39.1135	3.32726	6.35678	17.9594	5.77676	3.38771	2.0586	7.76361	5.54544	7.20512	5.54544	9.02387	3.56762	4.75683	4.43635	1.82358	8.71412	4.84086	2.27526	4.55501e-05	0.00277595
contig_000000000000003482240_merged_prostate_anti_class2	chr8	126296472	126297490	-	antisense	class2	HoLdUp	NSMCE2	1.55742	2.0586	1.0293	1.05946	1.04635	1.11031	1.10909	1.19506	5.10064	118.37	3.32726	3.17839	6.73477	2.31071	6.77541	3.08791	4.43635	5.54544	6.17581	1.10909	12.4078	4.75683	2.37841	1.10909	1.2707	11.6752	9.1656	3.19623	5.60657e-05	0.00325299
contig_000000000000003483851_merged_prostate_anti_class2	chr8	128029110	128031049	-	antisense	class2	HoLdUp	PCAT1	4.67227	3.08791	2.0586	4.23785	1.04635	4.44123	13.3091	2.39012	207.426	886.229	54.3453	90.0544	71.8376	46.2141	42.9109	1.0293	48.7999	491.326	79.2563	11.0909	84.5988	29.7302	15.4597	15.5272	4.40542	135.99	30.9115	4.95007	6.45964e-12	8.13627e-09
contig_000000000000003483936_merged_prostate_anti_class2	chr8	128102655	128103572	-	antisense	class2	HoLdUp	PRNCR1	1.55742	1.0293	1.0293	1.05946	1.04635	1.11031	1.10909	1.19506	12.7516	49.4065	1.10909	4.23785	6.73477	8.08747	2.25847	1.0293	3.32726	45.4726	6.17581	1.10909	4.51194	4.75683	1.18921	2.21818	1.14204	9.6485	8.41788	3.07346	5.85533e-05	0.00336906
contig_000000000000003523326_merged_prostate_anti_class2	chr9	35685424	35685778	+	antisense	class2	HoLdUp	TPM2	10.1232	18.5274	30.8791	8.4757	23.0196	8.88246	14.4181	5.97529	3.40043	3.08791	2.21818	3.17839	3.36739	4.62141	6.77541	8.23442	6.65453	9.98179	2.0586	4.43635	1.12798	8.32445	3.56762	2.21818	15.0376	4.57831	0.302719	-1.72395	1.22786e-06	0.000158088
contig_000000000000003523332_merged_prostate_anti_class2	chr9	35688597	35689295	+	antisense	class2	HoLdUp	TPM2	10.902	9.26372	27.7912	12.7136	24.066	11.1031	11.0909	4.78023	1.70021	5.14651	2.21818	2.11893	5.61231	4.62141	7.90465	5.14651	5.54544	5.54544	2.0586	3.32726	2.25597	5.94604	3.56762	1.10909	13.9638	3.98901	0.282535	-1.8235	1.45611e-07	2.82233e-05
contig_000000000000003523333_merged_prostate_anti_class2	chr9	35689698	35689910	+	antisense	class2	HoLdUp	TPM2	18.6891	12.3516	45.2893	20.1298	42.9002	14.434	19.9636	11.9506	1.70021	6.17581	2.21818	3.17839	5.61231	4.62141	4.51694	6.17581	4.43635	3.32726	3.08791	5.54544	3.38395	13.0813	7.13524	5.54544	23.2135	4.98387	0.212103	-2.23716	3.40795e-11	3.10408e-08
contig_000000000000003525670_merged_prostate_anti_class2	chr9	39206538	39241672	+	antisense	class2	HoLdUp	CNTNAP3	3.89356	13.3809	12.3516	7.41624	39.7612	2.22061	11.0909	7.17035	204.026	41.1721	16.6363	7.41624	46.0209	11.5535	1.12924	54.553	54.3453	86.5088	223.359	11.0909	91.3667	28.541	8.32445	374.872	12.1607	78.8072	6.48709	2.69757	4.39939e-05	0.00270309
contig_000000000000003526099_merged_prostate_anti_class2	chr9	39735450	39772971	+	antisense	class2	HoLdUp	BX088645.3	11.6807	38.0842	45.2893	8.4757	12.5562	25.5371	42.1453	20.316	748.945	152.337	72.0907	10.5946	131.328	60.0783	3.38771	121.458	178.563	250.654	729.775	18.8545	356.443	38.0546	33.2978	106.472	25.5105	188.271	7.38767	2.88512	2.46981e-06	0.000278608
contig_000000000000003540521_merged_prostate_anti_class2	chr9	79270194	79279355	+	antisense	class2	HoLdUp	PRUNE2	16.3529	55.5823	28.8205	43.438	51.271	43.302	62.1089	32.2666	203.176	567.146	124.218	312.542	158.267	58.923	117.44	17.4981	59.8907	60.9998	329.377	167.472	63.1671	55.8927	41.6222	33.2726	41.6428	148.181	3.5631	1.83313	7.67584e-05	0.00418275
contig_000000000000003540617_merged_prostate_anti_class2	chr9	79404259	79404469	+	antisense	class2	HoLdUp	PRUNE2	0.778711	1.0293	2.0586	1.05946	1.04635	1.11031	2.21818	1.19506	5.10064	7.20512	1.10909	1.05946	12.3471	2.31071	4.51694	11.3223	4.43635	5.54544	27.7912	11.0909	18.0477	1.18921	1.18921	12.2	1.312	7.90383	6.10783	2.61066	4.20549e-05	0.00261704
contig_000000000000003547561_merged_prostate_anti_class2	chr9	88660522	88662909	+	antisense	class2	HoLdUp	GOLM1	3.89356	4.11721	2.0586	4.23785	2.09269	2.22061	1.10909	1.19506	16.152	26.7619	8.8727	2.11893	23.5717	5.77676	13.5508	7.20512	3.32726	14.4181	16.4688	7.76361	7.89589	2.37841	5.94604	1.10909	2.61558	10.2073	3.85665	1.94735	0.000111136	0.00553602
contig_000000000000003547626_merged_prostate_anti_class2	chr9	88710857	88713375	+	antisense	class2	HoLdUp	GOLM1	0.778711	4.11721	2.0586	1.05946	1.04635	1.11031	1.10909	1.19506	13.6017	77.1977	2.21818	1.05946	19.0819	1.15535	3.38771	2.0586	4.43635	5.54544	7.20512	8.8727	12.4078	13.0813	2.37841	1.10909	1.55935	10.9248	7.04315	2.81622	0.000101591	0.00517514
contig_000000000000003547867_merged_prostate_anti_class2	chr9	88966377	88973108	+	antisense	class2	HoLdUp	ZCCHC6	35.042	29.8498	46.3186	39.2001	25.1123	38.8607	47.6908	28.6814	124.966	1330.89	200.745	85.8165	92.0419	92.4282	182.936	43.2307	43.2544	151.945	153.366	46.5817	92.4947	161.732	97.515	102.036	36.3445	187.624	5.16358	2.36837	8.65037e-07	0.000120071
contig_000000000000003548326_merged_prostate_anti_class2	chr9	89624504	89626317	+	antisense	class2	HoLdUp	AL513318.2	10.1232	16.4688	8.23442	9.53517	11.5098	13.3237	12.2	33.4616	10.2013	6.17581	1.10909	1.05946	6.73477	6.93212	1.12924	10.293	4.43635	5.54544	5.14651	1.10909	5.63992	2.37841	1.18921	3.32726	14.3571	4.52544	0.3226	-1.63218	1.25728e-05	0.00101402
contig_000000000000003553716_merged_prostate_anti_class2	chr9	97331830	97332491	+	antisense	class2	HoLdUp	FBP2	7.0084	13.3809	5.14651	19.0703	5.23173	4.44123	5.54544	4.78023	44.2056	137.926	217.381	111.244	68.4702	102.826	98.2435	85.4321	19.9636	38.8181	25.7326	47.6908	42.8634	124.867	49.9467	182.999	8.0756	87.4131	10.8027	3.43332	2.05955e-16	1.68137e-12
contig_000000000000003553717_merged_prostate_anti_class2	chr9	97332804	97333343	+	antisense	class2	HoLdUp	FBP2	3.89356	10.293	4.11721	15.8919	3.13904	6.66184	4.43635	1.19506	41.6553	75.1391	131.981	113.363	65.1028	99.3603	82.4342	77.1977	29.9454	31.0545	20.586	34.3817	27.0716	89.1905	48.7575	168.581	6.2035	70.9876	11.4378	3.51574	6.35273e-17	6.36492e-13
contig_000000000000003553721_merged_prostate_anti_class2	chr9	97336043	97336578	+	antisense	class2	HoLdUp	FBP2	3.11485	2.0586	2.0586	12.7136	6.27808	4.44123	2.21818	1.19506	24.6531	54.553	79.8543	47.6758	53.8782	71.6319	77.9172	37.0549	16.6363	13.3091	10.293	32.1635	41.7354	99.8934	32.1086	133.091	4.25977	51.653	12.1128	3.59846	1.67832e-14	5.90911e-11
contig_000000000000003553722_merged_prostate_anti_class2	chr9	97337205	97337594	+	antisense	class2	HoLdUp	FBP2	1.55742	2.0586	2.0586	4.23785	1.04635	2.22061	2.21818	1.19506	11.9015	13.3809	31.0545	18.0109	13.4695	15.0196	22.5847	15.4395	4.43635	2.21818	2.0586	11.0909	4.51194	14.2705	2.37841	56.5635	2.07408	14.8993	7.19906	2.84781	5.87739e-07	8.78906e-05
contig_000000000000003553723_merged_prostate_anti_class2	chr9	97337779	97340711	+	antisense	class2	HoLdUp	FBP2	1.55742	4.11721	1.0293	11.6541	3.13904	3.33092	3.32726	2.39012	35.7045	62.7874	122	68.8651	38.1637	80.8747	75.6588	96.7544	8.8727	6.65453	4.11721	28.8363	16.9198	58.2711	48.7575	227.363	3.81817	61.2875	16.1298	4.01166	1.86285e-12	2.85148e-09
contig_000000000000003553884_merged_prostate_anti_class2	chr9	97909449	97911761	+	antisense	class2	HoLdUp	FANCC	36.5994	60.7288	40.1428	60.3894	71.1516	61.0669	37.709	11.9506	16.152	36.0256	6.65453	12.7136	15.7145	23.1071	10.1631	19.5567	29.9454	23.2908	10.293	16.6363	25.9436	17.8381	46.3791	12.2	47.4673	20.1633	0.423888	-1.23825	6.31549e-05	0.00357492
contig_000000000000003558461_merged_prostate_anti_class2	chr9	104262549	104264214	+	antisense	class2	HoLdUp	TMEM246	4.67227	6.17581	8.23442	6.35678	7.32443	8.88246	3.32726	3.58517	1.70021	2.0586	1.10909	4.23785	1.12246	2.31071	1.12924	2.0586	2.21818	1.10909	1.0293	2.21818	3.38395	2.37841	1.18921	1.10909	6.06982	1.89764	0.313053	-1.67552	1.5585e-05	0.00120366
contig_000000000000003565759_merged_prostate_anti_class2	chr9	114246507	114248328	+	antisense	class2	HoLdUp	KIAA0368	3.11485	4.11721	2.0586	2.11893	3.13904	6.66184	5.54544	1.19506	8.50107	49.4065	6.65453	11.6541	16.8369	17.3303	10.1631	6.17581	2.21818	13.3091	18.5274	5.54544	10.1519	14.2705	11.8921	12.2	3.49387	13.4273	3.85525	1.94682	1.47259e-05	0.00115222
contig_000000000000003569519_merged_prostate_anti_class2	chr9	120162604	120163982	+	antisense	class2	HoLdUp	ASTN2	4.67227	1.0293	1.0293	1.05946	1.04635	2.22061	2.21818	7.17035	13.6017	173.952	6.65453	5.29732	13.4695	3.46606	5.64618	1.0293	1.10909	16.6363	14.4102	2.21818	4.51194	14.2705	5.94604	2.21818	2.55573	17.7773	6.97256	2.80169	0.000221385	0.00927192
contig_000000000000003582088_merged_prostate_anti_class2	chr9	139622799	139626308	+	antisense	class2	HoLdUp	AL355987.5	3.11485	3.08791	4.11721	4.23785	6.27808	1.11031	4.43635	7.17035	9.35118	13.3809	15.5272	10.5946	14.592	8.08747	5.64618	13.3809	1.10909	16.6363	31.9084	9.98179	5.63992	4.75683	11.8921	31.0545	4.19411	12.7212	3.06335	1.61511	0.000158434	0.00721985
contig_000000000000003597321_merged_prostate_anti_class2	chr9	23674321	23682820	-	antisense	class2	HoLdUp	NOP56P2	7.0084	16.4688	14.4102	14.8325	16.7415	27.7577	7.76361	7.17035	89.2613	43.2307	58.7816	143.028	96.5317	192.944	70.0126	9.26372	53.2362	65.4362	123.516	189.654	85.7268	36.8654	13.0813	278.381	14.0191	96.8094	6.91694	2.79013	4.07809e-10	2.29311e-07
contig_000000000000003599571_merged_prostate_anti_class2	chr9	26762391	26786136	-	antisense	class2	HoLdUp	AL451137.1	17.1316	30.8791	39.1135	33.9028	27.205	16.6546	9.98179	10.7555	91.8116	23.674	139.745	63.5678	233.472	16.1749	170.515	117.34	17.7454	97.5997	43.2307	1111.31	154.534	28.541	220.003	26.6181	23.203	159.742	6.88075	2.78256	1.52209e-06	0.000188167
contig_000000000000003606169_merged_prostate_anti_class2	chr9	35676248	35681450	-	antisense	class2	HoLdUp	CA9	23.3613	29.8498	34.9963	23.3082	64.8735	25.5371	19.9636	25.0962	20.4026	6.17581	1.10909	2.11893	6.73477	16.1749	6.77541	17.4981	17.7454	21.0727	19.5567	19.9636	5.63992	8.32445	5.94604	1.10909	30.8732	11.0217	0.358476	-1.48005	0.000167142	0.00752028
contig_000000000000003614975_merged_prostate_anti_class2	chr9	66457453	66457795	-	antisense	class2	HoLdUp	LINC01410	10.902	6.17581	12.3516	18.0109	12.5562	6.66184	12.2	15.5357	3.40043	3.08791	4.43635	5.29732	4.48985	3.46606	1.12924	9.26372	3.32726	5.54544	3.08791	4.43635	3.38395	3.56762	3.56762	9.98179	11.7992	4.4668	0.380242	-1.39501	6.41521e-06	0.000596647
contig_000000000000003617388_merged_prostate_anti_class2	chr9	70968768	70969453	-	antisense	class2	HoLdUp	PGM5	2.33613	8.23442	20.586	5.29732	7.32443	8.88246	18.8545	2.39012	2.55032	2.0586	1.10909	1.05946	2.24492	5.77676	1.12924	4.11721	6.65453	7.76361	1.0293	2.21818	1.12798	1.18921	3.56762	1.10909	9.23818	2.79407	0.303021	-1.72251	9.99482e-05	0.005108
contig_000000000000003617442_merged_prostate_anti_class2	chr9	71043225	71046540	-	antisense	class2	HoLdUp	PGM5	2.33613	17.4981	24.7033	7.41624	13.6025	18.8752	15.5272	8.3654	5.95075	2.0586	1.10909	2.11893	4.48985	4.62141	1.12924	6.17581	6.65453	5.54544	2.0586	2.21818	3.38395	2.37841	3.56762	1.10909	13.5405	3.41059	0.255274	-1.96988	2.39055e-07	4.202e-05
contig_000000000000003630865_merged_prostate_anti_class2	chr9	88592983	88594097	-	antisense	class2	HoLdUp	NAA35	0.778711	1.0293	1.0293	1.05946	1.04635	2.22061	1.10909	2.39012	12.7516	26.7619	5.54544	2.11893	13.4695	10.3982	31.6186	1.0293	2.21818	6.65453	3.08791	4.43635	11.2798	7.13524	9.51366	2.21818	1.33287	9.38983	7.19878	2.84775	6.70263e-06	0.000619198
contig_000000000000003636737_merged_prostate_anti_class2	chr9	97147376	97152046	-	antisense	class2	HoLdUp	MFSD14B	1.55742	6.17581	2.0586	6.35678	8.37077	1.11031	1.10909	1.19506	18.7024	17.4981	6.65453	32.8434	58.368	12.7089	16.9385	9.26372	4.43635	8.8727	11.3223	23.2908	7.89589	9.51366	2.37841	38.8181	3.49173	17.4691	5.00434	2.32318	7.05762e-06	0.000643631
contig_000000000000003636743_merged_prostate_anti_class2	chr9	97157474	97159123	-	antisense	class2	HoLdUp	MFSD14B	0.778711	2.0586	2.0586	3.17839	1.04635	2.22061	1.10909	1.19506	10.2013	8.23442	6.65453	13.773	15.7145	3.46606	3.38771	3.08791	1.10909	5.54544	6.17581	16.6363	3.38395	3.56762	2.37841	14.4181	1.70568	7.35839	4.38408	2.13227	5.99596e-05	0.00342838
contig_000000000000003636744_merged_prostate_anti_class2	chr9	97159346	97161247	-	antisense	class2	HoLdUp	MFSD14B	1.55742	3.08791	2.0586	3.17839	2.09269	2.22061	2.21818	1.19506	6.80086	10.293	2.21818	11.6541	16.8369	3.46606	9.03388	6.17581	2.21818	6.65453	11.3223	9.98179	3.38395	3.56762	2.37841	12.2	2.20111	7.3866	3.38086	1.75739	0.000139571	0.00657363
contig_000000000000003636745_merged_prostate_anti_class2	chr9	97161391	97167453	-	antisense	class2	HoLdUp	MFSD14B	7.0084	8.23442	3.08791	13.773	2.09269	2.22061	6.65453	4.78023	17.0021	37.0549	15.5272	46.6164	46.0209	21.9517	33.8771	28.8205	6.65453	17.7454	29.8498	59.8907	10.1519	10.7029	9.51366	72.0907	5.98148	28.9669	4.82697	2.27112	1.83629e-07	3.38994e-05
contig_000000000000003636747_merged_prostate_anti_class2	chr9	97168560	97171549	-	antisense	class2	HoLdUp	MFSD14B	1.55742	4.11721	5.14651	1.05946	4.18539	4.44123	2.21818	1.19506	13.6017	10.293	13.3091	15.8919	30.3065	2.31071	19.197	4.11721	3.32726	15.5272	8.23442	21.0727	9.02387	7.13524	3.56762	22.1818	2.99006	12.4436	4.17836	2.06294	1.00738e-05	0.000852719
contig_000000000000003636773_merged_prostate_anti_class2	chr9	97204247	97204677	-	antisense	class2	HoLdUp	MFSD14B	4.67227	6.17581	1.0293	3.17839	2.09269	2.22061	1.10909	1.19506	8.50107	4.11721	12.2	27.546	16.8369	2.31071	13.5508	13.3809	5.54544	6.65453	12.3516	9.98179	6.76791	4.75683	5.94604	16.6363	2.70915	10.4428	3.76352	1.91208	2.21454e-05	0.00157615
contig_000000000000003636774_merged_prostate_anti_class2	chr9	97205840	97206099	-	antisense	class2	HoLdUp	MFSD14B	0.778711	3.08791	3.08791	3.17839	5.23173	2.22061	2.21818	1.19506	12.7516	12.3516	9.98179	16.9514	19.0819	4.62141	12.4216	17.4981	4.43635	4.43635	11.3223	18.8545	6.76791	9.51366	4.75683	23.2908	2.62481	11.8149	4.56472	2.19052	4.47869e-07	6.96733e-05
contig_000000000000003636783_merged_prostate_anti_class2	chr9	97216206	97216453	-	antisense	class2	HoLdUp	MFSD14B	2.33613	2.0586	1.0293	2.11893	5.23173	1.11031	1.10909	1.19506	12.7516	6.17581	12.2	15.8919	15.7145	4.62141	13.5508	13.3809	5.54544	6.65453	12.3516	11.0909	3.38395	8.32445	7.13524	23.2908	2.02364	10.754	5.25906	2.39481	1.45712e-07	2.82233e-05
contig_000000000000003636784_merged_prostate_anti_class2	chr9	97216647	97217070	-	antisense	class2	HoLdUp	MFSD14B	0.778711	3.08791	2.0586	7.41624	2.09269	2.22061	1.10909	1.19506	11.9015	8.23442	16.6363	15.8919	12.3471	5.77676	10.1631	12.3516	3.32726	3.32726	13.3809	15.5272	4.51194	8.32445	2.37841	12.2	2.49486	9.76751	3.97718	1.99175	8.7713e-06	0.00076479
contig_000000000000003636788_merged_prostate_anti_class2	chr9	97218046	97218289	-	antisense	class2	HoLdUp	MFSD14B	3.11485	2.0586	2.0586	4.23785	6.27808	2.22061	1.10909	1.19506	10.2013	7.20512	7.76361	8.4757	10.1022	2.31071	9.03388	9.26372	2.21818	6.65453	11.3223	7.76361	7.89589	9.51366	5.94604	22.1818	2.78409	8.61576	3.0655	1.61612	8.63165e-05	0.00457467
contig_000000000000003636791_merged_prostate_anti_class2	chr9	97220432	97220756	-	antisense	class2	HoLdUp	MFSD14B	3.11485	1.0293	2.0586	3.17839	1.04635	3.33092	1.10909	1.19506	15.3019	7.20512	12.2	21.1893	25.8166	5.77676	15.8093	24.7033	5.54544	4.43635	21.6153	21.0727	4.51194	8.32445	9.51366	29.9454	2.00782	14.5605	7.15411	2.83877	9.24012e-09	2.96899e-06
contig_000000000000003636793_merged_prostate_anti_class2	chr9	97221942	97222160	-	antisense	class2	HoLdUp	MFSD14B	1.55742	6.17581	1.0293	5.29732	3.13904	2.22061	2.21818	1.19506	15.3019	12.3516	13.3091	25.4271	28.0616	3.46606	14.6801	13.3809	8.8727	12.2	23.674	9.98179	19.1757	14.2705	7.13524	33.2726	2.85409	15.9101	5.60043	2.48554	6.08531e-09	2.08282e-06
contig_000000000000003636795_merged_prostate_anti_class2	chr9	97222787	97223621	-	antisense	class2	HoLdUp	MFSD14B	1.55742	15.4395	5.14651	11.6541	8.37077	2.22061	1.10909	1.19506	26.3533	15.4395	29.9454	67.8056	66.2253	11.5535	35.0063	38.0842	11.0909	12.2	47.3479	51.018	22.5597	20.2165	13.0813	58.7816	5.83664	32.9193	5.64225	2.49627	4.22792e-08	1.02522e-05
contig_000000000000003636843_merged_prostate_anti_class2	chr9	97258177	97258728	-	antisense	class2	HoLdUp	AL358232.1	1.55742	3.08791	3.08791	5.29732	9.41712	5.55153	1.10909	2.39012	10.2013	6.17581	8.8727	22.2487	24.6942	4.62141	19.197	16.4688	5.54544	7.76361	11.3223	23.2908	13.5358	8.32445	8.32445	16.6363	3.9373	12.9514	3.31851	1.73053	1.61732e-05	0.00123998
contig_000000000000003636844_merged_prostate_anti_class2	chr9	97259273	97259689	-	antisense	class2	HoLdUp	AL358232.1	2.33613	4.11721	1.0293	4.23785	3.13904	2.22061	1.10909	1.19506	6.80086	6.17581	11.0909	11.6541	14.592	5.77676	6.77541	10.293	2.21818	2.21818	14.4102	12.2	6.76791	4.75683	1.18921	13.3091	2.42304	8.13927	3.34673	1.74275	0.000103797	0.0052608
contig_000000000000003636847_merged_prostate_anti_class2	chr9	97261786	97262054	-	antisense	class2	HoLdUp	AL358232.1	0.778711	5.14651	3.08791	6.35678	3.13904	1.11031	1.10909	1.19506	17.0021	12.3516	9.98179	22.2487	23.5717	5.77676	23.7139	9.26372	5.54544	9.98179	16.4688	19.9636	9.02387	10.7029	4.75683	28.8363	2.74043	14.3244	5.26835	2.39735	6.42285e-08	1.43584e-05
contig_000000000000003636849_merged_prostate_anti_class2	chr9	97262481	97262964	-	antisense	class2	HoLdUp	AL358232.1	1.55742	5.14651	2.0586	4.23785	2.09269	2.22061	1.10909	1.19506	14.4518	5.14651	14.4181	23.3082	20.2043	2.31071	21.4555	15.4395	8.8727	5.54544	16.4688	14.4181	4.51194	9.51366	5.94604	21.0727	2.45223	12.6928	5.18953	2.3756	2.47371e-07	4.30696e-05
contig_000000000000003636850_merged_prostate_anti_class2	chr9	97263354	97263979	-	antisense	class2	HoLdUp	AL358232.1	0.778711	10.293	4.11721	8.4757	14.6489	5.55153	6.65453	4.78023	23.803	28.8205	18.8545	29.665	28.0616	9.24282	49.6864	36.0256	5.54544	13.3091	32.9377	46.5817	16.9198	20.2165	9.51366	43.2544	6.91247	25.7773	3.7644	1.91242	1.44937e-06	0.000181059
contig_000000000000003636851_merged_prostate_anti_class2	chr9	97265962	97266265	-	antisense	class2	HoLdUp	AL358232.1	1.55742	3.08791	4.11721	4.23785	6.27808	4.44123	4.43635	1.19506	6.80086	15.4395	21.0727	18.0109	13.4695	10.3982	4.51694	14.4102	6.65453	5.54544	10.293	17.7454	7.89589	10.7029	7.13524	14.4181	3.66889	11.5318	3.17522	1.66685	7.77696e-06	0.000695139
contig_000000000000003636852_merged_prostate_anti_class2	chr9	97266765	97267106	-	antisense	class2	HoLdUp	AL358232.1	1.55742	4.11721	2.0586	6.35678	1.04635	2.22061	2.21818	1.19506	15.3019	9.26372	17.7454	36.0217	25.8166	8.08747	24.8432	30.8791	2.21818	11.0909	20.586	22.1818	10.1519	10.7029	5.94604	19.9636	2.59628	16.925	6.55329	2.71222	6.37179e-09	2.16407e-06
contig_000000000000003636854_merged_prostate_anti_class2	chr9	97269029	97269353	-	antisense	class2	HoLdUp	AL358232.1	0.778711	4.11721	2.0586	3.17839	3.13904	1.11031	1.10909	1.19506	15.3019	10.293	13.3091	26.4866	20.2043	3.46606	14.6801	8.23442	3.32726	6.65453	11.3223	13.3091	5.63992	5.94604	2.37841	13.3091	2.0858	10.8664	5.26685	2.39694	9.093e-07	0.000124259
contig_000000000000003636858_merged_prostate_anti_class2	chr9	97270831	97271124	-	antisense	class2	HoLdUp	AL358232.1	1.55742	2.0586	2.0586	4.23785	4.18539	2.22061	1.10909	3.58517	14.4518	10.293	7.76361	27.546	31.4289	8.08747	16.9385	15.4395	7.76361	12.2	22.6446	23.2908	4.51194	5.94604	7.13524	11.0909	2.62659	14.1583	5.46881	2.45123	3.84759e-08	9.50776e-06
contig_000000000000003636864_merged_prostate_anti_class2	chr9	97273741	97274196	-	antisense	class2	HoLdUp	AL358232.1	3.89356	9.26372	3.08791	5.29732	6.27808	6.66184	1.10909	1.19506	25.5032	25.7326	27.7272	45.5569	58.368	17.3303	55.3325	38.0842	7.76361	26.6181	33.967	55.4544	10.1519	13.0813	13.0813	65.4362	4.59832	32.4493	7.029	2.81332	5.03954e-11	4.1918e-08
contig_000000000000003640920_merged_prostate_anti_class2	chr9	104229219	104235067	-	antisense	class2	HoLdUp	TMEM246-AS1	15.5742	55.5823	55.5823	23.3082	16.7415	36.6401	26.6181	31.0715	9.35118	15.4395	2.21818	5.29732	1.12246	13.8642	2.25847	32.9377	9.98179	8.8727	16.4688	15.5272	11.2798	4.75683	17.8381	2.21818	32.6398	10.5895	0.325538	-1.6191	8.07163e-05	0.00434472
contig_000000000000003651139_merged_prostate_anti_class2	chr9	117347616	117351635	-	antisense	class2	HoLdUp	ATP6V1G1	14.7955	6.17581	8.23442	11.6541	6.27808	12.2134	9.98179	11.9506	31.454	251.15	24.3999	15.8919	34.7963	13.8642	18.0678	9.26372	23.2908	24.3999	54.553	15.5272	19.1757	15.4597	22.5949	17.7454	10.1605	36.9772	3.63928	1.86365	0.000167933	0.00754354
contig_000000000000003651158_merged_prostate_anti_class2	chr9	117371546	117374482	-	antisense	class2	HoLdUp	TMEM268	12.4594	13.3809	16.4688	12.7136	8.37077	9.99276	8.8727	10.7555	30.6039	66.9046	29.9454	22.2487	13.4695	16.1749	32.7478	7.20512	22.1818	18.8545	45.2893	37.709	11.2798	14.2705	63.028	29.9454	11.6268	28.8661	2.47909	1.30981	0.000155321	0.00710439
contig_000000000000003652653_merged_prostate_anti_class2	chr9	119105298	119105694	-	antisense	class2	HoLdUp	PAPPA	2.33613	10.293	2.0586	5.29732	7.32443	3.33092	4.43635	1.19506	14.4518	15.4395	21.0727	11.6541	11.2246	6.93212	18.0678	21.6153	5.54544	8.8727	16.4688	5.54544	13.5358	4.75683	8.32445	6.65453	4.53398	11.8851	2.63822	1.39957	0.000201182	0.00861068
contig_000000000000003659352_merged_prostate_anti_class2	chr9	131286111	131290250	-	antisense	class2	HoLdUp	GLE1	15.5742	19.5567	36.0256	23.3082	15.6952	21.0958	28.8363	32.2666	14.4518	18.5274	2.21818	9.53517	8.9797	19.641	9.03388	12.3516	23.2908	14.4181	8.23442	11.0909	9.02387	9.51366	10.7029	7.76361	24.0448	11.7986	0.493973	-1.01749	0.000148724	0.00687689
contig_000000000000003659519_merged_prostate_anti_class2	chr9	131646146	131649156	-	antisense	class2	HoLdUp	LRRC8A	45.1653	5.14651	12.3516	7.41624	9.41712	7.77215	3.32726	23.9012	2.55032	3.08791	2.21818	1.05946	4.48985	1.15535	5.64618	3.08791	5.54544	4.43635	2.0586	3.32726	3.38395	1.18921	3.56762	1.10909	14.3122	2.99454	0.206231	-2.27767	2.05105e-07	3.7179e-05
contig_000000000000003659596_merged_prostate_anti_class2	chr9	131760308	131761271	-	antisense	class2	HoLdUp	NUP188	6.22969	7.20512	11.3223	4.23785	11.5098	9.99276	9.98179	7.17035	5.95075	2.0586	1.10909	2.11893	2.24492	2.31071	2.25847	4.11721	4.43635	2.21818	6.17581	5.54544	1.12798	2.37841	7.13524	4.43635	8.45621	3.4764	0.417173	-1.26128	0.000158644	0.00722518
contig_000000000000003660506_merged_prostate_anti_class2	chr9	132946473	132947605	-	antisense	class2	HoLdUp	NCS1	5.45098	1.0293	5.14651	3.17839	3.13904	4.44123	18.8545	4.78023	0.850107	2.0586	1.10909	2.11893	3.36739	2.31071	1.12924	2.0586	2.21818	2.21818	2.0586	1.10909	1.12798	3.56762	1.18921	1.10909	5.75252	1.85004	0.32151	-1.63706	0.000215411	0.00908559
contig_000000000000003675016_merged_prostate_anti_class2	chrX	16172537	16174462	+	antisense	class2	HoLdUp	AC078993.1	29.591	84.4028	22.6446	155.741	27.205	24.4268	18.8545	20.316	76.5097	425.102	88.727	14.8325	288.473	191.789	1440.9	74.1098	38.8181	369.326	339.67	68.7634	267.332	16.6489	77.2985	122	47.8977	243.769	5.08876	2.34731	7.68581e-05	0.00418612
contig_000000000000003715869_merged_prostate_anti_class2	chrX	84554542	84559744	+	antisense	class2	HoLdUp	POF1B	3.11485	18.5274	10.293	11.6541	13.6025	12.2134	3.32726	10.7555	5.10064	2.0586	3.32726	2.11893	2.24492	6.93212	2.25847	14.4102	3.32726	3.32726	3.08791	2.21818	4.51194	2.37841	2.37841	1.10909	10.436	3.79935	0.369532	-1.43623	0.000241024	0.00986758
contig_000000000000003750939_merged_prostate_anti_class2	chrX	138774007	138777341	+	antisense	class2	HoLdUp	MCF2	2.33613	2.0586	3.08791	10.5946	6.27808	2.22061	5.54544	17.9259	2.55032	1.0293	1.10909	1.05946	1.12246	3.46606	1.12924	2.0586	2.21818	1.10909	1.0293	1.10909	3.38395	1.18921	1.18921	3.32726	6.25591	1.75499	0.288023	-1.79574	7.43257e-05	0.00407538
contig_000000000000003759990_merged_prostate_anti_class2	chrX	153219027	153232559	+	antisense	class2	HoLdUp	HCFC1	17.9104	17.4981	66.9046	16.9514	41.8539	37.7504	47.6908	25.0962	22.9529	7.20512	6.65453	5.29732	8.9797	18.4856	6.77541	31.9084	22.1818	16.6363	18.5274	14.4181	12.4078	14.2705	9.51366	8.8727	33.957	14.068	0.4165	-1.26361	0.000105238	0.00531793
contig_000000000000003770238_merged_prostate_anti_class2	chrX	16985347	16986489	-	antisense	class2	HoLdUp	REPS2	0.778711	1.0293	1.0293	1.05946	1.04635	1.11031	1.10909	1.19506	1.70021	21.6153	16.6363	1.05946	3.36739	1.15535	135.508	1.0293	5.54544	9.98179	8.23442	1.10909	5.63992	1.18921	1.18921	2.21818	1.0447	13.5737	13.0502	3.70601	3.11347e-05	0.00207209
contig_000000000000003770436_merged_prostate_anti_class2	chrX	17166384	17167481	-	antisense	class2	HoLdUp	REPS2	2.33613	10.293	2.0586	8.4757	2.09269	1.11031	3.32726	1.19506	8.50107	26.7619	62.1089	27.546	8.9797	4.62141	54.2033	3.08791	6.65453	16.6363	15.4395	15.5272	13.5358	5.94604	17.8381	9.98179	3.8611	18.5856	4.80283	2.26389	1.76586e-05	0.00132303
contig_000000000000003821850_merged_prostate_anti_class2	chrX	101381780	101382440	-	antisense	class2	HoLdUp	TCEAL2	5.45098	9.26372	36.0256	4.23785	6.27808	11.1031	9.98179	27.4863	0.850107	1.0293	1.10909	1.05946	1.12246	3.46606	1.12924	2.0586	8.8727	3.32726	1.0293	1.10909	4.51194	2.37841	4.75683	1.10909	13.7284	2.43243	0.175781	-2.50815	8.01168e-08	1.72661e-05
contig_000000000000003825761_merged_prostate_anti_class2	chrX	107063497	107070712	-	antisense	class2	HoLdUp	MID2	66.1905	62.7874	74.1098	98.5301	65.9199	55.5153	55.4544	46.6072	34.8544	34.9963	37.709	24.3677	30.3065	35.8159	49.6864	41.1721	34.3817	44.3635	27.7912	52.1271	31.5836	36.8654	53.5143	43.2544	65.6393	38.2993	0.581515	-0.782112	4.40069e-06	0.000446597
contig_000000000000003842867_merged_prostate_anti_class2	chrX	134227460	134228802	-	antisense	class2	HoLdUp	SMIM10L2B-AS1	10.1232	23.674	44.26	14.8325	23.0196	17.7649	21.0727	20.316	5.10064	4.11721	6.65453	7.41624	4.48985	3.46606	24.8432	9.26372	5.54544	8.8727	3.08791	11.0909	6.76791	4.75683	14.2705	19.9636	21.8829	8.7317	0.398051	-1.32897	0.000134874	0.0063975
contig_000000000000000008227_merged_prostate_inter_class2	chr1	13944569	13948254	+	intergenic	class2	HoLdUp	none	9.34454	8.23442	5.14651	10.5946	8.37077	7.77215	6.65453	13.1456	4.25054	3.08791	1.10909	6.35678	1.12246	2.31071	2.25847	2.0586	5.54544	5.54544	1.0293	1.10909	9.02387	2.37841	2.37841	1.10909	8.6579	3.1671	0.368151	-1.44163	3.81372e-05	0.00242186
contig_000000000000000008742_merged_prostate_inter_class2	chr1	16508742	16510197	+	intergenic	class2	HoLdUp	none	10.902	5.14651	1.0293	1.05946	3.13904	4.44123	5.54544	4.78023	0.850107	2.0586	1.10909	2.11893	1.12246	1.15535	1.12924	1.0293	1.10909	2.21818	2.0586	1.10909	1.12798	1.18921	1.18921	1.10909	4.5054	1.35522	0.291277	-1.77954	0.000103853	0.0052624
contig_000000000000000009615_merged_prostate_inter_class2	chr1	17846709	17846947	+	intergenic	class2	HoLdUp	none	10.1232	13.3809	5.14651	8.4757	3.13904	2.22061	7.76361	10.7555	0.850107	2.0586	5.54544	3.17839	1.12246	3.46606	1.12924	2.0586	1.10909	1.10909	1.0293	2.21818	2.25597	1.18921	2.37841	1.10909	7.62565	1.98795	0.257022	-1.96004	9.07267e-07	0.000124115
contig_000000000000000011357_merged_prostate_inter_class2	chr1	20523077	20523651	+	intergenic	class2	HoLdUp	none	7.78711	8.23442	5.14651	8.4757	17.7879	2.22061	8.8727	5.97529	2.55032	1.0293	1.10909	1.05946	1.12246	1.15535	1.12924	4.11721	5.54544	6.65453	2.0586	5.54544	2.25597	1.18921	1.18921	1.10909	8.06253	2.42624	0.3013	-1.73073	1.5227e-05	0.00118307
contig_000000000000000024294_merged_prostate_inter_class2	chr1	39024713	39026744	+	intergenic	class2	HoLdUp	none	5.45098	3.08791	7.20512	10.5946	3.13904	1.11031	4.43635	3.58517	0.850107	1.0293	1.10909	1.05946	1.12246	1.15535	1.12924	3.08791	2.21818	1.10909	1.0293	2.21818	1.12798	1.18921	1.18921	1.10909	4.82619	1.35832	0.278415	-1.84469	3.59919e-05	0.00231564
contig_000000000000000028792_merged_prostate_inter_class2	chr1	46690625	46691704	+	intergenic	class2	HoLdUp	none	52.1737	66.9046	72.0512	67.8056	93.1249	52.1844	36.5999	62.143	32.3041	14.4102	2.21818	4.23785	5.61231	16.1749	4.51694	20.586	31.0545	6.65453	7.20512	24.3999	12.4078	8.32445	10.7029	4.43635	62.8734	12.8279	0.2052	-2.2849	3.00404e-10	1.78961e-07
contig_000000000000000028793_merged_prostate_inter_class2	chr1	46691810	46693935	+	intergenic	class2	HoLdUp	none	60.7395	117.34	92.6372	118.66	125.562	67.7287	63.218	83.654	37.4047	20.586	1.10909	6.35678	7.85723	23.1071	15.8093	33.967	37.709	8.8727	11.3223	28.8363	24.8157	20.2165	10.7029	3.32726	91.1924	18.25	0.200721	-2.31674	3.45864e-10	2.00094e-07
contig_000000000000000028794_merged_prostate_inter_class2	chr1	46694092	46697185	+	intergenic	class2	HoLdUp	none	8.56582	11.3223	5.14651	8.4757	8.37077	4.44123	4.43635	4.78023	3.40043	2.0586	2.21818	1.05946	1.12246	2.31071	1.12924	5.14651	2.21818	1.10909	3.08791	3.32726	1.12798	1.18921	1.18921	4.43635	6.94237	2.25817	0.326852	-1.61329	1.27912e-05	0.00102787
contig_000000000000000029115_merged_prostate_inter_class2	chr1	47285239	47285858	+	intergenic	class2	HoLdUp	none	28.0336	29.8498	21.6153	13.773	56.5027	11.1031	8.8727	9.56046	19.5525	7.20512	1.10909	2.11893	1.12246	4.62141	2.25847	10.293	3.32726	3.32726	4.11721	3.32726	3.38395	1.18921	1.18921	1.10909	22.4138	4.32821	0.197457	-2.34039	6.30046e-07	9.32054e-05
contig_000000000000000029116_merged_prostate_inter_class2	chr1	47286234	47286509	+	intergenic	class2	HoLdUp	none	21.0252	20.586	17.4981	8.4757	25.1123	8.88246	5.54544	4.78023	6.80086	3.08791	1.10909	3.17839	1.12246	2.31071	2.25847	15.4395	4.43635	1.10909	1.0293	5.54544	1.12798	1.18921	1.18921	1.10909	13.9882	3.25269	0.235377	-2.08696	4.93203e-06	0.000489257
contig_000000000000000029119_merged_prostate_inter_class2	chr1	47288862	47289240	+	intergenic	class2	HoLdUp	none	22.5826	17.4981	15.4395	5.29732	35.5758	5.55153	6.65453	2.39012	9.35118	1.0293	1.10909	1.05946	2.24492	1.15535	1.12924	6.17581	3.32726	1.10909	2.0586	3.32726	4.51194	2.37841	1.18921	1.10909	13.8737	2.64158	0.193515	-2.36948	6.19879e-07	9.20101e-05
contig_000000000000000029120_merged_prostate_inter_class2	chr1	47289396	47290786	+	intergenic	class2	HoLdUp	none	60.7395	80.2856	60.7288	23.3082	123.469	26.6474	28.8363	32.2666	25.5032	8.23442	1.10909	1.05946	5.61231	8.08747	2.25847	29.8498	6.65453	5.54544	2.0586	9.98179	6.76791	2.37841	1.18921	2.21818	54.5352	7.40677	0.137221	-2.86543	8.06359e-09	2.63317e-06
contig_000000000000000029121_merged_prostate_inter_class2	chr1	47291381	47291822	+	intergenic	class2	HoLdUp	none	12.4594	18.5274	7.20512	5.29732	17.7879	7.77215	8.8727	5.97529	8.50107	3.08791	2.21818	1.05946	1.12246	2.31071	1.12924	3.08791	1.10909	3.32726	3.08791	2.21818	2.25597	3.56762	1.18921	1.10909	10.4872	2.52383	0.246592	-2.0198	1.15612e-07	2.30411e-05
contig_000000000000000029122_merged_prostate_inter_class2	chr1	47291944	47292441	+	intergenic	class2	HoLdUp	none	13.2381	20.586	13.3809	6.35678	34.5294	8.88246	5.54544	3.58517	3.40043	2.0586	1.10909	3.17839	2.24492	2.31071	1.12924	10.293	3.32726	2.21818	1.0293	1.10909	2.25597	1.18921	1.18921	1.10909	13.263	2.44698	0.186321	-2.42414	5.16054e-08	1.2037e-05
contig_000000000000000029123_merged_prostate_inter_class2	chr1	47292622	47293320	+	intergenic	class2	HoLdUp	none	16.3529	21.6153	16.4688	12.7136	46.0393	11.1031	3.32726	8.3654	14.4518	4.11721	1.10909	1.05946	2.24492	3.46606	1.12924	15.4395	2.21818	1.10909	1.0293	2.21818	5.63992	1.18921	1.18921	1.10909	16.9982	3.66997	0.220307	-2.18241	2.30476e-05	0.00163088
contig_000000000000000029124_merged_prostate_inter_class2	chr1	47293467	47294433	+	intergenic	class2	HoLdUp	none	25.6975	19.5567	31.9084	13.773	60.6881	16.6546	11.0909	11.9506	27.2034	5.14651	1.10909	4.23785	2.24492	3.46606	1.12924	5.14651	4.43635	5.54544	3.08791	2.21818	5.63992	1.18921	1.18921	2.21818	23.915	4.7005	0.201539	-2.31087	1.11111e-06	0.000145955
contig_000000000000000029125_merged_prostate_inter_class2	chr1	47294578	47295334	+	intergenic	class2	HoLdUp	none	23.3613	27.7912	13.3809	9.53517	39.7612	5.55153	8.8727	7.17035	7.65097	3.08791	1.10909	2.11893	3.36739	4.62141	1.12924	9.26372	5.54544	1.10909	4.11721	4.43635	2.25597	1.18921	1.18921	1.10909	16.928	3.33126	0.199207	-2.32766	4.76866e-08	1.1266e-05
contig_000000000000000029126_merged_prostate_inter_class2	chr1	47295486	47296329	+	intergenic	class2	HoLdUp	none	24.14	17.4981	22.6446	14.8325	41.8539	14.434	3.32726	5.97529	10.2013	3.08791	2.21818	2.11893	3.36739	1.15535	1.12924	9.26372	12.2	2.21818	3.08791	3.32726	2.25597	2.37841	1.18921	1.10909	18.0882	3.76925	0.211006	-2.24465	5.96123e-07	8.88429e-05
contig_000000000000000029128_merged_prostate_inter_class2	chr1	47296994	47299237	+	intergenic	class2	HoLdUp	none	73.9776	42.2014	44.26	19.0703	111.959	27.7577	19.9636	22.7061	22.1028	6.17581	2.21818	6.35678	7.85723	5.77676	1.12924	18.5274	9.98179	3.32726	4.11721	15.5272	13.5358	4.75683	1.18921	1.10909	45.237	7.73054	0.172097	-2.5387	2.05445e-08	5.71837e-06
contig_000000000000000029129_merged_prostate_inter_class2	chr1	47299375	47300101	+	intergenic	class2	HoLdUp	none	14.0168	17.4981	17.4981	3.17839	36.6221	17.7649	4.43635	8.3654	8.50107	2.0586	1.10909	4.23785	3.36739	2.31071	1.12924	13.3809	3.32726	2.21818	3.08791	1.10909	4.51194	2.37841	1.18921	1.10909	14.9225	3.43912	0.234377	-2.0931	3.63105e-06	0.000380401
contig_000000000000000029130_merged_prostate_inter_class2	chr1	47300250	47300457	+	intergenic	class2	HoLdUp	none	14.7955	15.4395	6.17581	4.23785	25.1123	13.3237	2.21818	8.3654	7.65097	2.0586	1.10909	1.05946	2.24492	4.62141	1.12924	6.17581	5.54544	3.32726	2.0586	3.32726	2.25597	1.18921	2.37841	1.10909	11.2085	2.95255	0.266625	-1.90712	4.49562e-06	0.000454557
contig_000000000000000029132_merged_prostate_inter_class2	chr1	47301030	47301373	+	intergenic	class2	HoLdUp	none	12.4594	10.293	8.23442	6.35678	24.066	4.44123	4.43635	7.17035	4.25054	1.0293	1.10909	2.11893	2.24492	1.15535	1.12924	9.26372	2.21818	3.32726	2.0586	1.10909	1.12798	1.18921	1.18921	1.10909	9.68219	2.22686	0.233533	-2.0983	7.69402e-07	0.000109133
contig_000000000000000029135_merged_prostate_inter_class2	chr1	47302378	47304354	+	intergenic	class2	HoLdUp	none	49.0588	40.1428	34.9963	26.4866	107.774	23.3164	13.3091	21.511	34.0043	9.26372	2.21818	4.23785	1.12246	5.77676	4.51694	19.5567	11.0909	7.76361	5.14651	11.0909	5.63992	1.18921	2.37841	2.21818	39.5743	7.95091	0.203345	-2.298	1.45787e-06	0.000181757
contig_000000000000000029136_merged_prostate_inter_class2	chr1	47304580	47305070	+	intergenic	class2	HoLdUp	none	28.0336	23.674	15.4395	6.35678	35.5758	5.55153	6.65453	9.56046	6.80086	2.0586	1.10909	2.11893	1.12246	3.46606	2.25847	9.26372	4.43635	1.10909	2.0586	4.43635	5.63992	1.18921	2.37841	1.10909	16.3558	3.1597	0.194561	-2.3617	3.64077e-08	9.14016e-06
contig_000000000000000029137_merged_prostate_inter_class2	chr1	47305253	47305729	+	intergenic	class2	HoLdUp	none	7.0084	20.586	8.23442	9.53517	40.8075	8.88246	3.32726	4.78023	8.50107	3.08791	1.10909	2.11893	1.12246	2.31071	1.12924	4.11721	5.54544	3.32726	3.08791	3.32726	3.38395	1.18921	1.18921	1.10909	12.8952	2.8535	0.225886	-2.14633	1.92594e-06	0.000228604
contig_000000000000000029138_merged_prostate_inter_class2	chr1	47305962	47307825	+	intergenic	class2	HoLdUp	none	60.7395	62.7874	40.1428	21.1893	156.952	28.868	6.65453	19.1209	34.8544	6.17581	1.10909	4.23785	5.61231	3.46606	4.51694	32.9377	6.65453	7.76361	2.0586	4.43635	7.89589	2.37841	1.18921	1.10909	49.5568	7.89974	0.160991	-2.63495	3.14519e-06	0.000338841
contig_000000000000000029208_merged_prostate_inter_class2	chr1	47371797	47372050	+	intergenic	class2	HoLdUp	none	6.22969	10.293	2.0586	1.05946	16.7415	8.88246	4.43635	2.39012	3.40043	1.0293	1.10909	1.05946	1.12246	1.15535	1.12924	3.08791	2.21818	2.21818	1.0293	2.21818	2.25597	1.18921	1.18921	1.10909	6.51141	1.65753	0.257585	-1.95688	1.46978e-05	0.00115088
contig_000000000000000029214_merged_prostate_inter_class2	chr1	47375490	47376012	+	intergenic	class2	HoLdUp	none	10.902	11.3223	3.08791	5.29732	17.7879	3.33092	4.43635	4.78023	3.40043	2.0586	1.10909	1.05946	1.12246	1.15535	1.12924	3.08791	2.21818	1.10909	1.0293	1.10909	2.25597	1.18921	1.18921	1.10909	7.61811	1.58323	0.209492	-2.25503	1.79712e-07	3.33812e-05
contig_000000000000000029216_merged_prostate_inter_class2	chr1	47376662	47377441	+	intergenic	class2	HoLdUp	none	9.34454	12.3516	9.26372	8.4757	20.9269	11.1031	7.76361	7.17035	5.10064	2.0586	1.10909	2.11893	1.12246	1.15535	1.12924	5.14651	4.43635	1.10909	4.11721	4.43635	1.12798	1.18921	1.18921	4.43635	10.7999	2.56141	0.242554	-2.04362	9.62395e-09	3.06994e-06
contig_000000000000000029224_merged_prostate_inter_class2	chr1	47380735	47381857	+	intergenic	class2	HoLdUp	none	8.56582	12.3516	3.08791	7.41624	34.5294	11.1031	4.43635	3.58517	9.35118	2.0586	1.10909	1.05946	2.24492	3.46606	1.12924	5.14651	3.32726	2.21818	1.0293	5.54544	2.25597	2.37841	1.18921	1.10909	10.6345	2.78862	0.267303	-1.90345	3.59178e-05	0.00231223
contig_000000000000000029284_merged_prostate_inter_class2	chr1	47426371	47427022	+	intergenic	class2	HoLdUp	none	9.34454	6.17581	4.11721	3.17839	10.4635	5.55153	1.10909	1.19506	5.10064	1.0293	1.10909	1.05946	1.12246	1.15535	3.38771	1.0293	3.32726	1.10909	1.0293	1.10909	1.12798	1.18921	1.18921	1.10909	5.14189	1.63647	0.318329	-1.65141	0.00020732	0.00881517
contig_000000000000000029302_merged_prostate_inter_class2	chr1	47439675	47440252	+	intergenic	class2	HoLdUp	none	9.34454	10.293	4.11721	3.17839	11.5098	3.33092	2.21818	2.39012	5.10064	1.0293	2.21818	1.05946	1.12246	1.15535	1.12924	1.0293	2.21818	1.10909	1.0293	1.10909	1.12798	2.37841	1.18921	1.10909	5.79777	1.56964	0.272342	-1.87651	2.14045e-05	0.00153503
contig_000000000000000029350_merged_prostate_inter_class2	chr1	47521084	47521590	+	intergenic	class2	HoLdUp	none	13.2381	10.293	10.293	5.29732	4.18539	7.77215	11.0909	14.3407	3.40043	2.0586	2.21818	4.23785	2.24492	3.46606	1.12924	4.11721	2.21818	3.32726	1.0293	1.10909	2.25597	1.18921	2.37841	1.10909	9.56382	2.34306	0.246525	-2.02019	1.37327e-08	4.05762e-06
contig_000000000000000029570_merged_prostate_inter_class2	chr1	47780001	47782377	+	intergenic	class2	HoLdUp	none	7.78711	9.26372	5.14651	11.6541	4.18539	12.2134	11.0909	17.9259	32.3041	428.19	33.2726	14.8325	11.2246	12.7089	10.1631	10.293	17.7454	38.8181	37.0549	9.98179	21.4317	39.2438	15.4597	38.8181	9.90837	48.2214	4.88465	2.28825	0.000133439	0.00635322
contig_000000000000000034076_merged_prostate_inter_class2	chr1	53551297	53552149	+	intergenic	class2	HoLdUp	none	20.2465	7.20512	22.6446	15.8919	36.6221	9.99276	11.0909	7.17035	8.50107	10.293	4.43635	8.4757	3.36739	3.46606	4.51694	7.20512	3.32726	5.54544	6.17581	17.7454	1.12798	9.51366	7.13524	4.43635	16.358	6.5793	0.401704	-1.31579	0.000217456	0.00914302
contig_000000000000000034659_merged_prostate_inter_class2	chr1	54205106	54206413	+	intergenic	class2	HoLdUp	none	37.3781	2.0586	3.08791	3.17839	6.27808	6.66184	6.65453	3.58517	3.40043	2.0586	1.10909	1.05946	3.36739	1.15535	1.12924	5.14651	3.32726	4.43635	1.0293	1.10909	4.51194	2.37841	1.18921	1.10909	8.61033	2.3448	0.266512	-1.90773	0.000145191	0.00675458
contig_000000000000000039205_merged_prostate_inter_class2	chr1	60564488	60564999	+	intergenic	class2	HoLdUp	none	0.778711	2.0586	5.14651	27.546	1.04635	2.22061	1.10909	1.19506	14.4518	2.0586	95.3815	333.731	2.24492	1.15535	65.4957	14.4102	37.709	7.76361	379.813	23.2908	186.117	17.8381	128.434	12.2	5.13762	82.6309	16.1042	4.00937	4.76104e-06	0.000475936
contig_000000000000000053850_merged_prostate_inter_class2	chr1	84750198	84751507	+	intergenic	class2	HoLdUp	none	10.1232	10.293	124.546	5.29732	3.13904	227.613	56.5635	3.58517	0.850107	10.293	2.21818	1.05946	2.24492	5.77676	6.77541	2.0586	16.6363	5.54544	3.08791	3.32726	9.02387	5.94604	2.37841	2.21818	55.145	4.96499	0.0898468	-3.47639	4.4305e-08	1.0615e-05
contig_000000000000000054391_merged_prostate_inter_class2	chr1	85462872	85464787	+	intergenic	class2	HoLdUp	none	0.778711	1.0293	2.0586	6.35678	2.09269	2.22061	1.10909	1.19506	3.40043	33.967	23.2908	13.773	3.36739	12.7089	9.03388	3.08791	12.2	9.98179	24.7033	6.65453	10.1519	4.75683	8.32445	15.5272	2.10511	12.1831	5.85408	2.54944	1.119e-06	0.000146817
contig_000000000000000057862_merged_prostate_inter_class2	chr1	89892970	89893580	+	intergenic	class2	HoLdUp	none	7.0084	8.23442	8.23442	18.0109	25.1123	7.77215	3.32726	14.3407	2.55032	4.11721	1.10909	4.23785	1.12246	9.24282	5.64618	8.23442	5.54544	4.43635	2.0586	2.21818	6.76791	2.37841	3.56762	2.21818	11.5051	4.09069	0.355831	-1.49074	6.88089e-05	0.0038244
contig_000000000000000061330_merged_prostate_inter_class2	chr1	94314694	94320135	+	intergenic	class2	HoLdUp	none	45.1653	69.9926	118.37	66.7462	128.701	62.1772	59.8907	58.5578	49.3062	53.5237	34.3817	21.1893	24.6942	57.7676	35.0063	43.2307	35.4908	28.8363	34.9963	33.2726	34.9675	24.9733	45.1899	63.218	76.2	38.7528	0.50934	-0.973299	1.77995e-05	0.00132952
contig_000000000000000070159_merged_prostate_inter_class2	chr1	105937219	105950699	+	intergenic	class2	HoLdUp	none	14.0168	16.4688	12.3516	13.773	3.13904	12.2134	4.43635	7.17035	14.4518	21.6153	14.4181	81.5787	79.6948	16.1749	188.582	8.23442	2.21818	22.1818	18.5274	301.672	69.935	134.38	271.139	251.763	10.4462	93.5355	8.93223	3.15902	4.0439e-07	6.42656e-05
contig_000000000000000070175_merged_prostate_inter_class2	chr1	105969030	105974274	+	intergenic	class2	HoLdUp	none	0.778711	3.08791	2.0586	3.17839	1.04635	2.22061	2.21818	1.19506	1.70021	2.0586	1.10909	4.23785	11.2246	1.15535	14.6801	2.0586	2.21818	3.32726	2.0586	2.21818	5.63992	13.0813	55.8927	154.163	1.97298	17.3015	8.79518	3.13671	0.000133575	0.00635778
contig_000000000000000081429_merged_prostate_inter_class2	chr1	121484049	121485437	+	intergenic	class2	HoLdUp	none	1153.27	372.607	349.963	673.819	900.905	260.922	529.035	254.547	3371.53	8224.12	204.072	1183.42	2286.46	4665.31	399.749	735.951	2544.25	981.543	4801.69	247.327	1775.45	3246.54	3702	5395.71	561.884	2735.32	4.86754	2.28319	9.28028e-06	0.000802187
contig_000000000000000084174_merged_prostate_inter_class2	chr1	147995337	147996546	+	intergenic	class2	HoLdUp	none	4.67227	3.08791	10.293	5.29732	4.18539	11.1031	12.2	8.3654	21.2527	40.1428	11.0909	13.773	26.9391	16.1749	18.0678	13.3809	6.65453	13.3091	21.6153	16.6363	22.5597	10.7029	14.2705	14.4181	7.40054	17.5618	2.40875	1.26828	7.74401e-05	0.00420885
contig_000000000000000084815_merged_prostate_inter_class2	chr1	148952034	148952639	+	intergenic	class2	HoLdUp	none	10.1232	6.17581	9.26372	9.53517	11.5098	5.55153	11.0909	5.97529	2.55032	3.08791	2.21818	6.35678	4.48985	5.77676	2.25847	4.11721	5.54544	3.32726	4.11721	2.21818	4.51194	1.18921	2.37841	4.43635	8.65318	3.66122	0.420218	-1.25079	7.59513e-05	0.00414716
contig_000000000000000086256_merged_prostate_inter_class2	chr1	151806496	151808540	+	intergenic	class2	HoLdUp	none	1.55742	13.3809	17.4981	4.23785	7.32443	3.33092	5.54544	4.78023	22.1028	19.5567	13.3091	12.7136	28.0616	17.3303	14.6801	9.26372	7.76361	15.5272	72.0512	27.7272	21.4317	16.6489	19.0273	32.1635	7.20692	21.8349	3.04405	1.60599	6.32976e-05	0.00358024
contig_000000000000000092720_merged_prostate_inter_class2	chr1	160156807	160160291	+	intergenic	class2	HoLdUp	none	14.7955	13.3809	31.9084	11.6541	9.41712	18.8752	24.3999	21.511	4.25054	2.0586	1.10909	19.0703	4.48985	9.24282	1.12924	6.17581	8.8727	1.10909	5.14651	6.65453	3.38395	10.7029	4.75683	1.10909	18.2428	5.57887	0.305941	-1.70867	1.10904e-05	0.000917975
contig_000000000000000093486_merged_prostate_inter_class2	chr1	161255492	161257780	+	intergenic	class2	HoLdUp	none	113.692	18.5274	83.3735	36.0217	62.7808	75.5009	92.0543	22.7061	25.5032	3.08791	2.21818	5.29732	5.61231	10.3982	1.12924	34.9963	19.9636	6.65453	17.4981	11.0909	1.12798	7.13524	7.13524	3.32726	63.0821	10.136	0.161556	-2.62989	2.84324e-08	7.53261e-06
contig_000000000000000101166_merged_prostate_inter_class2	chr1	173350564	173351343	+	intergenic	class2	HoLdUp	none	7.78711	1.0293	10.293	5.29732	4.18539	2.22061	8.8727	5.97529	0.850107	1.0293	1.10909	1.05946	1.12246	9.24282	1.12924	1.0293	3.32726	1.10909	1.0293	1.10909	1.12798	1.18921	1.18921	1.10909	5.70759	1.73513	0.29683	-1.75229	0.000119007	0.00583704
contig_000000000000000104543_merged_prostate_inter_class2	chr1	178630752	178638388	+	intergenic	class2	HoLdUp	none	38.1569	41.1721	47.3479	39.2001	44.9929	41.0814	39.9272	25.0962	15.3019	24.7033	26.6181	18.0109	21.3268	20.7963	19.197	45.2893	22.1818	15.5272	15.4395	34.3817	14.6638	13.0813	14.2705	6.65453	39.6218	20.4652	0.516717	-0.952553	6.93442e-05	0.00384915
contig_000000000000000119397_merged_prostate_inter_class2	chr1	201548710	201549848	+	intergenic	class2	HoLdUp	none	14.7955	7.20512	6.17581	1.05946	13.6025	6.66184	4.43635	5.97529	4.25054	4.11721	1.10909	4.23785	1.12246	1.15535	2.25847	3.08791	4.43635	2.21818	4.11721	3.32726	2.25597	1.18921	1.18921	3.32726	7.48899	2.71247	0.361082	-1.4696	0.000125545	0.00606594
contig_000000000000000119418_merged_prostate_inter_class2	chr1	201577965	201580473	+	intergenic	class2	HoLdUp	none	21.0252	8.23442	7.20512	11.6541	19.8806	11.1031	7.76361	2.39012	4.25054	3.08791	1.10909	7.41624	5.61231	2.31071	1.12924	9.26372	6.65453	2.21818	10.293	4.43635	2.25597	1.18921	2.37841	2.21818	11.157	4.11397	0.368324	-1.44095	0.000235997	0.00971099
contig_000000000000000120909_merged_prostate_inter_class2	chr1	204475424	204476150	+	intergenic	class2	HoLdUp	none	3.89356	15.4395	10.293	2.11893	2.09269	7.77215	12.2	21.511	5.10064	27.7912	22.1818	12.7136	19.0819	4.62141	12.4216	18.5274	49.9089	35.4908	882.112	32.1635	3.38395	9.51366	135.57	7.76361	9.41511	79.8966	8.51178	3.08946	8.02532e-05	0.00432481
contig_000000000000000121611_merged_prostate_inter_class2	chr1	205665178	205669372	+	intergenic	class2	HoLdUp	none	1.55742	1.0293	3.08791	8.4757	2.09269	8.88246	6.65453	4.78023	2.55032	32.9377	2.21818	51.9137	30.3065	17.3303	42.9109	6.17581	46.5817	9.98179	7.20512	6.65453	5.63992	10.7029	3.56762	32.1635	4.57003	19.3025	4.26439	2.09234	0.000186006	0.00811899
contig_000000000000000122720_merged_prostate_inter_class2	chr1	208132102	208132397	+	intergenic	class2	HoLdUp	none	4.67227	9.26372	5.14651	5.29732	2.09269	17.7649	11.0909	26.2913	2.55032	1.0293	1.10909	1.05946	1.12246	1.15535	1.12924	5.14651	12.2	3.32726	1.0293	5.54544	2.25597	2.37841	1.18921	1.10909	10.2024	2.70852	0.268654	-1.89618	7.31168e-05	0.00402009
contig_000000000000000122729_merged_prostate_inter_class2	chr1	208149017	208150400	+	intergenic	class2	HoLdUp	none	4.67227	2.0586	8.23442	7.41624	5.23173	11.1031	6.65453	8.3654	1.70021	6.17581	1.10909	2.11893	1.12246	2.31071	1.12924	6.17581	1.10909	1.10909	2.0586	5.54544	2.25597	1.18921	1.18921	1.10909	6.71703	2.338	0.356177	-1.48933	0.00013804	0.00651263
contig_000000000000000124380_merged_prostate_inter_class2	chr1	209600480	209601325	+	intergenic	class2	HoLdUp	none	12.4594	18.5274	10.293	9.53517	9.41712	8.88246	8.8727	9.56046	0.850107	4.11721	1.10909	1.05946	3.36739	5.77676	1.12924	4.11721	7.76361	2.21818	1.0293	3.32726	2.25597	3.56762	1.18921	1.10909	10.9435	2.74917	0.247362	-2.0153	6.67585e-09	2.25205e-06
contig_000000000000000124622_merged_prostate_inter_class2	chr1	209908652	209912353	+	intergenic	class2	HoLdUp	none	66.9692	29.8498	18.5274	24.3677	115.098	5.55153	21.0727	35.8517	6.80086	10.293	1.10909	3.17839	5.61231	12.7089	7.90465	12.3516	11.0909	27.7272	24.7033	11.0909	18.0477	9.51366	5.94604	1.10909	39.661	10.5742	0.266217	-1.90932	3.28924e-05	0.00215807
contig_000000000000000136877_merged_prostate_inter_class2	chr1	226315276	226316835	+	intergenic	class2	HoLdUp	none	5.45098	5.14651	1.0293	2.11893	1.04635	2.22061	6.65453	2.39012	3.40043	114.253	14.4181	10.5946	6.73477	9.24282	6.77541	4.11721	7.76361	13.3091	11.3223	2.21818	9.02387	13.0813	8.32445	7.76361	3.25717	15.1464	4.62461	2.20933	0.000240211	0.00984343
contig_000000000000000151570_merged_prostate_inter_class2	chr1	247935955	247936239	+	intergenic	class2	HoLdUp	none	0.778711	5.14651	1.0293	3.17839	1.04635	3.33092	1.10909	1.19506	17.0021	3.08791	1.10909	21.1893	16.8369	4.62141	12.4216	4.11721	6.65453	1.10909	8.23442	24.3999	22.5597	4.75683	3.56762	4.43635	2.10179	9.7565	4.69152	2.23006	9.46568e-05	0.00490351
contig_000000000000000159760_merged_prostate_inter_class2	chr1	11365848	11368569	-	intergenic	class2	HoLdUp	none	19.4678	30.8791	22.6446	13.773	30.3441	34.4195	22.1818	7.17035	7.65097	8.23442	2.21818	3.17839	1.12246	5.77676	3.38771	16.4688	9.98179	3.32726	4.11721	5.54544	11.2798	2.37841	2.37841	1.10909	22.61	5.5097	0.245629	-2.02545	5.56799e-08	1.27712e-05
contig_000000000000000159761_merged_prostate_inter_class2	chr1	11368708	11371482	-	intergenic	class2	HoLdUp	none	16.3529	43.2307	29.8498	15.8919	46.0393	44.4123	24.3999	11.9506	6.80086	11.3223	1.10909	2.11893	2.24492	5.77676	1.12924	21.6153	15.5272	4.43635	5.14651	8.8727	13.5358	2.37841	3.56762	2.21818	29.0159	6.73752	0.233411	-2.09906	7.65913e-07	0.000108713
contig_000000000000000159762_merged_prostate_inter_class2	chr1	11371593	11377045	-	intergenic	class2	HoLdUp	none	29.591	69.9926	83.3735	36.0217	59.6418	97.707	94.2725	47.8023	14.4518	15.4395	2.21818	3.17839	3.36739	15.0196	2.25847	31.9084	38.8181	7.76361	12.3516	15.5272	25.9436	5.94604	2.37841	1.10909	64.8003	12.355	0.191185	-2.38696	2.48121e-07	4.31661e-05
contig_000000000000000164128_merged_prostate_inter_class2	chr1	16541689	16542224	-	intergenic	class2	HoLdUp	none	6.22969	7.20512	9.26372	2.11893	4.18539	4.44123	7.76361	9.56046	0.850107	4.11721	2.21818	1.05946	2.24492	1.15535	5.64618	2.0586	2.21818	1.10909	1.0293	1.10909	2.25597	4.75683	2.37841	2.21818	6.34602	2.27657	0.355022	-1.49402	9.35307e-05	0.00486232
contig_000000000000000176640_merged_prostate_inter_class2	chr1	35606759	35612574	-	intergenic	class2	HoLdUp	none	14.0168	22.6446	42.2014	9.53517	27.205	25.5371	14.4181	37.0468	15.3019	2.0586	13.3091	7.41624	8.9797	5.77676	3.38771	16.4688	8.8727	7.76361	6.17581	8.8727	16.9198	13.0813	3.56762	3.32726	24.0756	8.82997	0.369383	-1.43681	1.99613e-05	0.00145211
contig_000000000000000180107_merged_prostate_inter_class2	chr1	40116831	40124679	-	intergenic	class2	HoLdUp	none	32.7059	16.4688	20.586	38.1407	64.8735	24.4268	24.3999	23.9012	8.50107	12.3516	3.32726	5.29732	15.7145	4.62141	6.77541	7.20512	7.76361	4.43635	17.4981	21.0727	7.89589	26.1626	27.3518	5.54544	30.6878	11.345	0.368016	-1.44216	5.45098e-05	0.00318789
contig_000000000000000187657_merged_prostate_inter_class2	chr1	54994071	54994440	-	intergenic	class2	HoLdUp	none	15.5742	16.4688	16.4688	3.17839	7.32443	9.99276	6.65453	9.56046	0.850107	4.11721	2.21818	1.05946	1.12246	4.62141	1.12924	3.08791	1.10909	1.10909	2.0586	1.10909	2.25597	1.18921	1.18921	1.10909	10.6528	1.83346	0.170236	-2.55439	1.53078e-10	1.01939e-07
contig_000000000000000198934_merged_prostate_inter_class2	chr1	71090109	71097578	-	intergenic	class2	HoLdUp	none	5.45098	2.0586	2.0586	1.05946	1.04635	5.55153	1.10909	3.58517	11.9015	15.4395	3.32726	7.41624	3.36739	79.7193	5.64618	4.11721	9.98179	14.4181	15.4395	1.10909	12.4078	22.5949	5.94604	1.10909	2.73997	13.3713	4.82653	2.27099	0.000218141	0.00916106
contig_000000000000000214741_merged_prostate_inter_class2	chr1	93543761	93544666	-	intergenic	class2	HoLdUp	none	1.55742	1.0293	4.11721	3.17839	2.09269	3.33092	6.65453	9.56046	11.0514	192.48	8.8727	8.4757	11.2246	6.93212	5.64618	6.17581	5.54544	23.2908	25.7326	2.21818	12.4078	16.6489	5.94604	2.21818	3.94012	21.5541	5.53985	2.46985	0.000237964	0.00977499
contig_000000000000000225587_merged_prostate_inter_class2	chr1	109072484	109079808	-	intergenic	class2	HoLdUp	none	9.34454	6.17581	6.17581	1.05946	4.18539	3.33092	4.43635	4.78023	3.40043	12.3516	5.54544	3.17839	44.8985	5.77676	3.38771	646.402	13.3091	5.54544	5.14651	18.8545	3.38395	4.75683	5.94604	39.9272	4.93606	51.3631	10.3748	3.37501	0.000204818	0.0087273
contig_000000000000000226110_merged_prostate_inter_class2	chr1	109788644	109791652	-	intergenic	class2	HoLdUp	none	7.78711	6.17581	8.23442	4.23785	4.18539	5.55153	5.54544	4.78023	1.70021	1.0293	1.10909	1.05946	1.12246	1.15535	1.12924	1.0293	2.21818	2.21818	1.0293	2.21818	1.12798	1.18921	5.94604	1.10909	5.81222	1.64941	0.276878	-1.85268	4.91305e-06	0.000488033
contig_000000000000000236931_merged_prostate_inter_class2	chr1	148759777	148760485	-	intergenic	class2	HoLdUp	none	1.55742	2.0586	2.0586	1.05946	5.23173	4.44123	2.21818	1.19506	7.65097	14.4102	5.54544	2.11893	7.85723	1.15535	2.25847	7.20512	4.43635	6.65453	374.666	2.21818	5.63992	3.56762	13.0813	3.32726	2.47754	28.8621	11.6778	3.5457	0.000139753	0.0065808
contig_000000000000000238665_merged_prostate_inter_class2	chr1	151581889	151584482	-	intergenic	class2	HoLdUp	none	77.0924	114.253	156.454	144.087	327.507	108.81	83.1816	46.6072	28.9037	30.8791	6.65453	8.4757	7.85723	30.0392	5.64618	32.9377	38.8181	51.018	37.0549	54.3453	25.9436	21.4057	27.3518	12.2	132.249	26.2207	0.198369	-2.33374	6.38693e-10	3.28163e-07
[truncated: 1,387 more rows]
