# Supplementary material for: Reference-free transcriptome exploration reveals novel RNAs for prostate cancer diagnosis
Source: Life Sci Alliance. 2019 Nov 15;2(6):e201900449. doi: 10.26508/lsa.201900449 (PMC6858606; doi:10.26508/lsa.201900449)
Supplement: Supplementary file 7 [file LSA-2019-00449_TableS7.xlsx]

## Sheet: PAIR_NanoString
Table S7. PCA3 and DE-kupl contigs expression measurements by NanoString nCounter assay in 144 specimens of the PAIR cohort (Selection Set). Normalized expression of each probe was calculated as a ratio of the raw value to the mean expression of three housekeeping genes (GPATCH3, ZNF2, ZNF346).
ID_sample	condition	tissue	risk	new tumor event	Gleason_prostatectomie	TNM	raw_ctg_123090	raw_ctg_25348	raw_ctg_73782	raw_ctg_104447	PCA3	raw_ctg_105149	raw_ctg_111158	raw_ctg_81545_37852	raw_ctg_23999	raw_ctg_111348	raw_ctg_117356	raw_ctg_119680	raw_ctg_17297	raw_ctg_2815	raw_ctg_28650	raw_ctg_29077	raw_ctg_36195	raw_ctg_44030	raw_ctg_512	raw_ctg_57223	raw_ctg_61472	raw_ctg_61528	raw_ctg_63866	raw_ctg_9446	RPL11	GPATCH3	NOL7	GAPDH	ZNF2	ZNF346	norm_ctg_123090	norm_ctg_25348	norm_ctg_73782	norm_ctg_104447	PCA3	norm_ctg_105149	norm_ctg_111158	norm_ctg_81545_37852	norm_ctg_23999	norm_ctg_111348	norm_ctg_117356	norm_ctg_119680	norm_ctg_17297
HMN_PC_001	tumor	prostate	IR	no	7 (4 + 3)	pT2c	45.79	89.39	648.7	202.65	2992.72	201.1	229.52	452.6	88.76	269	895.27	38.64	1131.3	244.07	188.07	28.78	26.79	809.28	148.17	43.56	388.24	336.25	31.01	621.78	32877.1	130.24	1749.44	25860.8	106.67	83	0.429402	0.838267	6.08327	1.90038	28.0646	1.88584	2.15236	4.24432	0.832359	2.52258	8.39552	0.362352	10.6089
HMN_PC_010	tumor	prostate	IR	no	7 (4 + 3)	pT3a	11.89	21.33	20.41	64.68	2434.48	163.91	214.37	458.43	263.98	127.6	867.06	24.01	678.95	98.01	122.36	178.78	15.75	213.95	152.14	26.68	445.78	36.2	62.51	93.92	27290.3	164.33	2168.85	19279.6	125.46	72.9	0.0983485	0.176432	0.168822	0.535002	20.1369	1.35579	1.77317	3.79192	2.18352	1.05545	7.17191	0.198599	5.61595
HMN_PC_013	tumor	prostate	LR	no	6 (3 + 3)	pT2c	14.39	36.58	355.93	80.63	2825.05	50.13	144.62	879.25	90.16	274.29	650.91	23.91	96.69	97.58	90.6	44.89	22.48	181.25	91.04	76.6	285.37	81.44	41.5	113.23	21967.9	183.42	1832.14	20079.1	130.63	88.57	0.107223	0.272565	2.6521	0.60079	21.05	0.373528	1.07759	6.55146	0.6718	2.04379	4.85006	0.178158	0.720456
HMN_PC_014	tumor	prostate	IR	yes	7 (3 + 4)	pT3a	13.16	43.59	442.07	19.17	3928.7	19.17	72.54	182.95	87.52	343.51	275.8	9.1	936.45	38.6	13.12	113.04	12.44	656.34	130.98	136.9	188.92	157.43	46.73	186.38	31527	144.48	1949.24	21070.1	103.94	88.2	0.117284	0.38848	3.93978	0.170845	35.0131	0.170845	0.646486	1.63047	0.779989	3.0614	2.45796	0.0811004	8.34576
HMN_PC_016	tumor	prostate	HR	yes	9 (4 + 5)	pT3b	10.89	35.87	356.2	144.34	1603.28	136.98	91.29	82.02	172.24	2.45	107.01	21.61	1597.37	178.14	50.1	20.7	5.27	326.31	97.19	51.5	36.38	86.39	2.45	141.8	28845.6	130.08	2204.78	24425.5	109.88	77.24	0.102995	0.33925	3.36885	1.36513	15.1634	1.29552	0.863398	0.775725	1.629	0.0231715	1.01207	0.204382	15.1075
HMN_PC_019	tumor	prostate	IR	yes	7 (4 + 3)	pT2c	58.74	258.06	90.78	25.06	2590.49	345.79	318.13	698.18	157.76	603.39	351.44	31.08	186.18	270.24	68.86	413.99	68.31	654.73	199.19	145.14	191.49	186.18	349.93	104.16	37975.2	169.57	1880.45	19851.7	87.89	81.18	0.520376	2.28614	0.804217	0.222006	22.9491	3.06334	2.8183	6.18515	1.39759	5.34541	3.11339	0.275337	1.64936
HMN_PC_020	tumor	prostate	IR	no	7 (3 + 4)	pT3a	26.83	44.89	443.42	50.51	1597.43	161.91	590.65	2386.41	43.79	334.77	805.19	20.89	3276.64	119.67	193.52	514.48	29.72	599.07	180.44	215.78	661.24	160.64	595.84	164.22	42498.9	124.66	1655.25	21854.7	100.33	89.19	0.256191	0.42864	4.23407	0.482303	15.2533	1.54602	5.63992	22.787	0.418136	3.19661	7.68849	0.199472	31.2875
HMN_PC_021	tumor	prostate	IR	no	7 (3 + 4)	pT3a	34.3	18.23	137.1	132.51	1521.1	149.21	100.36	294.8	103.7	52.02	398.96	35.55	1770.22	105.06	50.95	67.7	60.06	159.85	131.78	56.21	329.51	97.02	22.43	102.34	42653.7	146.49	2066.21	13294.2	105.63	94.59	0.29679	0.15774	1.18629	1.14658	13.1617	1.29108	0.868391	2.55084	0.897292	0.450117	3.45211	0.307606	15.3173
HMN_PC_022	tumor	prostate	HR	yes	8 (4 + 4)	pT3a	17.61	19.47	34.46	24.5	144.48	263.59	92.28	14.49	51.65	14.97	283.56	47.89	1728.41	205.43	36.34	20.74	70.3	63.86	36.66	26.3	241.69	20.39	46.44	58.83	40871.4	132.62	2124.75	16581.1	85.37	105.21	0.163459	0.180724	0.319864	0.227413	1.34109	2.44669	0.856559	0.134499	0.479424	0.138954	2.63205	0.444524	16.0434
HMN_PC_023	tumor	prostate	IR	no	7 (4 + 3)	pT3a	13.76	11.14	119.39	134.3	829.62	50.52	209.62	342.44	174.17	153.31	175.48	37.52	750.97	159.37	65.27	252.22	48.28	238.02	36.92	60.68	292.15	71.06	176.31	95.52	45350.2	99.46	2132.16	20335.1	72.92	120.27	0.141056	0.114198	1.22389	1.37673	8.50456	0.517888	2.14885	3.5104	1.78544	1.5716	1.79887	0.384623	7.69831
HMN_PC_024	tumor	prostate	LR	no	6 (3 + 3)	pT2c	20.99	7.16	486.74	263.78	1157.05	57.39	108.36	2148.77	300.01	179.74	469.08	37.56	1110.83	169.33	35.66	30.82	34.32	618.5	115.27	244.87	239.13	93.62	33	180.07	45576.1	141.84	1787.13	15379.2	71.89	134.27	0.180948	0.0617241	4.19603	2.27397	9.97457	0.494741	0.934138	18.5239	2.58629	1.54948	4.04379	0.323793	9.57612
HMN_PC_026	tumor	prostate	IR	no	7 (4 + 3)	pT3a	54.67	25.81	103.73	375.45	2379.72	379.95	263.66	79.45	74.45	161.23	242.05	39.74	2806.78	260.07	110.95	5.12	8.97	123.58	59.6	148.29	136.65	47.42	10.62	136.6	43112.9	146.11	1902.67	18569.2	89.27	86.33	0.509807	0.240683	0.9673	3.50113	22.1913	3.5431	2.45867	0.740885	0.694259	1.5035	2.25716	0.370582	26.1737
HMN_PC_027	tumor	prostate	LR	no	7 (3 + 4)	pT2c	22.11	66.25	918.53	123.9	2074.82	83.73	178.71	463.99	64.89	321.07	544.96	30.05	235.62	143.25	3.35	537.64	17.8	616.62	153.29	408.96	277.84	295.88	221.11	264.39	37205.3	211.56	1951.7	18388.4	123.74	49.07	0.172568	0.51708	7.16911	0.967037	16.1939	0.653511	1.39483	3.62143	0.506465	2.50594	4.2534	0.23454	1.83901
HMN_PC_028	tumor	prostate	HR	yes	8 (4 + 4)	pT3a	42.75	85.7	387.08	53.76	1260.3	53.76	317.1	952.44	112.17	385.9	293.13	3.69	656.99	138.18	52.71	287.66	14.54	394.11	85.7	141.61	193.68	194.65	538.69	133.65	38225.9	129.2	1685.71	18897.4	108.62	100.36	0.379236	0.760246	3.43379	0.476906	11.1801	0.476906	2.813	8.44911	0.995062	3.42332	2.60036	0.0327341	5.82817
HMN_PC_030	tumor	prostate	HR	no	7 (3 + 4)	pT3b	48.85	85.97	102.55	8.57	4104.41	78.36	613.41	1306.26	82.8	428.45	292.68	12.48	531.78	108.35	204.2	252.94	7.66	118.1	42.52	297.12	173.14	28.81	145.55	152.04	32765.7	112.83	2221.88	18435.2	124.38	91.06	0.446431	0.785664	0.937186	0.0783197	37.5095	0.716118	5.60584	11.9377	0.756694	3.91553	2.67475	0.114052	4.85984
HMN_PC_031	tumor	prostate	LR	no	7 (3 + 4)	pT2c	21.18	105.03	46.8	120.97	2304.47	517.78	235.76	765.66	133.72	33.67	679.45	18.81	175.29	127.7	62.69	43.85	46.55	435.34	309.1	23.3	355.22	58.14	11.52	75.5	27326.7	151.91	2086.11	27171.7	98.12	74.28	0.195924	0.97157	0.432919	1.11902	21.3173	4.78968	2.18088	7.08267	1.23696	0.311461	6.28519	0.174	1.6215
HMN_PC_032	tumor	prostate	IR	no	7 (4 + 3)	pT2c	18.37	81.83	736.79	16.43	1224.92	29.81	474.12	60.93	10.8	494.22	81.83	9.09	1400.76	68.45	285.88	119.3	22.88	617.39	123.18	117.55	52.89	168.89	190.37	95.43	21279.1	155.29	2251.54	18623.3	156.22	79.23	0.14104	0.628269	5.65688	0.126145	9.40462	0.228873	3.64017	0.467805	0.0829196	3.79449	0.628269	0.0697906	10.7547
HMN_PC_033	tumor	prostate	IR	no	7 (3 + 4)	pT3a	14.63	115.24	63.55	277.12	2160.33	217.62	102.65	412.43	175.75	8.35	999.24	32.26	1171.95	144.14	91.1	62.23	19.24	270.63	132.24	66.58	537.19	80.55	56.18	61.16	21982.5	149.94	2121.61	19527.8	95.14	132.02	0.116388	0.916786	0.505569	2.20461	17.1864	1.73126	0.816627	3.28107	1.39817	0.066428	7.9494	0.256643	9.32339
HMN_PC_036	tumor	prostate	HR	no	7 (4 + 3)	pT4	3.09	34.41	95.02	158.82	2264.59	100.05	82.64	547.3	30.06	130.67	83.9	22.61	64.08	43.69	61.62	95.7	3.09	91.34	151.95	32.47	31.95	26.97	3.09	50.45	24056.6	196.51	2503.44	20595.3	87.52	80.39	0.0254377	0.283272	0.782229	1.30745	18.6427	0.823638	0.680314	4.50552	0.247462	1.07571	0.690687	0.186131	0.527523
HMN_PC_037	tumor	prostate	IR	yes	7 (4 + 3)	pT3a	10.14	18.02	335.84	30.92	2820.7	28.45	108.46	4881.47	4.66	2.47	183.61	6.12	498.96	87.22	42.24	254.82	2.47	154.96	129.24	75.79	55.6	9.6	40.9	100.04	27852.5	241.46	2994.25	24570.4	48.1	72.06	0.0841215	0.149494	2.78613	0.256512	23.4005	0.236021	0.899784	40.4967	0.0386594	0.0204911	1.52323	0.0507715	4.13937
HMN_PC_038	tumor	prostate	HR	no	7 (4 + 3)	pT3b	23.16	87.17	24.2	294.67	393.99	95.43	362.9	590.33	64.05	1124.7	285.08	18.34	123.82	127.01	136.04	128.09	1.33	475.56	132.33	185.95	147.21	131.79	180.49	90.07	23794.2	200.61	2150.25	18437.3	137.87	65.74	0.171887	0.64695	0.179605	2.18695	2.92408	0.708253	2.69333	4.38125	0.47536	8.34719	2.11578	0.136114	0.918955
HMN_PC_040	tumor	prostate	IR	no	7 (4 + 3)	pT3a	1.86	1.69	261.1	58.18	64.55	71.67	99.27	173.81	1.69	1.69	123.55	17.66	318.42	52.75	67.58	33.89	8.12	304.62	106.7	80.35	48.04	94.21	9.35	83.41	23748.7	186.61	2187.35	21393.6	122.16	67.7	0.0148219	0.0134672	2.08064	0.463623	0.514384	0.571121	0.791059	1.38505	0.0134672	0.0134672	0.984541	0.140728	2.53741
HMN_PC_041	tumor	prostate	IR	no	7 (4 + 3)	pT3a	26.06	11.61	980.02	80.66	3073.87	114.49	108.15	222.31	67.54	458.39	625.19	29.86	886.4	51.08	90.33	20.42	4.31	486.91	106.35	112.41	283.66	88.97	38.97	211.46	36183.7	148.54	1587.54	26069.8	106.54	72.36	0.238761	0.106371	8.97893	0.739006	28.1627	1.04896	0.990869	2.0368	0.6188	4.19976	5.72798	0.273577	8.12118
HMN_PC_043	tumor	prostate	LR	no	6 (3 + 3)	pT2c	46.5	205.14	67.86	1203.51	1322.22	283.56	111.67	710.9	1197.11	39.94	769.77	47.4	72.73	436.35	85.4	75.7	36.06	1464.37	239.21	101.4	410.07	510.8	62.18	215.33	33435.7	145.29	2011.5	20994.5	57.1	146.4	0.399954	1.76444	0.583675	10.3516	11.3726	2.43895	0.960492	6.11457	10.2965	0.343531	6.62092	0.407695	0.625563
HMN_PC_044	tumor	prostate	LR	no	7 (3 + 4)	pT2a	39.64	53.2	26.03	35.35	260.19	96.61	211.49	124.09	145.26	159.37	435.72	13.76	961.63	187.33	134	28.05	37.51	247.61	96.25	37.25	336.7	98.89	83.43	157.83	24703.8	115.14	1807.2	20484.5	156.15	104.31	0.316613	0.42492	0.207907	0.282348	2.07819	0.771645	1.68922	0.991134	1.16022	1.27292	3.48019	0.109904	7.68075
HMN_PC_045	tumor	prostate	IR	no	7 (4 + 3)	pT2c	12.01	45.22	27.21	102.73	398.37	85.42	307.65	235.32	108.57	422.81	855.38	14.39	1273.61	41.76	119.31	308.03	8.05	186.15	206.22	461.34	377.95	67.02	75.1	47.28	19193.3	208.65	2039.84	14401.6	171.89	84.81	0.0774256	0.291523	0.175416	0.662276	2.5682	0.550682	1.98335	1.51705	0.699925	2.72575	5.51443	0.0927689	8.21066
HMN_PC_047	tumor	prostate	HR	no	7 (4 + 3)	pT3b	4.31	12.87	140.7	13.46	3450.91	59.12	194.42	560.3	22.52	244.18	80.02	8	495.25	88.08	52.62	348.11	57.26	169.75	101.51	70.28	102.06	35.95	212.32	110.06	47777.9	105.28	2540.96	17157.9	118.08	66.23	0.0446493	0.133326	1.45758	0.139439	35.7496	0.612452	2.01409	5.80441	0.233295	2.52958	0.828965	0.0828758	5.13053
HMN_PC_049	tumor	prostate	HR	yes	8 (4 + 4)	pT3b	20.65	28.85	311.26	39.36	36.83	33.66	229.13	110.76	30.66	506.9	348.22	22.22	701.35	64.21	150.66	456.37	39.71	727.37	164.58	92.01	135.16	173.24	194.53	418.01	28234.3	165.04	1973.85	22495.8	127.14	65.19	0.17335	0.242186	2.61292	0.330414	0.309175	0.282564	1.92347	0.929793	0.25738	4.25525	2.92319	0.186529	5.8876
HMN_PC_050	tumor	prostate	IR	yes	7 (4 + 3)	pT3a	143.19	34.65	2437.73	325.55	441.48	144.05	156.63	396.92	138.11	446.49	95.77	11.3	724.59	206.89	89.47	320.36	21.39	659.04	73.54	247.86	40.95	267.75	88.52	463.2	28342	121.95	1765.21	28043.8	121.18	82.72	1.31831	0.319012	22.4434	2.99724	4.06457	1.32622	1.44204	3.65432	1.27154	4.1107	0.881725	0.104036	6.67108
HMN_PC_051	tumor	prostate	LR	no	6 (3 + 3)	pT2c	87.82	86.79	77.35	127.83	4749.35	157.13	221.3	1118.43	593.29	95.85	958.15	16.96	965.27	239.66	82.71	273.81	31.4	385.4	154.3	213.38	529.1	143.59	231.07	242.44	31690.5	115.33	1913.87	19558.9	136.69	91.71	0.766474	0.757484	0.675094	1.11567	41.4513	1.3714	1.93146	9.76141	5.1781	0.836558	8.36252	0.148023	8.42466
HMN_PC_052	tumor	prostate	HR	yes	8 (4 + 4)	pT3a	81.48	67.97	199.35	67.15	854.6	220.04	341.7	2415	34.85	228.37	500.3	25.99	43.29	374.82	127.86	40.36	18.96	949.93	231.41	514.4	207.37	394.42	13.41	310.69	28176.9	159.08	1320.9	20531	128.25	110	0.615206	0.513201	1.50517	0.507009	6.45257	1.66139	2.57997	18.2342	0.263131	1.72428	3.77746	0.196235	0.326857
HMN_PC_056	tumor	prostate	HR	yes	8 (4 + 4)	pT3a	25.93	38.05	69.79	43.23	1570.06	933.02	399.08	1604.66	286.98	531.09	189.85	17.46	144.52	159.49	149.67	273.49	8.91	295.89	166.49	76.28	141.28	172.55	185.78	110.88	42850.9	102.05	1764.42	25101.9	96.83	91.45	0.267936	0.393173	0.721145	0.446699	16.2235	9.64096	4.12372	16.5811	2.96538	5.48779	1.96173	0.180415	1.49334
HMN_PC_057	tumor	prostate	HR	yes	8 (4 + 4)	pT3b	21.12	213.7	49.72	183.65	25.73	18.81	363.5	1.45	181.3	31.68	517.36	40.45	3301.72	126.94	191.72	67.39	27.93	260.56	53.2	13.25	309.43	90.21	62.25	72.27	22211.6	192.6	1745.31	18660.3	135.87	90.6	0.151192	1.52982	0.355931	1.3147	0.184194	0.134655	2.60219	0.0103801	1.29787	0.226788	3.70363	0.28957	23.6361
HMN_PC_058(-)	normal	prostate	-	-	NA	NA	3.33	8.74	14.05	26.14	122.03	9.48	3.33	31.45	3.33	3.33	52.06	22.69	50.7	38.73	3.33	11.45	17.16	33.42	68.72	46.64	3.33	14.05	3.33	62.68	21297.2	250	2165.25	21200.6	82.62	84.93	0.0239253	0.0627949	0.100946	0.18781	0.876757	0.0681116	0.0239253	0.225961	0.0239253	0.0239253	0.374039	0.163022	0.364268
HMN_PC_059(-)	normal	prostate	-	-	NA	NA	3.46	11.97	3.46	5.81	18.89	16.19	3.46	21.71	24.41	3.46	5.05	5.69	20.95	53.51	3.46	11.32	6.87	61.84	8.51	3.46	3.46	10.56	3.46	68	18216.4	182.99	2061.92	19275.7	123.33	104.96	0.0252383	0.0873128	0.0252383	0.0423799	0.137789	0.118095	0.0252383	0.158359	0.178054	0.0252383	0.0368362	0.0415046	0.152816
HMN_PC_060(-)	normal	prostate	-	-	NA	NA	2.41	11.56	13	2.44	21.22	4.85	44.37	15.94	2.41	2.41	9.15	2.41	27.48	117.76	18.32	6.29	10.42	19.79	23.63	17.29	2.41	2.41	2.41	60.29	22999.6	162.19	2116.79	18889.1	94.04	122.27	0.0191017	0.0916248	0.103038	0.0193395	0.16819	0.0384412	0.351678	0.126341	0.0191017	0.0191017	0.0725231	0.0191017	0.217807
HMN_PC_063	tumor	prostate	HR	yes	8 (4 + 4)	pT3a	18.32	31.75	673.44	116.89	251	47.42	321.76	27	24.35	440.13	198.9	14.79	61.26	96.87	139.85	294.02	2.17	603.56	222.78	225.76	60.41	180.65	197.29	255.75	30719.3	171.56	2433.19	23275.5	92.9	61.85	0.168429	0.2919	6.19141	1.07465	2.30762	0.435966	2.95817	0.24823	0.223867	4.04643	1.82863	0.135975	0.563207
HMN_PC_066	tumor	prostate	HR	yes	7 (4 + 3)	pT3b	17.84	62.66	30.66	3.95	3011.61	47.22	172.27	1553.28	25.42	423.41	275.08	10.46	21.48	94.13	67.65	289.26	12.22	250.7	116.43	50.04	98.34	58.2	85.29	83.89	41451.7	97.29	2160.91	32031.9	94.36	65.11	0.208444	0.732123	0.358233	0.0461521	35.1878	0.551721	2.01281	18.1486	0.297009	4.94715	3.21405	0.122215	0.250974
HMN_PC_067	tumor	prostate	HR	yes	8 (4 + 4)	pT2a	43.74	44.04	25.96	1.58	202.51	690.93	90.93	279.86	125.8	1.58	812.6	20.57	575.84	189.83	64.32	24.73	17.93	22.5	131.2	47.8	413.59	13.29	12.75	228.16	20367.7	133.43	2530.73	17184.1	131.47	110.38	0.349659	0.352057	0.207525	0.0126306	1.61887	5.52332	0.726897	2.23721	1.00565	0.0126306	6.49595	0.164437	4.60328
HMN_PC_068	tumor	prostate	HR	yes	9 (4 + 5)	pT3b	58.74	120.08	345.28	23.08	27.8	159.01	629.6	269.49	17.31	434.47	289.67	28.03	609.65	279.7	404.15	643.59	19.72	1090.76	130.05	560.74	196.4	673.25	1026.98	336.04	24556.9	98.14	1531.98	27339	140.24	121.16	0.490126	1.00195	2.88101	0.192579	0.231963	1.32678	5.25338	2.24862	0.144435	3.62522	2.41701	0.233882	5.08692
HMN_PC_070	tumor	prostate	IR	yes	7 (4 + 3)	pT3a	81.1	48.76	715.96	401.35	77.94	172.44	317.61	183.21	66.26	287.91	206.98	14.19	627.31	219.32	157.38	85.58	30.28	234.37	42.03	122.12	65.83	80.85	69.25	430.49	26751.6	126.65	1138.57	31477.9	123.02	114.82	0.667508	0.401328	5.89284	3.30338	0.641499	1.4193	2.61415	1.50794	0.545365	2.36969	1.70359	0.116793	5.16319
HMN_PC_071	tumor	prostate	HR	yes	7 (4 + 3)	pT3b	50.39	18.94	259.48	198.92	2084.01	421.52	440.92	362.77	68.68	50.96	626.86	26.77	3147.59	394.92	185.04	89.67	6.83	597.69	189.16	326.4	301.77	188.4	36.25	210.08	30340.7	152.51	2063.85	13229	129.62	104.73	0.390761	0.146875	2.0122	1.54257	16.161	3.26878	3.41922	2.81319	0.532596	0.395182	4.86114	0.207594	24.4088
HMN_PC_072	tumor	prostate	HR	yes	9 (4 + 5)	pT3b	41.6	18.87	13.25	37.02	2313.17	33.19	29.84	1.28	61.74	330.38	549.7	3.8	200.83	72.47	19.89	44.16	71.86	545.11	89.06	215.86	233.51	115.33	76.62	218.17	31778.1	149.55	2021.24	24851.8	94.38	76.12	0.389939	0.176879	0.124199	0.347008	21.6826	0.311108	0.279706	0.0119981	0.578722	3.09683	5.15263	0.0356194	1.88249
HMN_PC_075	tumor	prostate	HR	yes	7 (4 + 3)	pT3b	21.58	9.67	64.91	2.46	1529.19	52.62	276.92	397.45	21.44	476.57	161.49	6.45	1027.99	70.53	91.8	50.34	21.39	261.41	87.25	29.98	104.11	53.54	76.05	77.34	44017.8	92.87	1836.99	30671.2	116.79	63.75	0.236787	0.106104	0.712227	0.0269924	16.7791	0.577375	3.03851	4.36103	0.235251	5.22918	1.77195	0.0707728	11.2797
HMN_PC_076	tumor	prostate	HR	yes	8 (4 + 4)	pT2c	39.59	69.86	37.55	311.87	9060.79	208.79	517.5	1951.17	947.87	125.05	385.66	9.18	1440.95	196.24	296.96	61.92	26.69	73.93	36.7	216.06	199.92	27.05	44.33	155.93	24005.5	147.13	2069.81	29587.5	124.08	63.9	0.354421	0.625407	0.336158	2.79195	81.1148	1.86915	4.63281	17.4674	8.4856	1.11948	3.45254	0.082182	12.8998
HMN_PC_077.1	tumor	prostate	IR	no	7 (3 + 4)	pT3a	74.71	31.02	1140.35	216.35	895.32	223.93	150.19	294.58	150.19	269.26	560.22	20.69	368.54	276.66	123.21	377.97	10.59	738.24	84.09	712.41	261.81	389.77	278.57	425.55	31528.3	148.39	1681.11	26924.8	104.06	77.82	0.678627	0.281769	10.3583	1.96521	8.13262	2.03406	1.36425	2.67581	1.36425	2.44582	5.08875	0.187937	3.34762
HMN_PC_077.2	tumor	prostate	IR	yes	7 (4 + 3)	pT3a	14.76	12.35	613.57	56.12	124.29	61.25	176.07	30.99	12.86	30.4	51.66	19.35	40.2	91.82	66.87	27.58	47.84	470.71	114.89	175.03	33.04	93.18	51.88	96.25	23904.9	131.48	2005.21	19972.5	143.24	95.12	0.119727	0.100179	4.97704	0.455224	1.00819	0.496837	1.42821	0.251379	0.104315	0.246593	0.419046	0.15696	0.326087
HMN_PC_078(-)	normal	prostate	-	-	NA	NA	27.74	5.25	22.04	15.63	80	20.3	26.71	51.1	4.67	10.48	42.63	29.48	40.73	108.03	4.67	4.67	26.4	39.86	4.67	58.39	4.67	4.67	4.67	48.17	33302.5	180.01	2160.01	16455.7	57.45	140.11	0.220409	0.0417141	0.17512	0.124189	0.635644	0.161295	0.212226	0.406017	0.0371057	0.0832693	0.338719	0.234235	0.323622
HMN_PC_081	tumor	prostate	IR	no	7 (3 + 4)	pT3a	37.02	45.09	689.14	229.19	2552.19	283.69	136.33	3093.81	561.45	1.56	898.44	36.04	1677.97	194.58	71.25	75.95	6.98	262.18	152.54	98.62	577.98	106.75	39.27	177.75	31929.2	129.82	1868.92	18840.8	88.96	132.09	0.316527	0.385527	5.89227	1.95961	21.8217	2.4256	1.16565	26.4526	4.8005	0.0133383	7.68182	0.308148	14.3469
HMN_PC_082	tumor	prostate	LR	no	7 (3 + 4)	pT2c	88.8	269.97	140.59	1185.16	1818.45	309.65	595.76	1007.87	820.09	82.93	263.43	72.18	987.79	622.78	295.66	136.71	2.18	704.25	187.21	83.48	117.96	447.67	105.01	357.49	20607.5	181.56	1838.53	16480.4	122.24	123.76	0.62307	1.89426	0.986458	8.31575	12.7593	2.17268	4.18019	7.07178	5.75421	0.581883	1.84837	0.506455	6.93089
HMN_PC_084	tumor	prostate	LR	no	7 (3 + 4)	pT2c	37.93	10.55	241.99	39.56	488.76	87.79	37.04	327.27	8.91	19.06	223.53	11.3	386.66	123.07	25.81	78.11	24.72	144.8	4.02	76.34	83.71	24.99	4.02	155.97	40322.2	144.8	2056.92	18051	91.61	86.36	0.352542	0.0980574	2.24919	0.367692	4.5428	0.815968	0.34427	3.04183	0.0828144	0.177154	2.07761	0.105028	3.59383
HMN_PC_085	tumor	prostate	HR	no	7 (4 + 3)	pT3b	81.79	128.06	962.57	39.97	187.88	39.97	603.62	29.45	20.32	211.21	255.19	9.8	513.88	83.19	171.42	201.45	42.26	71.27	38.32	63.55	92.2	20.32	7.48	174.32	46606.2	198.4	2649.84	26288	39.6	67.23	0.803886	1.25866	9.46077	0.392851	1.84661	0.392851	5.93277	0.289454	0.199718	2.07591	2.50817	0.0963208	5.05075
HMN_PC_086(-)	normal	prostate	-	-	NA	NA	33.03	6.19	105.87	40.16	148.61	46.45	20	14.18	13.72	4.35	22.95	25.43	43.04	125.57	18.34	85.39	30.33	55.21	8.29	23.73	4.53	22.1	40.24	56.85	30179	138.99	1906.17	20683.5	90.33	114.82	0.287935	0.0539606	0.922909	0.35009	1.29549	0.404922	0.174348	0.123612	0.119602	0.0379206	0.200064	0.221683	0.375196
HMN_PC_087	tumor	prostate	IR	no	7 (4 + 3)	pT3a	54.09	17.12	345.93	394.09	3130.56	312.46	172.64	761.56	509.19	57.4	204.73	25.98	775.57	221.92	78.42	15.43	6.42	305.56	117.37	90.7	114.8	115.36	26.09	186.38	31502.7	126.55	1753.18	19843.7	121.92	101.43	0.463761	0.146785	2.96596	3.37888	26.841	2.67899	1.48019	6.52952	4.36573	0.492141	1.75533	0.222749	6.64964
HMN_PC_088(-)	normal	prostate	-	-	NA	NA	14.57	14.97	42.07	21.9	167.76	24.05	20.55	51.15	18.4	2.15	66.62	21.83	39.92	64.47	20.99	42.55	13.95	82.56	36.49	37.29	71.36	18.4	15.53	84.23	28220.4	142.81	2135.07	15121.7	122.94	107.22	0.117194	0.120412	0.338392	0.176154	1.34938	0.193447	0.165295	0.411427	0.148001	0.0172936	0.535861	0.175591	0.321098
HMN_PC_089	tumor	prostate	LR	no	7 (3 + 4)	pT2c	74.18	198.11	730.05	411.3	2752.67	118.57	178.88	2400.05	551.66	353.9	769.86	38.45	954.17	152.37	55.85	353.2	68.95	1783.92	216.4	736.4	466.16	405.29	152.96	228.27	39363.2	84.69	2032.78	21776.2	109.31	106.32	0.74101	1.97899	7.29272	4.10862	27.4974	1.18444	1.78689	23.9749	5.51072	3.53523	7.6904	0.38409	9.53153
HMN_PC_092	tumor	prostate	IR	no	7 (4 + 3)	pT3a	21.46	32.32	773.24	188.55	1477.36	115.91	454.14	405.42	26.08	629.32	403.31	32.8	918.52	102.37	109.63	374.29	18.12	487.38	221.7	886.82	253.37	90.93	938.41	175.49	25018.7	160.5	2090.19	27348.4	105.41	70.89	0.191152	0.287886	6.88753	1.67948	13.1594	1.03245	4.04519	3.61122	0.232304	5.60558	3.59243	0.292162	8.18159
HMN_PC_093(-)	normal	prostate	-	-	NA	NA	10.36	7.11	29.71	41.61	104.05	18.27	11.76	191.69	47.67	1.8	102.26	1.8	273.87	68.15	8.54	1.8	9.85	99.4	28.65	11.37	25.43	13.56	1.8	48.73	26446.7	149.66	2000.27	16926.3	127.7	100.22	0.0823137	0.0564913	0.236056	0.330605	0.826712	0.145161	0.0934371	1.52304	0.378754	0.0143016	0.81249	0.0143016	2.17599
HMN_PC_096	tumor	prostate	LR	no	7 (3 + 4)	pT2a	14.25	45.92	288.44	48.95	742.36	119.96	69.94	120.77	30.34	73.39	41.82	7.94	54.92	92.35	36.08	130.33	50.73	603.63	60.94	60.08	18.89	179.19	64.02	122.64	28849	148.89	1876.1	19455.2	100.77	108.55	0.119343	0.384579	2.41568	0.409955	6.21725	1.00466	0.585746	1.01145	0.254097	0.614639	0.350241	0.0664973	0.459954
HMN_PC_097	tumor	prostate	LR	no	7 (3 + 4)	pT2c	27.06	35.8	541.74	64.66	5135.4	80.64	222.01	1553.74	6.2	340.02	535.37	12.57	589.7	111.73	86.95	390.75	4	533	291.58	125.22	312.38	70.14	196.69	152.45	44961.8	161.32	2658.42	19323.9	68.46	67.24	0.273315	0.361592	5.47175	0.653087	51.8692	0.814491	2.24237	15.6933	0.062622	3.43431	5.40741	0.126961	5.95616
HMN_PC_099	tumor	prostate	LR	no	6 (3 + 3)	pT2c	20.94	18.31	103.32	82.46	919.2	73.76	217.92	102.18	42.39	88.12	170.64	8.43	55.44	132.92	73.15	163.11	3.12	287.28	143.07	15.95	96.95	90.26	66.56	152.05	37332	139.31	2069.92	16884.4	117.21	80.5	0.186398	0.162987	0.919708	0.734022	8.1823	0.656578	1.93983	0.90956	0.377337	0.784404	1.51896	0.0750401	0.493502
HMN_PC_100	tumor	prostate	IR	no	7 (4 + 3)	pT3a	48.68	20.99	514.58	136.36	1028.82	87.14	212.23	496.35	36.45	100.96	152.25	9.71	999.74	135.84	81.46	133.06	2.34	336.01	124.12	209.37	96.48	102.07	28.63	136.28	39591.5	169.61	1678.56	19224	147.96	53.49	0.393575	0.169703	4.16035	1.10246	8.31795	0.704522	1.71587	4.01296	0.294696	0.816256	1.23093	0.0785048	8.08284
HMN_PC_101	tumor	prostate	LR	no	6 (3 + 3)	pT2a	40.05	43.32	509.47	66.09	689.6	48.14	36.73	176.19	102.55	166.17	168.99	18.17	311.99	62.77	23.57	396.1	32.14	636.35	94.19	226.39	115.44	110.03	428.18	170.76	35445.1	133.69	1828.39	15823.5	149.79	83.51	0.327393	0.354124	4.16472	0.54026	5.63721	0.393526	0.300253	1.44028	0.838306	1.35837	1.38143	0.148533	2.5504
HMN_PC_102	tumor	prostate	LR	no	6 (3 + 3)	pT2a	82.64	8.46	696.99	344.58	1961.96	213.18	63.34	767.39	185.98	134.19	888.85	21.87	524.71	155.92	63.64	85.56	16.52	747.82	107.74	130.18	429.24	102.76	40.95	395.63	28136	134.61	1740.36	22072.5	121.13	97.32	0.702204	0.0718858	5.92242	2.92794	16.671	1.81142	0.538209	6.52062	1.5803	1.14023	7.55268	0.185832	4.45853
HMN_PC_103	tumor	prostate	IR	no	7 (4 + 3)	pT3a	107.74	39.77	935.43	142.58	4632.56	383.32	588.84	1190.21	392.49	806.57	575.88	12.77	139.81	256.6	271.62	319.45	69.69	1221.95	208.79	658.47	270.61	416.4	238.26	1001.33	41436.7	115.58	1706.52	31201	103.23	65.15	1.13826	0.420165	9.88269	1.50634	48.9424	4.04973	6.22102	12.5744	4.14661	8.52131	6.0841	0.134913	1.47707
HMN_PC_104	tumor	prostate	IR	no	7 (3 + 4)	pT3a	54.64	149.09	46.27	414.5	3540.33	222.06	149.89	2922.39	1027.31	106.19	276.94	12.08	98.76	275.59	101.72	88.29	15.23	495.49	239.26	132.1	131.88	187.57	36.4	182.99	18420.3	159.06	2067.05	18887.3	133.18	112.58	0.404921	1.10486	0.342893	3.07174	26.2363	1.64562	1.11079	21.657	7.61309	0.786942	2.05232	0.0895213	0.731881
HMN_PC_105	tumor	prostate	LR	no	7 (3 + 4)	pT2c	68.44	55.01	761.32	101.37	339.17	206.23	303.09	115.63	72.41	100.22	222.78	1.72	361.81	299.33	195.3	162.81	49.27	975.04	83.32	75.32	81.44	312.53	108.75	337.27	27518.6	150.85	1752.89	20228.9	124.39	93.66	0.556574	0.447357	6.19127	0.82437	2.75823	1.67712	2.46481	0.940336	0.588859	0.815018	1.81171	0.0139875	2.94234
HMN_PC_106	tumor	prostate	IR	no	7 (3 + 4)	pT3a	94.15	47.19	1848.64	285.4	1759.49	548.47	276.54	711.65	159.97	237.98	475.66	9.68	226.13	332.31	119.34	128.81	40.14	896.89	125.95	154.9	250.72	341.12	68.07	590.95	38784.5	170.7	2219.81	19616.8	78.97	75.33	0.869077	0.4356	17.0644	2.63446	16.2414	5.0628	2.55268	6.56908	1.47665	2.19674	4.39071	0.0893538	2.08735
HMN_PC_110	tumor	prostate	IR	yes	7 (4 + 3)	pT3a	58.49	38.35	1417.95	291.99	1195.67	293.27	367.59	2472.42	118.05	154.36	511.97	25.86	1335.2	245.88	223.98	54.67	2.1	964.47	77.82	176.33	257.6	325.57	41.23	509.66	35178.1	139.45	1720.49	20312.6	104.78	95.48	0.516529	0.338671	12.522	2.57858	10.559	2.58989	3.24621	21.8341	1.04251	1.36316	4.52124	0.228371	11.7912
HMN_PC_111	tumor	prostate	LR	no	6 (3 + 3)	pT2c	16.73	15.18	611.39	46.11	3196.55	44.21	273.79	148.33	29.66	255.72	57.14	7.9	1168.32	85.75	106.34	176.94	4.74	506.13	184.93	38.78	32.73	104.04	88.15	208.17	30957.6	132.3	2092.64	19113.3	141.39	74.05	0.144332	0.13096	5.27454	0.397797	27.5771	0.381406	2.36202	1.27966	0.255881	2.20613	0.492955	0.0681544	10.0793
HMN_PC_113	tumor	prostate	LR	no	7 (3 + 4)	pT2c	79.36	195.33	107.16	325.41	2302.46	233.19	532.33	94.99	466.68	123.61	390.72	36.18	855.91	465.75	255.98	99.68	3.88	385.11	115.61	174.03	264.43	125.91	106.63	340.99	20404.1	152.2	2012.06	12774.3	156.52	137.28	0.533812	1.31388	0.720807	2.18886	15.4874	1.56854	3.5807	0.638946	3.1391	0.831457	2.62816	0.243363	5.75724
HMN_PC_114	tumor	prostate	LR	no	6 (3 + 3)	pT2b	23.34	33.93	759.67	158.87	2129.96	148.67	112.7	5878.76	37.18	362.76	346.19	28.19	218.82	82.91	58.01	339.69	59.49	559.28	144.14	240.82	277.22	112.7	156.91	152.68	37205.7	108.23	1565.07	26603.1	117.96	86.72	0.22377	0.325301	7.28328	1.52315	20.4208	1.42536	1.0805	56.3621	0.35646	3.47793	3.31907	0.270269	2.09792
HMN_PC_115	tumor	prostate	LR	no	6 (3 + 3)	pT2c	27.49	41.99	144.48	53.14	2836.91	42.75	130.63	297.63	61.36	32.01	194.38	18.39	99.46	73.16	51.68	117.54	9.18	282.37	100.87	98.7	18.46	89.07	39.42	132.68	34250.1	116.13	2183.1	21034	129.17	72.7	0.25934	0.396132	1.36302	0.501321	26.7633	0.403302	1.23236	2.80783	0.578868	0.301981	1.83377	0.173491	0.938302
HMN_PC_117	tumor	prostate	IR	no	6 (3 + 3)	pT3a	36.84	23.1	449.72	186.86	2083.67	200.97	151.32	1206.24	175.51	168.51	634.01	29.53	1439.68	144.07	73.1	89.26	2.02	509.83	172.3	217.41	334.01	137.21	47.81	275.5	47616.1	118.68	2100.24	18812.5	85.95	89.37	0.375918	0.235714	4.58898	1.90673	21.2619	2.05071	1.54408	12.3086	1.79092	1.71949	6.46949	0.301327	14.6906
HMN_PC_118	tumor	prostate	IR	no	7 (4 + 3)	pT3a	28.6	30.56	76.25	85.56	12.35	72.32	34.85	540.2	31.54	1.66	45.46	11	370.96	280.57	43.47	20.32	39.71	322.63	43.81	42.77	14.34	107.7	37.61	97.1	19134	191.83	1858.79	21092.7	105.35	113.12	0.209115	0.223446	0.557519	0.625591	0.0902998	0.528784	0.254814	3.94979	0.230612	0.0121375	0.332391	0.0804289	2.71236
HMN_PC_119	tumor	prostate	LR	no	7 (3 + 4)	pT2c	45.94	12.24	327.75	146.95	5187.34	172.63	393.37	1244.15	105.23	894.12	180.56	69.83	3511.55	251.88	165.72	140.09	170.65	332.92	94.97	190.18	203.97	88.11	563.58	446.41	60707.5	147.49	994.26	44249.3	84.05	51.8	0.486412	0.129597	3.47021	1.5559	54.9235	1.8278	4.165	13.173	1.11417	9.46693	1.91177	0.739359	37.1802
HMN_PC_121	tumor	prostate	HR	yes	8 (4 + 4)	pT3b	73.28	39.98	289.04	57.72	64.13	139.58	502.42	2330.5	24.67	438.71	264.09	12.05	439.34	237.25	253.08	230.29	15.19	593.42	159.42	107.58	522.03	125.32	52.4	108.67	24336.8	121.04	1778.14	43331.3	89.86	84.08	0.745271	0.406604	2.93959	0.587023	0.652214	1.41955	5.1097	23.7016	0.250898	4.46176	2.68584	0.122551	4.46817
HMN_PC_124	tumor	prostate	HR	yes	8 (4 + 4)	pT3a	29.44	10.1	58.56	280.51	211.1	116.95	594.57	13.67	375.83	63.54	1744.26	40.03	3619.5	140.16	273.77	88.56	20.99	239.49	299.78	105.42	755.4	58.56	42.14	170.09	24148.8	158.7	1985.11	29183.7	118.82	65.01	0.257846	0.0884594	0.512889	2.45681	1.84889	1.02429	5.20746	0.119727	3.29165	0.556506	15.2769	0.350597	31.7009
HMN_PC_125(-)	normal	prostate	-	-	NA	NA	23.93	4.26	51.55	4.7	40.34	12.72	5.45	2	2	6.5	22.3	4.63	19.48	62.39	15.88	37.96	43.4	27.12	6.26	45.09	10.68	7.45	2.77	38.71	25166.1	141.37	1748.55	18210.8	134.89	112.23	0.184792	0.0328966	0.39808	0.0362944	0.311514	0.0982265	0.042086	0.0154444	0.0154444	0.0501943	0.172205	0.0357538	0.150429
HMN_PC_126	tumor	prostate	HR	yes	7 (4 + 3)	pT4	25.45	45.24	81.35	101.99	3082.9	61.2	285.28	664.45	67.75	455.28	804.65	45.6	1592.41	107.39	213.82	143.93	21.01	556.84	194.79	156.67	311.72	246.44	109.83	197.09	26765	121.77	1997.62	24490.6	117.43	91.59	0.230811	0.410291	0.737779	0.924968	27.9594	0.555035	2.58726	6.02603	0.614438	4.12902	7.29753	0.413555	14.4419
HMN_PC_127	tumor	prostate	HR	yes	8 (4 + 4)	pT3a	16.32	64.68	9.23	247.74	70.58	186.79	449.64	49.75	236.31	341.04	101.05	21.61	1287.21	135.46	229.63	149.04	45.53	43.45	18.47	28.67	139.59	10.21	85.57	118.93	47103.7	109.32	1682.04	16031.9	118.91	103.87	0.147425	0.584282	0.0833785	2.23794	0.637579	1.68735	4.06179	0.449413	2.13469	3.08076	0.912827	0.195212	11.6279
HMN_PC_128	tumor	prostate	IR	yes	7 (4 + 3)	pT3a	81.02	19.82	336.14	173.17	2140.56	264.57	269	86.62	214.9	228.94	349.96	29.49	815.5	316.38	123.89	455.93	26.39	958.78	60.85	302.16	171.28	338.01	93.04	299.95	28169.9	145.54	1840.67	20138.3	115.26	97.9	0.677614	0.165765	2.81132	1.44831	17.9026	2.21274	2.24979	0.724449	1.79732	1.91475	2.9269	0.246641	6.82046
HMN_PC_129	tumor	prostate	LR	no	6 (3 + 3)	pT2c	58.62	14.88	1130.95	159.92	725.8	178.8	136.92	132.54	374.41	227.4	601.54	34.04	755.04	293.27	94.77	30.31	4.69	1015.84	96.66	265.54	287.3	555.29	4.27	501.17	26621.2	138.2	1704.45	17745.7	128.39	120.04	0.454853	0.115459	8.77544	1.24088	5.63174	1.38737	1.06241	1.02843	2.90518	1.76448	4.66756	0.264128	5.85862
HMN_PC_130	tumor	prostate	HR	yes	6 (3 + 3)	pT4	62.89	439.19	119.46	468.26	715.13	439.71	423.95	866.93	2743.3	753.48	3415.1	49.51	1465.87	501.04	281.71	238.92	145.47	1432.13	355.93	299.73	1560.1	540.51	90.11	387.3	24549	173.73	2059.69	21846.7	123.21	72.53	0.51065	3.56611	0.969984	3.80215	5.80667	3.57033	3.44236	7.03925	22.2749	6.11806	27.7297	0.402008	11.9025
HMN_PC_131	tumor	prostate	HR	yes	8 (4 + 4)	pT3a	57.73	98.75	47.59	178.93	75.95	693.68	485.78	2481.6	318	400.3	512.51	58.33	1862.24	378.93	178.24	104.97	52.37	381.23	294.23	50.49	361.35	122.53	71.48	116.98	46863	105.93	1910.51	19986.9	116.95	77.36	0.576839	0.986711	0.47552	1.78787	0.758893	6.93126	4.85392	24.7962	3.17746	3.9998	5.121	0.582834	18.6075
HMN_PC_134	tumor	prostate	HR	yes	8 (4 + 4)	pT3a	58.78	230.09	107.74	478.13	283.19	153.59	369.34	250.56	298.53	5.98	928.34	13.91	99.87	540.86	201.37	147.29	12.28	282.61	130.76	103.59	672.84	166.75	92.66	186.01	24847.1	119.36	2117.55	14515.9	135.84	138.49	0.447916	1.75333	0.821001	3.64345	2.15797	1.17039	2.81445	1.90932	2.27486	0.0455689	7.07414	0.105997	0.76103
HMN_PC_135	tumor	prostate	IR	yes	7 (4 + 3)	pT3a	60.62	109.35	311.89	40.19	1450.98	141.08	416.71	50.14	112.74	560.21	152.58	28.36	556.9	436.89	240.1	312.18	34.04	992.94	131.62	812.09	97.82	670.88	235.46	473.82	19757.2	130.84	1732.95	20949.4	125.29	145.85	0.452411	0.816085	2.32765	0.29994	10.8287	1.05289	3.10993	0.374198	0.841385	4.18088	1.13871	0.211652	4.15618
HMN_PC_137	tumor	prostate	HR	yes	9 (4 + 5)	pT3b	58.04	36.91	175.5	8.18	91.98	364.64	232.11	1.53	11.81	66.16	78.21	18.83	1293.85	378.07	198.77	56.51	13.23	1650.03	212.84	92.55	11.21	828.76	35.77	360	29068.2	149.21	900.1	36494.3	98.37	122.38	0.470645	0.299303	1.42313	0.0663315	0.745864	2.95686	1.88218	0.0124067	0.0957671	0.53649	0.634204	0.152692	10.4918
HMN_PC_138	tumor	prostate	LR	yes	7 (3 + 4)	pT2c	105.53	55.34	138.86	239.25	3606.31	576.76	116.88	2623.28	701.38	1.29	348.88	2.56	44.46	241.55	66.71	236.13	6.88	428.29	196.29	110.13	214.66	304.39	120.33	171.96	30249.2	137.33	1743.17	18396.2	140.9	91.37	0.856575	0.449188	1.12711	1.94196	29.272	4.68149	0.948701	21.2929	5.69302	0.0104708	2.83182	0.0207792	0.360877
HMN_PC_139	tumor	prostate	IR	yes	6 (3 + 3)	pT3a	38.63	120.1	92.93	669.95	1956.66	36.61	436.89	944.86	1255.54	2.21	90.91	27.68	792.27	278.75	225.19	93.21	43.34	146	19.83	165	44.21	40.89	2.39	348.8	18470.7	156.15	1607.91	18931.5	136.82	142.77	0.265961	0.826869	0.639808	4.6125	13.4713	0.252054	3.00792	6.50521	8.64419	0.0152155	0.625901	0.190572	5.45465
HMN_PC_140	tumor	prostate	HR	yes	7 (4 + 3)	pT3b	133.36	7.83	105.7	95.27	141.07	597.07	331.07	819.45	250.13	462.47	361.46	31.72	2597.28	388.85	196.85	38.73	18.45	884.94	109.94	705.59	209.81	365.94	16.87	504.89	28091.6	147.8	1677.88	20751.3	86.49	137.16	1.07708	0.0632387	0.853682	0.769444	1.13935	4.82221	2.67387	6.61825	2.02016	3.73512	2.91932	0.256185	20.9768
HMN_PC_141	tumor	prostate	HR	yes	8 (4 + 4)	pT3a	98.75	280.37	175.8	215.63	146.6	155.79	466.22	54.75	165.24	748.76	1181.53	27.24	3000.74	583.1	264.17	174.43	85.92	1103.04	92.04	168.38	516.58	617.59	34.41	469.02	25573.1	154.36	1313.92	23985.5	124.02	111.16	0.760512	2.15924	1.3539	1.66065	1.12902	1.1998	3.59054	0.421651	1.27258	5.76649	9.09943	0.209786	23.1099
HMN_PC_142	tumor	prostate	HR	yes	8 (4 + 4)	pT3a	88.33	97.49	1001.37	192.96	213.44	205.55	347.9	487.42	403.63	168.6	321.3	30.24	871.93	341.97	182.7	103.61	8.08	1691.52	140.63	93.33	144.41	539.36	61.76	527.31	30401.5	139.2	1797.41	24673.2	100.34	91.07	0.801518	0.884637	9.08657	1.75095	1.93678	1.86519	3.15689	4.42292	3.66259	1.5299	2.91552	0.274402	7.91201
HMN_PC_143	tumor	prostate	HR	yes	8 (4 + 4)	pT3b	107.52	117.23	73.21	37.76	2655.68	587.43	234	152.39	143.72	69.22	338.92	18.51	34.75	349.07	210.07	684.97	21.89	286.25	59.54	457.17	206.55	122.89	105.62	167.54	25761.5	147.36	1539.35	13276.5	153.65	143.87	0.72505	0.790528	0.493684	0.25463	17.9083	3.96127	1.57795	1.02763	0.96916	0.466778	2.28547	0.12482	0.234333
HMN_PC_145	tumor	prostate	HR	yes	9 (4 + 5)	pT3b	36.81	49.63	503.16	43.01	33.58	64.79	254.38	112.47	67.51	198.81	187.21	12.01	964.04	210.14	117.04	481.63	38.77	504.1	73.71	167	65.92	203.94	209.28	159.91	27239.3	136.08	1638.88	20070.5	128.93	109.09	0.295188	0.397995	4.03496	0.344908	0.269286	0.519567	2.03994	0.901925	0.541379	1.59431	1.50128	0.0963111	7.73087
HMN_PC_146	tumor	prostate	HR	yes	7 (4 + 3)	pT3b	58.93	123.14	90.08	273.28	354.67	51.22	380.58	258.42	103.91	266.66	83.82	27.17	2310	164.64	224.92	224.2	30.33	34.61	4.46	222.43	70.14	25.28	97.84	557.94	33501.5	108.14	1516.85	22913.7	124.72	109.21	0.516824	1.07995	0.790014	2.3967	3.1105	0.449206	3.33774	2.26638	0.911305	2.33864	0.735113	0.238285	20.259
HMN_PC_147	tumor	prostate	LR	yes	7 (3 + 4)	pT2c	9.45	6.47	319.92	65.96	541.12	26.16	35.03	299.8	8.5	39.35	337.41	13.64	314.46	33.79	32.85	14.13	6.1	163.67	43.94	138.67	169.76	48.3	15.26	86.23	25897.8	127.77	1743.29	21662	141.63	96.91	0.0773935	0.0529879	2.62008	0.540198	4.43166	0.214245	0.286888	2.4553	0.0696132	0.322268	2.76332	0.111709	2.57536
HMN_PC_148	tumor	prostate	HR	yes	8 (4 + 4)	pT4	40.06	65.38	26.22	131.56	1136.26	245.66	518.22	19.13	42.97	636.01	18.27	8	515.08	233.92	353.04	56.81	66.98	1.05	24.56	43.79	17.44	9.47	258.26	93.84	20282.5	158.97	1495.55	24572.3	116.85	123.86	0.300691	0.490743	0.196807	0.98749	8.52877	1.84393	3.88976	0.14359	0.322533	4.77389	0.137135	0.060048	3.86619
HMN_PC_149(-)	normal	prostate	-	-	NA	NA	1.1	6.38	46.66	25.33	21.79	34.14	24.64	1.1	14.73	2.1	25.09	15.39	24.64	167.1	29.27	1.77	16.86	15.63	18.48	29.9	13.21	12.53	35.28	59.42	18450.3	141.13	1477.36	17712.7	174.99	143.83	0.00717469	0.0416132	0.304337	0.165214	0.142124	0.222676	0.160713	0.00717469	0.0960757	0.0136971	0.163648	0.10038	0.160713
HMN_PC_152	tumor	prostate	IR	no	7 (3 + 4)	pT3a	95.49	103.4	143.97	137.15	4597.47	164.15	184.78	2151.07	348.03	162.29	1401.57	16.49	477.07	167.02	109.88	165.71	43.1	452.95	164.62	220.66	710.3	181.18	59.15	246.36	21845.3	155.86	1838.63	23088.2	115.51	102.72	0.765778	0.829212	1.15456	1.09987	36.8692	1.31639	1.48184	17.2504	2.79101	1.30148	11.2398	0.132241	3.82584
HMN_PC_153	tumor	prostate	IR	no	6 (3 + 3)	pT3a	22.82	4.76	77.77	211.17	344.06	100.41	8.04	135.33	18.59	3.07	50.47	13.66	63.71	126.65	9.33	9.34	15.62	153.26	21.76	40.14	21.88	55.51	2.57	75.19	17573.5	174.94	1485.15	16903.7	156.05	142.39	0.14462	0.030166	0.49286	1.33827	2.18045	0.636339	0.0509527	0.857641	0.117812	0.0194558	0.319849	0.0865689	0.403756
HMN_PC_156	tumor	prostate	LR	no	6 (3 + 3)	pT2c	142.48	80.75	694.29	782.52	1756.1	250.76	168.94	164.91	353.67	542.16	1036.42	40.37	1137.42	362.65	97.62	426.51	46.08	1709.55	253.73	727.16	474.98	489.28	103.45	532.62	25876.5	146.32	1964.56	11154.9	143.93	143.61	0.985203	0.55836	4.80079	5.41087	12.1429	1.73392	1.16816	1.1403	2.44551	3.74886	7.16651	0.279145	7.86489
HMN_PC_157	tumor	prostate	HR	no	7 (4 + 3)	pT3b	23.12	101.69	29.62	44	3268.32	289.32	161.26	1351.47	277.6	229.42	970.64	7.41	451.13	285.19	83.61	65	21.6	343.96	144.24	179.06	496.74	208.46	18.09	227.47	26117	128.56	1909.54	21976.4	112.44	108.25	0.198597	0.8735	0.254431	0.377953	28.0743	2.48521	1.3852	11.6089	2.38454	1.97068	8.33764	0.0636507	3.87513
HMN_PC_158	tumor	prostate	LR	no	7 (3 + 4)	pT2c	72.73	21.21	114.42	290	2872.95	305.68	85	700.2	75.2	497.13	811.44	20.68	704.63	147.36	60.3	240.05	7.83	722.81	165.66	207.09	448.16	176.51	169.75	186.05	27753	135.21	1816.19	22879.6	117.41	93.68	0.630061	0.183742	0.991221	2.51227	24.8884	2.64811	0.736356	6.06584	0.651458	4.30664	7.02951	0.179151	6.10422
HMN_PC_160	tumor	prostate	IR	no	7 (3 + 4)	pT3a	28.11	14.53	211.05	84.74	1684.88	20.95	91.46	739.7	33.65	192.17	172	12.91	278.82	54.4	67.95	265.31	27.54	136.93	120.18	87.03	128.56	47.61	216.36	76.7	25755.8	152.88	1603.59	20615.2	134.47	97.98	0.218851	0.113124	1.64314	0.659746	13.1177	0.163107	0.712065	5.75896	0.261983	1.49615	1.33911	0.100511	2.17076
HMN_PC_161	tumor	prostate	LR	no	6 (3 + 3)	pT2c	18	22.63	111.79	21.77	926.47	212.05	77.5	14.68	52.05	11.7	170.87	19.52	175.96	91.22	47.85	151.86	21	186.81	54.71	68.4	110.26	77.5	73.81	79.26	30488.8	148.09	1809.52	18007.7	123.49	94.39	0.147553	0.185507	0.916387	0.178457	7.59464	1.73826	0.635298	0.120338	0.426674	0.0959095	1.40069	0.160013	1.44241
HMN_PC_162	tumor	prostate	IR	no	7 (4 + 3)	pT3a	42.38	21.54	522.43	6.52	1273.4	17.36	526.04	14.9	12.57	432.41	39.62	5.05	105.86	67.83	161.7	30.09	9.63	148.4	64.94	219.97	33.26	48.73	47.77	290.71	35741.8	137.55	2353.29	15718.7	109.9	85.81	0.381504	0.193903	4.7029	0.0586929	11.4631	0.156274	4.7354	0.13413	0.113155	3.89255	0.356658	0.04546	0.95295
HMN_PC_164	tumor	prostate	IR	no	7 (4 + 3)	pT3a	16.53	9.99	320.08	248.95	1012.25	52.19	225.48	1481.84	18.79	279.18	238.92	13.86	296.43	78.57	106.86	156.06	11.19	486.95	74.32	198.89	107.52	146.02	30.92	130.22	26707.8	163.43	1595.55	23049.2	132.1	80.88	0.131745	0.0796206	2.55105	1.98414	8.06767	0.415956	1.79708	11.8103	0.149757	2.22507	1.9042	0.110465	2.36256
HMN_PC_166	tumor	prostate	IR	no	7 (4 + 3)	pT3a	29.9	160.87	51.54	11.41	4878.24	89.61	485.38	540.44	116.96	636.16	495.46	15.15	3156.85	107.49	144.93	506.6	1	465.69	215.01	350.63	386.59	74.1	626.49	93.34	18188.4	158.17	2385.13	16644.7	145.96	102.88	0.220388	1.18575	0.379892	0.0841011	35.9567	0.6605	3.57765	3.98349	0.862092	4.68902	3.65195	0.111668	23.2686
HMN_PC_167	tumor	prostate	HR	no	8 (4 + 4)	pT2c	22.47	52.46	404.79	33.77	2968.04	57.01	102.05	687.72	46.15	205.83	237.87	17.14	384.31	57.44	55.12	332.4	26.19	365.94	204.11	145.65	178.21	69.39	146.69	159.38	49040.7	106.93	1864.03	24279.9	100.71	71.76	0.241267	0.563279	4.34635	0.362598	31.8687	0.612133	1.09574	7.38425	0.495526	2.21006	2.55408	0.184037	4.12645
HMN_PC_168	tumor	prostate	IR	yes	7 (4 + 3)	pT2a	149.56	136.7	163.63	454.36	1858.97	371.58	388.49	76.05	1037.12	136.16	823.63	18.21	429.88	314.61	210.09	130.41	37.57	530.45	268.28	134.46	449.41	313.12	29.37	371.56	27883.4	138.81	1850.46	18162.6	126.92	103.88	1.21393	1.10955	1.32813	3.68789	15.0886	3.01599	3.15324	0.617272	8.41795	1.10516	6.68513	0.147804	3.48919
HMN_PC_169	tumor	prostate	IR	no	7 (4 + 3)	pT3a	40.67	240.96	352.82	121.75	128.88	88.85	292.04	1	77.35	324.67	370.33	7.98	1246.13	234.27	172.26	55.73	6.5	664.98	107.13	237.27	183.08	285.9	107.28	364.3	25528.2	168.14	1900.02	14782.2	132.88	107.06	0.298985	1.77142	2.59376	0.895045	0.947461	0.653181	2.14693	0.0073515	0.568639	2.38681	2.72248	0.058665	9.16092
HMN_PC_170	tumor	prostate	IR	yes	7 (4 + 3)	pT3a	84.65	196.52	45.72	115.81	1705.82	167.74	647.2	1	118.03	197.26	274.75	16.53	1143.51	673.76	367.3	170.11	11.49	23.25	28.9	68.58	171.68	20.08	160.54	137.48	22235.2	145.52	1537.68	16536.6	167.05	124.78	0.580656	1.34803	0.313616	0.794398	11.7011	1.15061	4.43947	0.0068595	0.809626	1.3531	1.88465	0.113387	7.8439
HMN_PC_171	tumor	prostate	LR	no	7 (3 + 4)	pT2c	19.39	18.33	398.12	27.71	32.61	8.24	204.72	280.29	23	327.41	398.65	13.38	1474.17	39.1	98.55	125.83	26.8	314.81	74.15	110.98	166.57	108.67	82.27	136.69	24199.1	155.15	1974.71	16466.9	140.57	99.93	0.147024	0.138986	3.01873	0.21011	0.247264	0.0624795	1.55228	2.12529	0.174397	2.48257	3.02275	0.101453	11.1778
HMN_PC_172	tumor	prostate	HR	yes	8 (4 + 4)	pT3a	18.02	97.98	9.75	20	5503.76	24.64	154.41	212.03	161.79	3.53	368.12	4.6	15.02	66.35	95.83	125.99	5.09	34.59	48.21	120.2	197.35	17.76	243.12	164.03	31580.1	126.75	2230.05	26993	121.64	58.52	0.176143	0.95774	0.0953048	0.195497	53.7984	0.240852	1.50933	2.07256	1.58147	0.0345052	3.59832	0.0449643	0.146818
HMN_PC_173	tumor	prostate	LR	no	6 (3 + 3)	pT2c	36.88	56.86	445.34	66.97	3105.62	44.21	289	236.77	115.83	299.41	627.82	15.48	1803.98	117.22	133.84	310.98	8.89	291.78	106.33	88.89	354.91	119.78	165.96	191.62	39592	149.29	1998.55	11147.8	157.96	82.45	0.283911	0.437721	3.42833	0.51555	23.9078	0.340339	2.22479	1.82271	0.891686	2.30493	4.8331	0.119169	13.8875
HMN_PC_174	tumor	prostate	LR	no	7 (3 + 4)	pT2c	52.91	58.5	202.69	432.15	3359.52	146.6	207.73	29.99	161.44	235.01	416.01	27.41	94.06	215.25	104.24	44.66	12.9	594.49	109.37	44.92	195.18	306.28	29.28	308.38	25132	153.1	1691.23	20149.3	122.74	106.56	0.415089	0.458944	1.59014	3.3903	26.3561	1.1501	1.62968	0.235277	1.26653	1.8437	3.26368	0.215037	0.737918
HMN_PC_209	tumor	prostate	IR	yes	7 (3 + 4)	pT3a	26.88	77.81	31.53	261.64	1036.65	442.19	90.83	833.77	156.48	349.48	435.19	10.67	242.25	151.93	70.29	74	41.55	222.03	164.64	67.42	255.28	99.3	49.35	97.5	34994.2	151.09	1983.42	16079	130.84	77.74	0.224206	0.649012	0.262991	2.18233	8.64668	3.6883	0.757611	6.95446	1.3052	2.91501	3.62991	0.0889983	2.0206
HMN_PC_217	tumor	prostate	HR	yes	7 (4 + 3)	pT3b	23.65	12.04	50.24	33.74	2702.71	40.64	125.65	64.33	10.52	263.04	255.87	9.23	412.06	69.61	91.92	159.01	22.16	824.5	122.18	91.82	118.66	231.75	72.53	125.32	18891	146.54	2084.51	26100.7	151.24	75.29	0.190179	0.0968183	0.403999	0.271316	21.7335	0.326802	1.0104	0.517302	0.0845954	2.11521	2.05755	0.074222	3.31353
HMN_PC_218	tumor	prostate	IR	yes	7 (4 + 3)	pT3a	24.27	11.45	88.21	89.95	1580.72	191.28	370.23	490.32	150.35	29.19	1324.51	8.67	2897.88	126.65	187.26	23.79	5.97	123.98	130.47	160.77	580.37	41.85	28.78	66.51	20212.6	162.69	2185.01	21479.8	150.15	74.01	0.188212	0.0887941	0.684064	0.697557	12.2584	1.48337	2.87111	3.8024	1.16596	0.226367	10.2715	0.0672354	22.4729
HMN_PC_219	tumor	prostate	HR	yes	8 (4 + 4)	pT3a	18.19	66.99	20.59	1	3422.49	51.12	284.17	349.14	4.18	91.02	456.23	6.53	199.41	95.65	157.82	103.2	56.09	471.03	153.21	425.46	194.66	194.27	59.7	86.87	17739.9	164.83	1968.2	30851.6	150.32	64.26	0.143829	0.529691	0.162805	0.00790701	27.0617	0.404207	2.24694	2.76065	0.0330513	0.719696	3.60742	0.0516328	1.57674
HMN_PC_220	tumor	prostate	HR	yes	8 (4 + 4)	pT4	13.27	56.3	1691.5	34.73	256.13	264.73	175.74	21.81	29.43	371.44	37.23	3.98	164.07	153.37	72.18	74.47	18.59	655.61	182.69	39.33	23.06	269.39	32.75	258.17	36276.4	165.15	1467.94	19408.6	87.66	114.62	0.108347	0.459679	13.8108	0.283564	2.09126	2.16147	1.43489	0.178075	0.240291	3.03274	0.303976	0.032496	1.3396
HMN_PC_221	tumor	prostate	HR	yes	7 (4 + 3)	pT3b	18.8	160.18	47.97	413.68	1490.37	117.33	170.8	96.04	406.54	4.67	1082.74	16.22	58.16	175.47	86.38	93.36	26.23	143.13	51.57	85.73	610.25	71.04	85.16	213.6	18641.3	190.06	2011.25	22168.2	128.05	84.79	0.139985	1.1927	0.357185	3.08027	11.0973	0.873641	1.27178	0.715115	3.0271	0.0347729	8.0621	0.120774	0.43306
HMN_PC_222	tumor	prostate	HR	yes	8 (3 + 5)	pT2c	19.73	83.44	29.38	29.15	3237.45	97.03	151.68	642.22	112.54	36.43	726.1	26.08	986.96	208.18	77.81	58.87	29.34	56.17	19.85	108.13	438.22	28.16	16.95	35.86	36854.2	141.78	1766.36	20726.5	90.88	98.65	0.178654	0.755546	0.266035	0.263952	29.315	0.878603	1.37346	5.81528	1.01905	0.329872	6.57481	0.236153	8.93689
HMN_PC_223	tumor	prostate	HR	yes	8 (4 + 4)	pT4	26.61	16.94	848.78	71.12	217.05	42.37	159.89	12.81	14.41	468.41	148.62	15.32	254.19	94.57	59.38	223.84	35.64	354.14	160.7	116.06	91.81	65.01	147.62	204.51	25713.5	140.23	2184.36	24582.4	138.37	64.01	0.233006	0.148332	7.43218	0.622749	1.90056	0.371005	1.40005	0.112168	0.126178	4.10154	1.30136	0.134147	2.22577
HMN_PC_224	tumor	prostate	HR	yes	8 (4 + 4)	pT3b	66.37	54.09	645.35	23.67	1911.02	71.38	343.24	158.37	37.73	210.96	156.31	14.55	770.28	273.29	208.32	177.67	33.11	910.9	134.73	169.22	105.43	355.73	120.25	397.29	23331.3	171.53	2003.27	12631.5	117.89	143.66	0.459753	0.374688	4.47042	0.163965	13.2379	0.494458	2.37767	1.09705	0.26136	1.46135	1.08278	0.10079	5.33583
HMN_PC_225	tumor	prostate	HR	yes	8 (4 + 4)	pT3a	95.1	169.44	173.02	238.33	1620.47	348.45	476.04	138.05	1492.85	196.08	1574.39	37.6	726.73	441.99	183.34	90.41	30.84	227.55	149.13	164.26	1142.68	138.66	106.38	139.91	27993	126.02	1801.04	16328.5	142.24	116.23	0.742022	1.32206	1.35	1.85958	12.6438	2.7188	3.71432	1.07714	11.648	1.52992	12.2842	0.293376	5.67034
HMN_PC_226	tumor	prostate	HR	yes	8 (4 + 4)	pT3a	41.68	47.68	6.21	67.83	6259.88	136.15	112.22	730.16	197.62	22.43	360.41	4.8	105.16	77.72	65.82	279.61	49.76	114.47	156.05	128.59	295.75	26.24	114.38	124.94	25846	161	2215.72	21486	109.03	79.4	0.35784	0.409352	0.0533154	0.582348	53.7436	1.1689	0.963455	6.26872	1.69665	0.192571	3.09427	0.04121	0.902842
HMN_PC_227	tumor	prostate	IR	no	7 (4 + 3)	pT2c	17.35	83.3	29.71	88.35	455.69	109.63	511.4	233.04	435.95	478.05	1066.02	11.91	989.21	129.73	195.31	173.08	49.96	122.39	239.03	47.88	762.5	46.15	243.15	139.58	26747.4	160.11	1957.06	17328.4	129.9	90.91	0.136643	0.656043	0.233986	0.695815	3.58886	0.86341	4.02762	1.83535	3.4334	3.76496	8.39562	0.0937992	7.79069
HMN_PC_228	tumor	prostate	LR	no	6 (3 + 3)	pT2a	36.76	62.06	452	71.37	3685.05	91	139.83	955.43	88.09	10.54	506.24	23.15	897.96	122.71	79.54	971.49	73.7	628.27	249.37	225.06	353.19	109.5	665.46	190.83	42136.1	109.17	1996.14	18514.5	101.61	99.28	0.355673	0.600464	4.37335	0.690544	35.6549	0.880475	1.35293	9.24431	0.852319	0.10198	4.89815	0.223989	8.68825
HMN_PC_229	tumor	prostate	IR	no	7 (4 + 3)	pT3a	103.8	63.17	1550.04	110.18	403.63	106.2	154.35	16.2	106.57	180.76	338.93	24.53	818.35	249.33	88.85	390.51	55.73	1073.01	129.87	72.5	245.55	386.3	187.87	293.32	27389.8	123.31	1811.49	16830.6	120.09	138.7	0.81497	0.49597	12.1699	0.865062	3.16904	0.833813	1.21186	0.127192	0.836718	1.41921	2.66106	0.192594	6.42515
HMN_PC_232	tumor	prostate	IR	yes	7 (4 + 3)	pT3a	20.89	59.61	17.47	256.64	2104.09	151.44	278.83	336.56	498.85	410.33	1087.01	3.11	990.81	83.74	172.89	77.07	7.15	113.44	96.35	91.61	511.18	47.73	81.97	242.31	26749.3	144.13	2251.58	31830.4	120.92	51.33	0.198085	0.565238	0.165655	2.43353	19.9515	1.43599	2.64394	3.19135	4.73023	3.89086	10.3073	0.0294899	9.39513
HMN_PC_233	tumor	prostate	LR	no	7 (3 + 4)	pT2c	26.04	18.91	857.8	137.79	1450.8	64.98	57.95	238.79	53.81	122.25	559.03	20.56	312	54.54	47.72	461.86	9.37	384.2	110.31	299.49	240.54	91.51	119.22	212.65	31812.4	134.27	1835.61	24985.5	123.31	71	0.23775	0.172652	7.83188	1.25805	13.2461	0.59328	0.529095	2.1802	0.491296	1.11617	5.10405	0.187717	2.84862
HMN_PC_234	tumor	prostate	HR	yes	8 (4 + 4)	pT3a	39.74	17.96	191.74	36.61	2495.43	21.4	249.74	24.53	16.82	118.32	277.02	17.58	213.13	145.83	97.25	522.68	49.11	312.87	140.6	122.24	180.15	115.69	433.06	274.26	38881.8	114.65	2047.29	27303	93.62	73.51	0.423096	0.191213	2.04138	0.389772	26.5679	0.227837	2.65888	0.261161	0.179076	1.25971	2.94932	0.187167	2.26911
HMN_PC_235	tumor	prostate	LR	no	6 (3 + 3)	pT2c	68.91	45.28	209.6	307.02	1544.9	234.9	235.38	596.42	133.99	269.36	496.14	13.29	195.66	163.05	127.09	69.95	25.26	1138.78	149.81	653.76	202.49	307.15	62.44	613.63	30946.5	148.21	1421.29	20097.2	139.76	93.66	0.541703	0.355947	1.64767	2.41349	12.1445	1.84655	1.85033	4.68847	1.0533	2.11744	3.90017	0.104473	1.53809
HMN_PC_236	tumor	prostate	IR	no	7 (4 + 3)	pT3a	26.58	239.27	373.09	133.31	1786.33	62.49	286.4	55.89	43.41	272.39	255.15	27.04	119.11	158.68	108.37	318.41	50.65	844.18	95.19	60.23	238.3	154.52	183.42	144.26	39919.6	134.76	1691.36	12283.8	121.04	126.77	0.208432	1.87628	2.92566	1.04538	14.0079	0.490028	2.24586	0.438273	0.340408	2.136	2.00081	0.21204	0.934025
HMN_PC_239	tumor	prostate	LR	no	6 (3 + 3)	pT2c	28.14	54.42	218.36	375.57	2030.33	321.44	123.62	961.96	318.9	3.3	278.69	32.36	52.09	344.42	75.49	23.3	11.42	327.42	65.05	121.48	210.25	210.63	34.36	150.3	22067.1	145.68	1665.13	21867	116.45	125.82	0.217605	0.420827	1.68857	2.90427	15.7005	2.48568	0.955948	7.43879	2.46604	0.0255187	2.1551	0.250238	0.40281
HMN_PC_241	tumor	prostate	IR	no	7 (4 + 3)	pT3a	65.58	117.63	37.29	321.14	580.58	793.47	233.44	70.62	561.54	126.37	1430.77	13.93	36.57	267.62	92.25	56.92	9.84	70.33	67.87	125.83	870.62	27.92	27.68	232.42	24400.4	144.6	2252.99	12318.9	156.69	111.76	0.47631	0.854352	0.270839	2.33245	4.21678	5.76301	1.69548	0.512916	4.07849	0.917831	10.3917	0.101174	0.265609
HMN_PC_242	tumor	prostate	IR	no	7 (3 + 4)	pT3a	27.58	168.08	21.47	56.43	2828.28	123.16	562.15	1251.21	268.75	267.31	696.98	23.04	1860.36	109.21	168.86	53.09	19.45	210.67	211.26	142.93	568.64	54.84	116.33	84.86	28643.5	147.87	1935.55	15335.6	147.64	92.39	0.213302	1.29992	0.166048	0.436427	21.8738	0.952514	4.34764	9.6768	2.0785	2.06736	5.39041	0.17819	14.3879
HMN_PC_243	tumor	prostate	IR	no	7 (4 + 3)	pT3a	8.39	25.3	202.73	30.87	2265.5	16.14	42.39	122.44	31.87	316.16	199.96	3.5	212.83	37.09	31.11	371.17	17.95	487.57	143.98	108.37	83.47	154.33	160.08	158.79	23699.6	135.74	2199.52	25529	142.79	66.49	0.0729523	0.219987	1.76277	0.268419	19.6989	0.14034	0.368587	1.06463	0.277114	2.74906	1.73868	0.030433	1.85059
HMN_PC_244	tumor	prostate	HR	yes	8 (4 + 4)	pT4	97.82	82.04	21.47	20.74	280.57	256.33	331.18	121.12	113.06	738.05	754.93	12.78	1570.02	725.81	134.87	40.64	15.08	413.14	161.98	150	497.21	89.23	62.06	272.73	24936.8	145.25	1862.59	22961	117.6	94.14	0.82204	0.689431	0.180425	0.174291	2.3578	2.15409	2.7831	1.01784	0.950111	6.20227	6.34413	0.107398	13.1938
HMN_PC_245	tumor	prostate	IR	yes	7 (4 + 3)	pT3a	28.56	10.38	256.16	50.9	1412.16	36.39	241.65	235.48	54.92	378.88	297.42	17.44	552.04	114.47	99.84	61.36	26.49	445.3	91.13	64.24	196.62	106.65	53.44	224.36	41585	129.24	1718.27	17569.3	101.97	103.67	0.255853	0.0929885	2.29479	0.455984	12.6507	0.325997	2.16481	2.10953	0.491997	3.39417	2.66442	0.156235	4.94541
HMN_PC_246	tumor	prostate	IR	no	7 (4 + 3)	pT3a	102.66	40.35	589.62	232.44	547.53	175.32	280.77	389.83	77.15	141.42	1350.35	20.35	1141.23	234.44	95.77	496.66	14.18	952.33	130.25	539.26	636.49	407.69	463.58	605.8	24637.4	135.23	2101.45	23559.6	115.54	89.99	0.903803	0.355235	5.19093	2.04637	4.82037	1.54349	2.47186	3.432	0.679217	1.24504	11.8883	0.179158	10.0472
HMN_PC_247	tumor	prostate	LR	no	6 (3 + 3)	pT2c	43.75	41.52	57.87	285.46	1722.48	314.84	88.84	38.2	460.44	5.09	192.39	35.32	560.49	246.38	65.98	71.55	17.32	384.86	95.51	59.29	113.15	127.75	28.23	164.74	25445	149.83	1925.93	19677.2	113.12	104.94	0.356764	0.338579	0.471907	2.32782	14.0462	2.5674	0.724456	0.311506	3.75471	0.041507	1.56887	0.288021	4.57058
[truncated: 11 more columns]
