# Supplementary material for: Reference-free transcriptome exploration reveals novel RNAs for prostate cancer diagnosis
Source: Life Sci Alliance. 2019 Nov 15;2(6):e201900449. doi: 10.26508/lsa.201900449 (PMC6858606; doi:10.26508/lsa.201900449)
Supplement: Supplementary file 8 [file LSA-2019-00449_TableS8.xlsx]

## Sheet: probes_stats_condition_normal_t
Table S8. Mean and Fold Change of expression of PCA3 and DE-kupl contigs in prostate normal and tumor specimens measured by NanoString across 144 prostate specimens of the Selection Set.
probe_ID	Contig_ID	mean_normal	mean_tumor	FC	log2(FC)	wilcoxon_pvalue
P6	ctg_111158	0.138772	2.19387	15.8092	3.98269	4.352e-07
P2	ctg_28650	0.10462	1.05563	10.0902	3.33488	6.085e-07
P14	ctg_61528	0.0913147	1.44026	15.7725	3.97934	6.893e-07
P19	ctg_61472	0.121059	2.26603	18.7184	4.22639	8.473e-07
P7	ctg_117356	0.300709	4.04762	13.4602	3.75063	1.128e-06
P9	ctg_9446	0.450412	1.91896	4.26046	2.09101	1.223e-06
P20	ctg_44030	0.379029	4.16304	10.9834	3.45726	1.828e-06
P18	ctg_105149	0.161153	1.52966	9.49195	3.24671	1.903e-06
P10	ctg_25348	0.0654245	0.574256	8.77738	3.13379	2.143e-06
P15	ctg_512	0.171388	1.10765	6.46283	2.69217	2.413e-06
P3	ctg_57223	0.23352	1.53547	6.57535	2.71707	3.174e-06
P1	ctg_17297	0.471326	7.14983	15.1696	3.92311	3.853e-06
PCA3	-	0.638178	15.5482	24.3634	4.60664	5.237e-06
P16	ctg_111348	0.0316602	2.15872	68.1842	6.09136	7.087e-06
P21	ctg_23999	0.112896	1.77798	15.7489	3.97718	1.192e-05
P23	ctg_29077	0.184157	1.59411	8.65628	3.11375	1.43e-05
P11	ctg_104447	0.159119	1.39099	8.74177	3.12793	2.201e-05
P13	ctg_37852	0.333042	5.86195	17.6012	4.1376	5.426e-05
P8	ctg_73782	0.289346	3.00203	10.3752	3.37507	7.588e-05
P5	ctg_123090	0.107565	0.380294	3.53548	1.82191	0.0001551
P12	ctg_2815	0.687409	1.62858	2.36916	1.24438	0.0006819
P4	ctg_63866	0.359039	1.16123	3.23429	1.69345	0.006343
P22	ctg_119680	0.11173	0.17769	1.59035	0.669345	0.03868
P17	ctg_36195	0.151748	0.23826	1.5701	0.650859	0.1798
GAPDH	-	140.663	183.159	1.30211	0.380847	0.004554
RPL11	-	194.186	265.002	1.36468	0.448564	0.01407
ZNF2	-	0.85211	0.991199	1.16323	0.218135	0.03346
NOL7	-	15.2621	16.304	1.06827	0.095274	0.3073
GPATCH3	-	1.2676	1.21773	0.960655	-0.0579099	0.7155
ZNF346	-	0.880289	0.791074	0.898652	-0.154165	0.9599
