# Supplementary material for: Reference-free transcriptome exploration reveals novel RNAs for prostate cancer diagnosis
Source: Life Sci Alliance. 2019 Nov 15;2(6):e201900449. doi: 10.26508/lsa.201900449 (PMC6858606; doi:10.26508/lsa.201900449)
Supplement: Supplementary file 9 [file LSA-2019-00449_TableS9.xlsx]

## Sheet: SupplTable_PAIR-RNAseq_DiffExp.
Table S9. PCA3 and DE-kupl contigs expression quantification assessed by the total stranded RNA-seq in 24 prostate specimens from the PAIR cohort (Discovery Set).
probe_ID	contig_ID	mean_normal	mean_tumor	log2FC	wilcoxon_pvalue
P1	ctg_17297	0.0630029	1.61161	4.67694	1.36e-06
P2	ctg_28650	0	0.0805942	Inf	3.723e-05
P3	ctg_57223	0	0.0774974	Inf	3.723e-05
P4	ctg_63866	0.00133383	0.13484	6.65954	4.129e-05
P5	ctg_123090	0.00251616	0.0586907	4.54384	4.455e-05
P6	ctg_111158	0.00851884	0.118073	3.79287	4.972e-05
P7	ctg_117356	0.00176945	0.203749	6.84735	5.336e-05
P8	ctg_73782	0.00329338	0.0751877	4.51286	5.744e-05
P9	ctg_9446	0.00413142	0.0685396	4.05223	7.38e-05
P10	ctg_25348	0	0.0860285	Inf	9.108e-05
P11	ctg_104447	0	0.123641	Inf	9.108e-05
P12	ctg_2815	0.00231555	0.068392	4.8844	0.0001435
P13	ctg_37852	0.0820073	1.19213	3.86165	0.0001849
PCA3	-	0.0108232	0.925842	6.41856	0.0002087
P14	ctg_61528	0	0.0661831	Inf	0.0002097
P15	ctg_512	0	0.0980899	Inf	0.0002097
P16	ctg_111348	0	0.147047	Inf	0.0002097
P17	ctg_36195	0	0.106222	Inf	0.0002097
P18	ctg_105149	0.011891	0.11883	3.32096	0.0002142
P19	ctg_61472	0.00487543	0.222059	5.50927	0.0002745
P20	ctg_44030	0.00176945	0.168125	6.57008	0.000304
P21	ctg_23999	0.0069706	0.181427	4.70196	0.0003206
P22	ctg_119680	0.00885842	0.0691163	2.9639	0.0003295
P23	ctg_29077	0.00133383	0.0557181	5.38451	0.0007415
GAPDH	-	8.62488	10.5437	0.289799	0.1318
RPL11	-	59.1824	70.0546	0.243313	0.2083
GPATCH3	-	0.0596624	0.0675121	0.178324	0.305
NOL7	-	0.882147	0.845494	-0.0612252	0.5119
ZNF346	-	0.124839	0.125785	0.010901	0.6063
ZNF2	-	0.112222	0.0796	-0.495516	0.9965
