# Supplementary material for: Reference-free transcriptome exploration reveals novel RNAs for prostate cancer diagnosis
Source: Life Sci Alliance. 2019 Nov 15;2(6):e201900449. doi: 10.26508/lsa.201900449 (PMC6858606; doi:10.26508/lsa.201900449)
Supplement: Supplementary file 10 [file LSA-2019-00449_TableS10.xlsx]

## Sheet: PRAD
Table S10. Clinico-pathological characteristics and recurrence status of the prostate specimens from the TCGA-PRAD cohort (Validation Set).
study	barcode	disease	disease_name	sample_type	sample_type_name	analyte_type	library_type	center	center_name	platform	platform_name	assembly	filename	files_size	checksum	analysis_id	aliquot_id	participant_id	sample_id	tss_id	published	uploaded	modified	state	bcr_patient_barcode	form_completion_date	gleason_pattern_primary	gleason_pattern_secondary	gleason_score	pathologic_T	risk group (naïve classification: Gleason, TNM)	risk group (d'AMICO: PSA, Gleason, TNM)	new_tumor_event_after_initial_treatment
TCGA	TCGA-CH-5761-11A-01R-1580-07	PRAD	Prostate adenocarcinoma	NT	11	RNA	RNA-Seq	UNC-LCCC	UNC-LCCC	ILLUMINA	Illumina	unaligned	UNCID_2183409.e3d00d08-5395-48b0-bd95-0c945e2a33fe.130221_UNC9-SN296_0338_BC1PYCACXX_8_TGACCA.tar.gz	5087381288	ef869f83b988348f9dc12e6d272b96e0	b8213bb0-01a0-4465-9946-b3ccb7f49579	e3d00d08-5395-48b0-bd95-0c945e2a33fe	854a481b-71a2-4f23-80aa-e91e9f4069b1	2fc91628-6898-4d9d-931b-45d793450207	CH	2013-09-13	2013-09-13	2013-09-13	Live	-	-	-	-	-	-	-	-	-
TCGA	TCGA-CH-5767-11B-01R-1789-07	PRAD	Prostate adenocarcinoma	NT	11	RNA	RNA-Seq	UNC-LCCC	UNC-LCCC	ILLUMINA	Illumina	unaligned	UNCID_2190642.6eb0d270-797d-49ab-9bda-a5f0a70a6695.111212_UNC15-SN850_0155_AD087AACXX_2_ACTTGA.tar.gz	9585682568	d2fefaa614779033322f077c16608b4c	58440448-3d3a-46e5-b5a7-2ebf889f6e14	6eb0d270-797d-49ab-9bda-a5f0a70a6695	8dc53431-44ab-485e-b4e6-c3d06509506d	fcbbc85a-d75b-4280-b6fb-643c8643e2f7	CH	2013-09-20	2013-09-20	2013-09-20	Live	-	-	-	-	-	-	-	-	-
TCGA	TCGA-CH-5768-11A-01R-1580-07	PRAD	Prostate adenocarcinoma	NT	11	RNA	RNA-Seq	UNC-LCCC	UNC-LCCC	ILLUMINA	Illumina	unaligned	UNCID_2190663.3c3a7016-6270-4c87-af7d-53b46f7f8fd1.120223_UNC12-SN629_0186_AC0GA2ACXX_7_GATCAG.tar.gz	3518939406	db9d2460c55171a7a8d1b34c3093ed34	b141e286-85b3-44a3-8b6b-9e173d886f93	3c3a7016-6270-4c87-af7d-53b46f7f8fd1	f6c61a22-a711-416d-9e65-6a1b957e5b2e	4b013862-e655-4a6f-af4f-0b291c1242b5	CH	2013-09-20	2013-09-20	2013-09-20	Live	-	-	-	-	-	-	-	-	-
TCGA	TCGA-CH-5769-11A-01R-1580-07	PRAD	Prostate adenocarcinoma	NT	11	RNA	RNA-Seq	UNC-LCCC	UNC-LCCC	ILLUMINA	Illumina	unaligned	UNCID_2339220.4e169e09-37da-42c9-bed4-2649212d9c6b.130221_UNC9-SN296_0338_BC1PYCACXX_8_ACAGTG.tar.gz	6709493755	a567efbee8acaeb58d27f47cf6e2606e	7c31cf72-bb95-4772-8375-2a73f1faf8d5	4e169e09-37da-42c9-bed4-2649212d9c6b	a7b76662-8380-4f35-9307-99c0acacb904	b41d906b-2fef-45c9-8b3a-c52b5856950e	CH	2014-02-04	2014-02-04	2014-02-04	Live	-	-	-	-	-	-	-	-	-
TCGA	TCGA-EJ-7115-11A-01R-2118-07	PRAD	Prostate adenocarcinoma	NT	11	RNA	RNA-Seq	UNC-LCCC	UNC-LCCC	ILLUMINA	Illumina	unaligned	UNCID_2189562.b2b21d28-08c6-43e3-8b64-e9cdc913b15e.120521_UNC12-SN629_0212_AC0RWNACXX_1_CTTGTA.tar.gz	5898618975	924b9b5c7e576a63897bf38d18e086a1	3ba243d8-b966-4c1d-a0ff-8fd70553b14e	b2b21d28-08c6-43e3-8b64-e9cdc913b15e	c606918f-e8c0-4019-ad6f-47d5cd7615c4	2b6046f1-b8ff-4151-acd1-b380334210d7	EJ	2013-09-19	2013-09-19	2013-09-19	Live	-	-	-	-	-	-	-	-	-
TCGA	TCGA-EJ-7123-11A-01R-1965-07	PRAD	Prostate adenocarcinoma	NT	11	RNA	RNA-Seq	UNC-LCCC	UNC-LCCC	ILLUMINA	Illumina	unaligned	UNCID_2546095.8dfd97d6-25a9-4579-80a7-b3bb0ef53074.120501_UNC16-SN851_0154_BC0MB8ACXX_8_ACTTGA.tar.gz	12889396236	40f4f9439c168f5a1006fbb60b7dcdf2	ee7a6d25-e533-4973-9f56-43bb8f8e4cb9	8dfd97d6-25a9-4579-80a7-b3bb0ef53074	9519be01-d78d-462c-8a95-34149538afeb	b0606cff-c826-40b6-8768-94560bb846e6	EJ	2014-07-23	2014-07-23	2014-07-23	Live	-	-	-	-	-	-	-	-	-
TCGA	TCGA-EJ-7125-11A-01R-1965-07	PRAD	Prostate adenocarcinoma	NT	11	RNA	RNA-Seq	UNC-LCCC	UNC-LCCC	ILLUMINA	Illumina	unaligned	UNCID_2189735.ab016062-694f-4925-934e-0ea8b62bc2a9.120514_UNC16-SN851_0158_AC0UWTACXX_3_ACTTGA.tar.gz	6978602918	a28fc40a3c0d1d862dc2c3dc25468e60	25afecda-c108-4068-ba81-2056f919fa93	ab016062-694f-4925-934e-0ea8b62bc2a9	aca312ab-6dbd-4183-8b22-8f37834f3426	8f1a9432-db9e-45e3-bf8c-e4071d49ea34	EJ	2013-09-19	2013-09-19	2013-09-19	Live	-	-	-	-	-	-	-	-	-
TCGA	TCGA-EJ-7314-11A-01R-2118-07	PRAD	Prostate adenocarcinoma	NT	11	RNA	RNA-Seq	UNC-LCCC	UNC-LCCC	ILLUMINA	Illumina	unaligned	UNCID_2189814.cc827a61-5c7d-41a0-a677-35a52e5eb471.120507_UNC10-SN254_0355_AC0TR8ACXX_1_TGACCA.tar.gz	4753143602	006241dc9d69b6710b96864a27f8335e	cdee05ba-b02f-4136-90ee-0d59fdc18f1d	cc827a61-5c7d-41a0-a677-35a52e5eb471	88c87cce-4361-499c-9e3a-e9d9040af2db	d4e34fd7-79cb-4a0a-8aa1-b1688f80dde3	EJ	2013-09-19	2013-09-19	2013-09-19	Live	-	-	-	-	-	-	-	-	-
TCGA	TCGA-EJ-7315-11A-01R-2118-07	PRAD	Prostate adenocarcinoma	NT	11	RNA	RNA-Seq	UNC-LCCC	UNC-LCCC	ILLUMINA	Illumina	unaligned	UNCID_2189817.85e48131-0ef8-4b94-986a-3829ccad6d25.120507_UNC10-SN254_0355_AC0TR8ACXX_2_CAGATC.tar.gz	5813519096	0799ff9bbecfc66002b084090c3ad5c6	b6c85c85-c0c1-41fe-95e6-a4bfb85621d2	85e48131-0ef8-4b94-986a-3829ccad6d25	2c7ec330-261e-49c7-9424-6d83641dba6d	bdcfda92-985d-41db-8ee4-2f05ddfeefe2	EJ	2013-09-19	2013-09-19	2013-09-19	Live	-	-	-	-	-	-	-	-	-
TCGA	TCGA-EJ-7317-11A-01R-2118-07	PRAD	Prostate adenocarcinoma	NT	11	RNA	RNA-Seq	UNC-LCCC	UNC-LCCC	ILLUMINA	Illumina	unaligned	UNCID_2189457.7e9f1df1-e76f-45a0-9f1b-9a0cbd626430.120529_UNC16-SN851_0165_BC0UMTACXX_6_TAGCTT.tar.gz	6201524835	be5ca01c7ccb1f67349ba3f2a94a84ef	62c1c55d-06fb-4c2c-9088-c6cbabaa79e5	7e9f1df1-e76f-45a0-9f1b-9a0cbd626430	68fc3693-0910-4ee8-8997-99c6333b65f4	a3508946-63fd-40ef-98d0-38f3b0c92d4f	EJ	2013-09-18	2013-09-18	2013-09-18	Live	-	-	-	-	-	-	-	-	-
TCGA	TCGA-EJ-7321-11A-01R-2263-07	PRAD	Prostate adenocarcinoma	NT	11	RNA	RNA-Seq	UNC-LCCC	UNC-LCCC	ILLUMINA	Illumina	unaligned	UNCID_2187703.fff1f232-8978-406d-a6fc-61df98382b86.120815_UNC16-SN851_0177_BD13LJACXX_5_CAGATC.tar.gz	7994919005	7e431f3f9fe6ad7d4a804a3cde940020	94731795-89b9-4aa5-9287-86e78eaf725b	fff1f232-8978-406d-a6fc-61df98382b86	804ee985-18dd-4f2d-a562-61b454601cdd	47ddedfd-f684-4b9b-83b2-99a5abfc1d5a	EJ	2013-09-18	2013-09-18	2013-09-18	Live	-	-	-	-	-	-	-	-	-
TCGA	TCGA-EJ-7327-11A-01R-2118-07	PRAD	Prostate adenocarcinoma	NT	11	RNA	RNA-Seq	UNC-LCCC	UNC-LCCC	ILLUMINA	Illumina	unaligned	UNCID_2190514.63cd2e90-2a03-406a-a094-b855c02b0c04.120430_UNC10-SN254_0353_AC0TGUACXX_4_CGATGT.tar.gz	7311244444	6f7c54ced9db0538815e8303d77f7f2c	60474bdf-5ffd-4177-b1d9-11068bb38738	63cd2e90-2a03-406a-a094-b855c02b0c04	e90ab72a-4bbb-4c37-b48a-8a1a85d79d04	fc43473e-1be5-4a5e-ac25-1c12ca33fb99	EJ	2013-09-21	2013-09-20	2013-09-21	Live	-	-	-	-	-	-	-	-	-
TCGA	TCGA-EJ-7328-11A-01R-2118-07	PRAD	Prostate adenocarcinoma	NT	11	RNA	RNA-Seq	UNC-LCCC	UNC-LCCC	ILLUMINA	Illumina	unaligned	UNCID_2235455.cbc2c758-bf49-4165-bbb1-30c046caf99c.120430_UNC10-SN254_0353_AC0TGUACXX_1_ACAGTG.tar.gz	6586315035	8f8b67718b1aa68e8b29d1f6236849df	e7ab8f3a-a46a-4ca7-b18a-d8923a35654b	cbc2c758-bf49-4165-bbb1-30c046caf99c	42b7d14f-09e5-4d91-bb98-5fe35907a6a9	c176fe2e-00e6-4041-8680-aec5b90107cb	EJ	2013-10-19	2013-10-19	2013-10-19	Live	-	-	-	-	-	-	-	-	-
TCGA	TCGA-EJ-7330-11A-01R-2118-07	PRAD	Prostate adenocarcinoma	NT	11	RNA	RNA-Seq	UNC-LCCC	UNC-LCCC	ILLUMINA	Illumina	unaligned	UNCID_2189781.15602b9c-e496-4b8b-a416-82db780d8f28.120514_UNC16-SN851_0159_BC0TARACXX_2_CAGATC.tar.gz	5419527581	3acb657fda6e321ef7612efaa6b5b7b3	cb1e15ea-5c12-436b-980a-31ed08aeb74a	15602b9c-e496-4b8b-a416-82db780d8f28	7bc369b7-007b-4b10-bd92-5d326dabf675	184fefbb-a335-4b40-8834-ff641d394786	EJ	2013-09-19	2013-09-19	2013-09-19	Live	-	-	-	-	-	-	-	-	-
TCGA	TCGA-EJ-7331-11A-01R-2118-07	PRAD	Prostate adenocarcinoma	NT	11	RNA	RNA-Seq	UNC-LCCC	UNC-LCCC	ILLUMINA	Illumina	unaligned	UNCID_2182845.9356c4e0-eb35-4e70-85da-10ad2ae535a6.130226_UNC12-SN629_0260_AC1PTLACXX_3_CGATGT.tar.gz	6336793733	096bec3ed02cdf9e63a1fadac677a5a1	ed0e7900-2b04-4915-8dd5-d24812d4d8eb	9356c4e0-eb35-4e70-85da-10ad2ae535a6	b424b73a-2dfa-473f-ab56-ab382cd1cdef	b805256f-3e54-4330-aeff-d4e787e43bec	EJ	2013-09-13	2013-09-13	2013-09-13	Live	-	-	-	-	-	-	-	-	-
TCGA	TCGA-EJ-7781-11A-01R-2118-07	PRAD	Prostate adenocarcinoma	NT	11	RNA	RNA-Seq	UNC-LCCC	UNC-LCCC	ILLUMINA	Illumina	unaligned	UNCID_2189810.d75a22a0-a230-4ac8-a3db-96ea29ca95b9.120507_UNC10-SN254_0355_AC0TR8ACXX_4_CGATGT.tar.gz	6085252973	30a69e641987d9a51e94b2263e11ee92	f88ebaed-87ff-4ae1-b50b-2f65df4c5619	d75a22a0-a230-4ac8-a3db-96ea29ca95b9	33283111-9a2f-4d5e-92a5-3435846404f7	8840bbf2-fe25-4f05-9d0f-098da87042d6	EJ	2013-09-19	2013-09-19	2013-09-19	Live	-	-	-	-	-	-	-	-	-
TCGA	TCGA-EJ-7782-11A-01R-2118-07	PRAD	Prostate adenocarcinoma	NT	11	RNA	RNA-Seq	UNC-LCCC	UNC-LCCC	ILLUMINA	Illumina	unaligned	UNCID_2189831.e74de9a3-6dd4-42b7-b92c-eba3e3827bed.120508_UNC13-SN749_0172_AD101FACXX_2_GCCAAT.tar.gz	5775256210	254390b0272b7e5659d24e478b8a636e	cf7dce37-c86e-4024-a057-73a8cd743d6d	e74de9a3-6dd4-42b7-b92c-eba3e3827bed	1426b4bf-f4a5-477c-bbbb-e0e656549764	90cba332-6646-4eb4-87ce-000ea4a841a4	EJ	2013-09-19	2013-09-19	2013-09-19	Live	-	-	-	-	-	-	-	-	-
TCGA	TCGA-EJ-7783-11A-01R-2118-07	PRAD	Prostate adenocarcinoma	NT	11	RNA	RNA-Seq	UNC-LCCC	UNC-LCCC	ILLUMINA	Illumina	unaligned	UNCID_2189849.7afedcd4-d921-4996-9587-a8faa03dcea0.120507_UNC10-SN254_0355_AC0TR8ACXX_4_GATCAG.tar.gz	5510676674	410a3426934df51906c60c08451c8c46	1139a595-c53a-4d8f-a4fc-8cbd0ba43402	7afedcd4-d921-4996-9587-a8faa03dcea0	181c6d37-9d8d-4ffa-827b-e3785450ff88	ebb062c0-ea5b-48f6-aeee-2674b6dabdec	EJ	2013-09-19	2013-09-19	2013-09-19	Live	-	-	-	-	-	-	-	-	-
TCGA	TCGA-EJ-7784-11A-01R-2118-07	PRAD	Prostate adenocarcinoma	NT	11	RNA	RNA-Seq	UNC-LCCC	UNC-LCCC	ILLUMINA	Illumina	unaligned	UNCID_2189479.bb77b27a-0450-4874-b46f-ab9505681648.120529_UNC16-SN851_0165_BC0UMTACXX_2_CTTGTA.tar.gz	6977554100	401dc128d5426e5631656855b1ee6c2f	46d21126-b099-453d-bc1d-850e0223d750	bb77b27a-0450-4874-b46f-ab9505681648	4bc71292-60bb-4b63-86c1-0fe021083804	790f98c4-0a6e-4145-84fb-b28724bd47a5	EJ	2013-09-18	2013-09-18	2013-09-18	Live	-	-	-	-	-	-	-	-	-
TCGA	TCGA-EJ-7785-11A-01R-2118-07	PRAD	Prostate adenocarcinoma	NT	11	RNA	RNA-Seq	UNC-LCCC	UNC-LCCC	ILLUMINA	Illumina	unaligned	UNCID_2190513.2d8faa2d-336f-46e9-992d-4a5a5dbc4ece.120430_UNC10-SN254_0353_AC0TGUACXX_6_TGACCA.tar.gz	6309774169	877c478fc11746c7bcfe308f8307f9bf	8c27a2ab-0fc1-4b84-b254-78ec8b5f2ee1	2d8faa2d-336f-46e9-992d-4a5a5dbc4ece	2def2a53-d2e8-46f0-8b07-f32dbf1833a4	86a6a5e0-ffd7-489e-bfd7-0a862164d1d3	EJ	2013-09-20	2013-09-20	2013-09-20	Live	-	-	-	-	-	-	-	-	-
TCGA	TCGA-EJ-7786-11A-01R-2118-07	PRAD	Prostate adenocarcinoma	NT	11	RNA	RNA-Seq	UNC-LCCC	UNC-LCCC	ILLUMINA	Illumina	unaligned	UNCID_2235398.c4aa58a3-f1ef-489f-be76-ce0f20a5446f.120430_UNC10-SN254_0353_AC0TGUACXX_6_GCCAAT.tar.gz	7153374653	e21683811acbd4c83345afe3d280d951	3d5f28ff-3c05-4152-8d5b-734f787fff57	c4aa58a3-f1ef-489f-be76-ce0f20a5446f	9d499039-37ca-4300-ae95-04bbe007c0d2	b87ab14e-64b3-4699-923b-41aaf738dce7	EJ	2013-10-19	2013-10-19	2013-10-19	Live	-	-	-	-	-	-	-	-	-
TCGA	TCGA-EJ-7789-11A-01R-2118-07	PRAD	Prostate adenocarcinoma	NT	11	RNA	RNA-Seq	UNC-LCCC	UNC-LCCC	ILLUMINA	Illumina	unaligned	UNCID_2190545.8666da07-07d0-417e-954b-c18e107bdeb1.120501_UNC11-SN627_0226_AC0TGKACXX_2_GATCAG.tar.gz	6721841341	53bbcf6a027411e62c84770b71dad91c	4072797f-5866-437f-bd35-f8fe5711343d	8666da07-07d0-417e-954b-c18e107bdeb1	1f4ff2c7-3fbb-46a1-99cf-68d2c33c5175	e041f72c-2a5b-4fa9-88c7-4c691e74bd68	EJ	2013-09-20	2013-09-20	2013-09-20	Live	-	-	-	-	-	-	-	-	-
TCGA	TCGA-EJ-7792-11A-01R-2118-07	PRAD	Prostate adenocarcinoma	NT	11	RNA	RNA-Seq	UNC-LCCC	UNC-LCCC	ILLUMINA	Illumina	unaligned	UNCID_2189768.3f8c4a26-6796-4070-aea8-a7507103cfc7.120514_UNC16-SN851_0159_BC0TARACXX_3_CTTGTA.tar.gz	4986608245	683469c4338e649a2ad5cbdcb91e9903	976628c3-8b11-44e4-8d29-95dc3240aac7	3f8c4a26-6796-4070-aea8-a7507103cfc7	28689d40-03e5-4e17-aba1-f2d571535eed	847ee47b-680e-49f4-be5c-e7ed4eba2af8	EJ	2013-09-19	2013-09-19	2013-09-19	Live	-	-	-	-	-	-	-	-	-
TCGA	TCGA-EJ-7793-11A-01R-2263-07	PRAD	Prostate adenocarcinoma	NT	11	RNA	RNA-Seq	UNC-LCCC	UNC-LCCC	ILLUMINA	Illumina	unaligned	UNCID_2187665.5b2c7f9e-d8f2-44db-8981-5acefbfd38c8.120815_UNC16-SN851_0177_BD13LJACXX_5_AGTTCC.tar.gz	6928683247	c3170fabe91ab6dad48239e40821cb97	61a98a6e-2c6e-442f-b972-2494d14ae3c2	5b2c7f9e-d8f2-44db-8981-5acefbfd38c8	da07da37-bde6-480a-a302-98683ae3931a	f46bb399-59e8-407b-8075-13c563f8081e	EJ	2013-09-17	2013-09-17	2013-09-17	Live	-	-	-	-	-	-	-	-	-
TCGA	TCGA-EJ-7794-11A-01R-2118-07	PRAD	Prostate adenocarcinoma	NT	11	RNA	RNA-Seq	UNC-LCCC	UNC-LCCC	ILLUMINA	Illumina	unaligned	UNCID_2189809.6970283b-3673-49bc-9b2b-bd268140327f.120507_UNC10-SN254_0355_AC0TR8ACXX_6_TGACCA.tar.gz	6276894896	910ce7814ce549e63692e8ea8e690e5c	c297ef24-c263-4dea-8130-8e960f57fbf5	6970283b-3673-49bc-9b2b-bd268140327f	aeec3005-25d7-45fc-a9ff-014d57960216	92b4c656-694e-4978-affe-3fbc16d8b95e	EJ	2013-09-19	2013-09-19	2013-09-19	Live	-	-	-	-	-	-	-	-	-
TCGA	TCGA-EJ-7797-11A-01R-2263-07	PRAD	Prostate adenocarcinoma	NT	11	RNA	RNA-Seq	UNC-LCCC	UNC-LCCC	ILLUMINA	Illumina	unaligned	UNCID_2187698.a461340b-d5cd-4600-9046-f3942bec1c19.120815_UNC16-SN851_0177_BD13LJACXX_6_ACAGTG.tar.gz	7331711521	0a08897b0e5577e32bd48bf2915e9418	15752390-053c-43ea-894b-803593d1d8f6	a461340b-d5cd-4600-9046-f3942bec1c19	f98366df-9616-41c0-a6b8-ec92dca7177a	7ee8ba8e-2014-43e8-9025-62f608217141	EJ	2013-09-18	2013-09-18	2013-09-18	Live	-	-	-	-	-	-	-	-	-
TCGA	TCGA-EJ-A8FO-11A-11R-A36G-07	PRAD	Prostate adenocarcinoma	NT	11	RNA	RNA-Seq	UNC-LCCC	UNC-LCCC	ILLUMINA	Illumina	unaligned	UNCID_2479324.edeacf74-688e-4996-868e-e78277d17415.140318_UNC12-SN629_0354_AC3K7VACXX_2_AGTCAA.tar.gz	5514336796	8cf2383cc8eefb725638a7af021c2cd9	a6616ef6-79e8-460a-a609-a438eaafbe5a	edeacf74-688e-4996-868e-e78277d17415	b751083d-be6d-45da-be97-a6d41d8ebe97	7770f4fd-6cf5-4c69-b5a8-8fb57bc4b041	EJ	2014-06-24	2014-06-20	2014-06-24	Live	-	-	-	-	-	-	-	-	-
TCGA	TCGA-G9-6333-11A-01R-1965-07	PRAD	Prostate adenocarcinoma	NT	11	RNA	RNA-Seq	UNC-LCCC	UNC-LCCC	ILLUMINA	Illumina	unaligned	UNCID_2546090.7e787a16-e77d-46eb-8666-7489349b5c82.120514_UNC16-SN851_0158_AC0UWTACXX_8_GATCAG.tar.gz	6280566690	4661ed57b3ebd63d46ec85e960a2947a	f1ffa543-5fd7-4b0e-bd05-55e6d375c703	7e787a16-e77d-46eb-8666-7489349b5c82	64bf32c9-9466-404a-a147-e7a0b9e91e34	df84b710-5819-4e37-b515-a01f78f0b8f0	G9	2014-07-23	2014-07-23	2014-07-23	Live	-	-	-	-	-	-	-	-	-
TCGA	TCGA-G9-6342-11A-02R-1965-07	PRAD	Prostate adenocarcinoma	NT	11	RNA	RNA-Seq	UNC-LCCC	UNC-LCCC	ILLUMINA	Illumina	unaligned	UNCID_2183344.35c918eb-2a20-4e32-93d4-ae2c80d6cee7.130226_UNC14-SN744_0315_AD1V5TACXX_4_ACTTGA.tar.gz	6089285743	996e8d510d80dac8bccd6c2374e85aa1	5e423075-b454-4f9b-82c4-6b1260a5eda5	35c918eb-2a20-4e32-93d4-ae2c80d6cee7	00e41e6a-9fe7-44f9-978b-7b05b179506a	56aeaeeb-d549-405a-bf32-e355c2366428	G9	2013-09-13	2013-09-13	2013-09-13	Live	-	-	-	-	-	-	-	-	-
TCGA	TCGA-G9-6348-11A-01R-1789-07	PRAD	Prostate adenocarcinoma	NT	11	RNA	RNA-Seq	UNC-LCCC	UNC-LCCC	ILLUMINA	Illumina	unaligned	UNCID_2190618.f2ad4c22-c476-44af-a8ca-dffcae313ae2.111212_UNC15-SN850_0155_AD087AACXX_8_ACTTGA.tar.gz	7057773741	a5e68d33beb4785478a63e8ce3a2e7c2	ee4b9ebd-ead7-484d-a524-bb15a123bffb	f2ad4c22-c476-44af-a8ca-dffcae313ae2	8ad78c4f-c84c-4f9e-88c9-42a05eb65498	90811d39-d677-4955-8b62-ed36dfe86a5b	G9	2013-09-20	2013-09-20	2013-09-20	Live	-	-	-	-	-	-	-	-	-
TCGA	TCGA-G9-6351-11A-01R-1965-07	PRAD	Prostate adenocarcinoma	NT	11	RNA	RNA-Seq	UNC-LCCC	UNC-LCCC	ILLUMINA	Illumina	unaligned	UNCID_2339219.6b264e41-b852-4221-8e09-692a6a639ccf.130226_UNC14-SN744_0315_AD1V5TACXX_5_CGATGT.tar.gz	6247520963	230db851d6cd38261affa4e2efc607f1	cabfbbcc-bf9d-4c1a-97c8-fc6f89442682	6b264e41-b852-4221-8e09-692a6a639ccf	f59b9c65-46e8-4cc3-aa71-8844f6c2273c	c3834f6c-79ec-4a6d-afa0-bd5d93b7a8f0	G9	2014-02-04	2014-02-04	2014-02-04	Live	-	-	-	-	-	-	-	-	-
TCGA	TCGA-G9-6356-11A-01R-1789-07	PRAD	Prostate adenocarcinoma	NT	11	RNA	RNA-Seq	UNC-LCCC	UNC-LCCC	ILLUMINA	Illumina	unaligned	UNCID_2190652.aabc18c1-ba2e-40a8-b564-eb97b2a188f8.111212_UNC15-SN850_0156_BD0KGCACXX_2_ACTTGA.tar.gz	7298509940	8a6c66e71799d618a106f8e9b79e423f	09aa2ab3-fce3-479c-a38d-ad74432707b5	aabc18c1-ba2e-40a8-b564-eb97b2a188f8	1d7ffbe7-6139-412b-8739-8082a63a2b33	9b10fa22-3a5b-49cf-81d9-22158ca6a707	G9	2013-09-20	2013-09-20	2013-09-20	Live	-	-	-	-	-	-	-	-	-
TCGA	TCGA-G9-6362-11A-01R-1789-07	PRAD	Prostate adenocarcinoma	NT	11	RNA	RNA-Seq	UNC-LCCC	UNC-LCCC	ILLUMINA	Illumina	unaligned	UNCID_2339218.d5a6b5e2-f1af-4b1f-bfbe-2b3c05f3f642.130226_UNC14-SN744_0315_AD1V5TACXX_5_TTAGGC.tar.gz	6386291081	8b58eaa62cf485f3e4abdec0f0e83787	35d6a279-d6df-4f91-9681-fcc2fc23a5bf	d5a6b5e2-f1af-4b1f-bfbe-2b3c05f3f642	f228ef91-ecfb-4d1e-8e6a-b43d2185270e	6a5e7727-4af9-461c-8144-f93e49fb5279	G9	2014-02-04	2014-02-04	2014-02-04	Live	-	-	-	-	-	-	-	-	-
TCGA	TCGA-G9-6363-11A-01R-1789-07	PRAD	Prostate adenocarcinoma	NT	11	RNA	RNA-Seq	UNC-LCCC	UNC-LCCC	ILLUMINA	Illumina	unaligned	UNCID_2339217.1eda4d9f-e9a1-4ee7-8c71-559c8940b751.130226_UNC14-SN744_0315_AD1V5TACXX_6_TGACCA.tar.gz	7209789754	51ad7a4e18a731e80f7779fbce49f289	5a55468a-ac43-4acb-9c28-72ffc2787c8a	1eda4d9f-e9a1-4ee7-8c71-559c8940b751	b5b3871c-078c-46a7-ac50-ef916d4a6781	c0dabc00-b14e-456b-8eea-39ba512dea8a	G9	2014-02-04	2014-02-04	2014-02-04	Live	-	-	-	-	-	-	-	-	-
TCGA	TCGA-G9-6365-11A-01R-1789-07	PRAD	Prostate adenocarcinoma	NT	11	RNA	RNA-Seq	UNC-LCCC	UNC-LCCC	ILLUMINA	Illumina	unaligned	UNCID_2190620.40c411e7-c0cb-4aff-8418-fd7400562bad.111219_UNC11-SN627_0175_BC0CKKACXX_2_ACTTGA.tar.gz	7929791381	9f01ec7e4fe55b92918af13cdbb65de4	33044df7-ef6d-4971-892a-b9d34d77aa3a	40c411e7-c0cb-4aff-8418-fd7400562bad	6845076e-e940-4437-8618-81db4a447544	3b08bfe0-2e9e-4c2a-a0e3-f2c837451f48	G9	2013-09-20	2013-09-20	2013-09-20	Live	-	-	-	-	-	-	-	-	-
TCGA	TCGA-G9-6384-11A-01R-1858-07	PRAD	Prostate adenocarcinoma	NT	11	RNA	RNA-Seq	UNC-LCCC	UNC-LCCC	ILLUMINA	Illumina	unaligned	UNCID_2190661.36973833-7245-444f-94e9-062e6b83df14.111208_UNC10-SN254_0313_BD087RACXX_1_ACTTGA.tar.gz	5933922032	fb7442a0600960cc91cd9b0d57a99226	ec902a34-3259-4914-bd9c-f012e2ce6744	36973833-7245-444f-94e9-062e6b83df14	a279d5aa-51f7-4e75-9e14-b206b97ec4bd	ecd51696-efa6-4f7b-a98d-c53992620492	G9	2013-09-20	2013-09-20	2013-09-20	Live	-	-	-	-	-	-	-	-	-
TCGA	TCGA-G9-6496-11A-01R-1789-07	PRAD	Prostate adenocarcinoma	NT	11	RNA	RNA-Seq	UNC-LCCC	UNC-LCCC	ILLUMINA	Illumina	unaligned	UNCID_2235679.7aa49ecf-9e25-4166-9ed2-487c41f1066c.120223_UNC12-SN629_0186_AC0GA2ACXX_4_ACTTGA.tar.gz	6701595135	ef665ed968c364081df546b6c87ecadf	18f4b2da-6f92-4c19-950e-ef25ce3770f8	7aa49ecf-9e25-4166-9ed2-487c41f1066c	ce2b7e17-424e-4954-8a68-19d7f98d2e7e	aac5503d-cf55-490d-a630-5fc255016058	G9	2013-10-19	2013-10-19	2013-10-19	Live	-	-	-	-	-	-	-	-	-
TCGA	TCGA-G9-6499-11A-02R-1965-07	PRAD	Prostate adenocarcinoma	NT	11	RNA	RNA-Seq	UNC-LCCC	UNC-LCCC	ILLUMINA	Illumina	unaligned	UNCID_2339216.0cb961d7-87be-40c2-b703-3e424b8c8e78.130226_UNC14-SN744_0315_AD1V5TACXX_7_ACAGTG.tar.gz	7898781042	f7e8dff553527715b920fa99eeb451c0	2a484805-3e08-4f70-a8be-9ec60c716b71	0cb961d7-87be-40c2-b703-3e424b8c8e78	acd5ceef-c5cf-4e95-9394-c50fdbc70c8d	8c0d4ed2-f07e-4249-9294-85222d5f0936	G9	2014-02-04	2014-02-04	2014-02-04	Live	-	-	-	-	-	-	-	-	-
TCGA	TCGA-HC-7211-11A-01R-2118-07	PRAD	Prostate adenocarcinoma	NT	11	RNA	RNA-Seq	UNC-LCCC	UNC-LCCC	ILLUMINA	Illumina	unaligned	UNCID_2189829.7dc99228-873b-44e1-a2cb-9bd2fe9d217f.120508_UNC13-SN749_0172_AD101FACXX_3_CAGATC.tar.gz	5757124992	8c8a77b29ecffbea33774243656338b5	6b8f5822-5006-49a9-ad70-675633e7130b	7dc99228-873b-44e1-a2cb-9bd2fe9d217f	ec3870c9-4930-4af7-b2eb-1e16c9ec9f14	710aadb2-1976-41f4-8a8a-bbb6b3283018	HC	2013-09-19	2013-09-19	2013-09-19	Live	-	-	-	-	-	-	-	-	-
TCGA	TCGA-HC-7737-11A-02R-2118-07	PRAD	Prostate adenocarcinoma	NT	11	RNA	RNA-Seq	UNC-LCCC	UNC-LCCC	ILLUMINA	Illumina	unaligned	UNCID_2189828.801b06ab-6ef3-46ba-af12-3b2230aabf51.120508_UNC13-SN749_0172_AD101FACXX_4_TAGCTT.tar.gz	6470157539	e4a72b442cf2967439aa61a96fdf1e3f	cb9a424b-022c-490a-a7df-9baebe213262	801b06ab-6ef3-46ba-af12-3b2230aabf51	73f875cb-bcfc-43ba-ab97-4e94caf836d4	aa87ef38-e22c-436a-9f2d-cbd291063148	HC	2013-09-19	2013-09-19	2013-09-19	Live	-	-	-	-	-	-	-	-	-
TCGA	TCGA-HC-7738-11A-01R-2118-07	PRAD	Prostate adenocarcinoma	NT	11	RNA	RNA-Seq	UNC-LCCC	UNC-LCCC	ILLUMINA	Illumina	unaligned	UNCID_2189020.65592ca4-9afc-462c-86ee-a5f352aeb1f0.120605_UNC11-SN627_0237_AD11WMACXX_8_ACAGTG.tar.gz	4736943600	779bfb9a69e3edba832a318e6f5d4b21	ed53b7c8-8fff-4b4d-8067-d00dd9663400	65592ca4-9afc-462c-86ee-a5f352aeb1f0	698ce9a9-6512-4fb8-a574-a26ee259414c	0d5a6be0-2c20-467f-bc7e-9ee135be02c3	HC	2013-09-18	2013-09-18	2013-09-18	Live	-	-	-	-	-	-	-	-	-
TCGA	TCGA-HC-7740-11A-01R-2118-07	PRAD	Prostate adenocarcinoma	NT	11	RNA	RNA-Seq	UNC-LCCC	UNC-LCCC	ILLUMINA	Illumina	unaligned	UNCID_2189824.0120b5b1-d204-429a-aa21-704fd98624ea.120508_UNC13-SN749_0172_AD101FACXX_5_ACAGTG.tar.gz	5497222380	311708a592ea140ba06220ce4ef02d4b	dcc0ed0f-64e8-4f9e-9af6-cf8746bca464	0120b5b1-d204-429a-aa21-704fd98624ea	91e249a6-b0b0-487e-9fad-0e9f5798dcae	7747d93c-4c6a-4ad5-ba8c-d47685b247f2	HC	2013-09-19	2013-09-19	2013-09-19	Live	-	-	-	-	-	-	-	-	-
TCGA	TCGA-HC-7742-11A-01R-2118-07	PRAD	Prostate adenocarcinoma	NT	11	RNA	RNA-Seq	UNC-LCCC	UNC-LCCC	ILLUMINA	Illumina	unaligned	UNCID_2189557.12358445-06b8-4055-8454-69b8544774fc.120521_UNC12-SN629_0212_AC0RWNACXX_4_CAGATC.tar.gz	5732332575	daa6d97ea96d9e0762485703fac55a8b	8264325f-f5bd-41df-8719-93d593a36e5b	12358445-06b8-4055-8454-69b8544774fc	0730216b-c201-443c-9092-81e23fd13c6c	16c0bc9a-a8b7-40a1-a6bf-e5acdab022a6	HC	2013-09-19	2013-09-19	2013-09-19	Live	-	-	-	-	-	-	-	-	-
TCGA	TCGA-HC-7745-11A-01R-2118-07	PRAD	Prostate adenocarcinoma	NT	11	RNA	RNA-Seq	UNC-LCCC	UNC-LCCC	ILLUMINA	Illumina	unaligned	UNCID_2189753.3e2b99bc-6a05-4de8-b135-923d443cd4fa.120514_UNC16-SN851_0159_BC0TARACXX_6_TAGCTT.tar.gz	5386657700	d7bef3cc7516f9f51f530db8c524f76a	26934c3b-da77-4e70-b182-f682e8f53b97	3e2b99bc-6a05-4de8-b135-923d443cd4fa	6641a298-1dbd-445d-a4ab-95ceb98e1427	69b0052e-39bb-4dab-99a6-523cce8b4c5e	HC	2013-09-19	2013-09-19	2013-09-19	Live	-	-	-	-	-	-	-	-	-
TCGA	TCGA-HC-7747-11A-01R-2118-07	PRAD	Prostate adenocarcinoma	NT	11	RNA	RNA-Seq	UNC-LCCC	UNC-LCCC	ILLUMINA	Illumina	unaligned	UNCID_2190542.8f9b3818-5334-4aa0-9ad1-22bca0afb925.120501_UNC11-SN627_0226_AC0TGKACXX_6_CGATGT.tar.gz	7581910171	daebed975a836cb1fba7a879a831033b	846cd88d-06f3-4763-ba41-c8c8cdbc243b	8f9b3818-5334-4aa0-9ad1-22bca0afb925	f25bae1a-8627-46a8-87af-07f82773c68a	de0de79d-f42a-4986-8c2d-2c19c4260e77	HC	2013-09-20	2013-09-20	2013-09-20	Live	-	-	-	-	-	-	-	-	-
TCGA	TCGA-HC-7752-11A-01R-2118-07	PRAD	Prostate adenocarcinoma	NT	11	RNA	RNA-Seq	UNC-LCCC	UNC-LCCC	ILLUMINA	Illumina	unaligned	UNCID_2189850.c08293b3-507d-4c7c-8b14-9a328e1d15fe.120508_UNC13-SN749_0172_AD101FACXX_7_GCCAAT.tar.gz	5702674895	992dbede8ca15da4f2d6701b5f340076	0b98e30c-aee0-49af-bfc1-85525a5e6f39	c08293b3-507d-4c7c-8b14-9a328e1d15fe	9b84601b-ee05-4c15-afe3-7bfa7ca5ffac	ac6e4536-7d86-4ebf-a2d4-0558edf513c2	HC	2013-09-19	2013-09-19	2013-09-19	Live	-	-	-	-	-	-	-	-	-
TCGA	TCGA-HC-7819-11A-01R-2118-07	PRAD	Prostate adenocarcinoma	NT	11	RNA	RNA-Seq	UNC-LCCC	UNC-LCCC	ILLUMINA	Illumina	unaligned	UNCID_2189823.e95f79a8-15ea-4b95-9f8e-b63ada04c51e.120508_UNC13-SN749_0172_AD101FACXX_7_GATCAG.tar.gz	6409715932	9e1035234e7a3aff042324062ad54fb2	2c102a8a-5938-4dd1-9df1-6911d4ab2815	e95f79a8-15ea-4b95-9f8e-b63ada04c51e	d1fd7be0-6daa-4f1f-a198-3dca7a797e49	d838b1df-d748-4c6e-9f13-4a16422eadc4	HC	2013-09-19	2013-09-19	2013-09-19	Live	-	-	-	-	-	-	-	-	-
TCGA	TCGA-HC-8258-11A-01R-2263-07	PRAD	Prostate adenocarcinoma	NT	11	RNA	RNA-Seq	UNC-LCCC	UNC-LCCC	ILLUMINA	Illumina	unaligned	UNCID_2187739.575740a1-6467-4f58-b462-6fd1a4f63c51.120814_UNC12-SN629_0220_AD13JAACXX_1_CTTGTA.tar.gz	7604455295	5126dad10f8dc12d279dde7507d11590	1aa11e61-5ca3-4a74-9a3e-92f31dd7d505	575740a1-6467-4f58-b462-6fd1a4f63c51	da5b0169-e4f4-4674-b348-220af03ff4b5	11ddccdc-a5aa-4f81-862d-66bb1576d7cb	HC	2013-09-17	2013-09-17	2013-09-17	Live	-	-	-	-	-	-	-	-	-
TCGA	TCGA-HC-8259-11A-01R-2263-07	PRAD	Prostate adenocarcinoma	NT	11	RNA	RNA-Seq	UNC-LCCC	UNC-LCCC	ILLUMINA	Illumina	unaligned	UNCID_2187746.b805e5e4-4d99-46c8-b308-11cac572ac42.120814_UNC12-SN629_0220_AD13JAACXX_2_CGATGT.tar.gz	6906383373	d6642c7ff06cfeefb8294a66a031f2b9	8a4e9f55-630f-4986-af28-9a9ac709ef26	b805e5e4-4d99-46c8-b308-11cac572ac42	07ccb4e9-a2a9-4bfd-97bd-13873b01977a	d24838a2-b6c8-469c-84c9-e05885296fae	HC	2013-09-18	2013-09-17	2013-09-18	Live	-	-	-	-	-	-	-	-	-
TCGA	TCGA-HC-8260-11A-01R-2263-07	PRAD	Prostate adenocarcinoma	NT	11	RNA	RNA-Seq	UNC-LCCC	UNC-LCCC	ILLUMINA	Illumina	unaligned	UNCID_2187755.094a8a62-d69a-4054-a9d8-120cf7920c39.120814_UNC12-SN629_0220_AD13JAACXX_7_CAGATC.tar.gz	5565156034	f6e4ea57b6e46571727adc597574d286	48d19b1f-0415-4291-8818-9aa01303394d	094a8a62-d69a-4054-a9d8-120cf7920c39	3971a2f0-7263-4cda-aa01-9a2ebb2c2ff2	3d2f9a28-e380-46bb-9a60-836a520bdf12	HC	2013-09-18	2013-09-18	2013-09-18	Live	-	-	-	-	-	-	-	-	-
TCGA	TCGA-HC-8262-11A-01R-2263-07	PRAD	Prostate adenocarcinoma	NT	11	RNA	RNA-Seq	UNC-LCCC	UNC-LCCC	ILLUMINA	Illumina	unaligned	UNCID_2187701.4979a47e-0078-40c7-abad-849dfd54263c.120814_UNC12-SN629_0220_AD13JAACXX_7_GGCTAC.tar.gz	5276820960	bd9185f3b794209a225468ca74c6c5f0	36cdc576-3c6d-4e10-966f-72f7b38fb172	4979a47e-0078-40c7-abad-849dfd54263c	fb7e9935-32a2-422b-8004-88b827a686c2	6d3bc61b-a0ca-4b59-bbbd-c612cb45f05d	HC	2013-09-17	2013-09-17	2013-09-17	Live	-	-	-	-	-	-	-	-	-
TCGA	TCGA-J4-A83J-11A-11R-A36G-07	PRAD	Prostate adenocarcinoma	NT	11	RNA	RNA-Seq	UNC-LCCC	UNC-LCCC	ILLUMINA	Illumina	unaligned	UNCID_2479675.6c5a212a-4dab-45a5-854d-296f0a6ee7c3.140318_UNC12-SN629_0354_AC3K7VACXX_4_CCGTCC.tar.gz	5957251733	85751cb9ad792e8eadf1e7e1386619ff	90b661b8-15e9-4424-9b5f-81500454e5c8	6c5a212a-4dab-45a5-854d-296f0a6ee7c3	98240f19-bca7-4001-8aa2-4d790c7c4c53	c2685608-9e8d-46d2-91de-cf3be34362ba	J4	2014-06-21	2014-06-20	2014-06-21	Live	-	-	-	-	-	-	-	-	-
TCGA	TCGA-2A-A8VT-01A-11R-A37L-07	PRAD	Prostate adenocarcinoma	TP	1	RNA	RNA-Seq	UNC-LCCC	UNC-LCCC	ILLUMINA	Illumina	unaligned	UNCID_2545354.2e80aebe-77b5-496c-bde9-494b9b94ee3f.140502_UNC12-SN629_0366_AC3UT1ACXX_5_GCCAAT.tar.gz	5751087054	1fd28022fd4fba5777c3939bb4d85443	6585f56c-5c72-400f-b09e-a1c9d7aec048	2e80aebe-77b5-496c-bde9-494b9b94ee3f	931b549f-b9f2-4e8d-83ed-ff663671883c	bfecf807-0658-417b-91a5-569781ec3fbc	2A	2014-07-23	2014-07-23	2014-07-23	Live	TCGA-2A-A8VT	2014-3-29	4	5	9	T4	high	High	NO
TCGA	TCGA-2A-A8VX-01A-11R-A37L-07	PRAD	Prostate adenocarcinoma	TP	1	RNA	RNA-Seq	UNC-LCCC	UNC-LCCC	ILLUMINA	Illumina	unaligned	UNCID_2545254.0ff237d2-9283-44c7-bfae-c2020c73b94c.140509_UNC12-SN629_0368_BC4241ACXX_1_ATCACG.tar.gz	5496213703	5a2421a3229e76a0787c7fa2b1b805c2	dac19b20-7e2a-44b2-90a4-b1c12d78c78c	0ff237d2-9283-44c7-bfae-c2020c73b94c	942f1788-d977-4ac0-a177-659f9d4cd077	62c7d77a-c5c0-4d93-b200-edd85d6e4e6c	2A	2014-07-23	2014-07-22	2014-07-23	Live	TCGA-2A-A8VX	2014-3-29	4	4	8	T3b	high	High	NO
TCGA	TCGA-4L-AA1F-01A-11R-A41O-07	PRAD	Prostate adenocarcinoma	TP	1	RNA	RNA-Seq	UNC-LCCC	UNC-LCCC	ILLUMINA	Illumina	unaligned	UNCID_2642372.824f212a-b8a3-429e-a8f1-df83302fa1cf.140820_UNC17-D00216_0240_AC5FB2ACXX_2_ACAGTG.tar.gz	5807919058	51d26fb73d79f71b97119425b8824096	7d9bb5d1-a6ef-4ec6-9bb8-a32d4da6ed48	824f212a-b8a3-429e-a8f1-df83302fa1cf	47abcd03-c6ff-4777-ac26-f880474092ff	e52b541a-ee14-4339-b1db-db00dd32cfaf	4L	2014-10-18	2014-10-18	2014-10-18	Live	TCGA-4L-AA1F	2014-11-14	4	4	8	T3b	high	High	NO
TCGA	TCGA-CH-5741-01A-11R-1580-07	PRAD	Prostate adenocarcinoma	TP	1	RNA	RNA-Seq	UNC-LCCC	UNC-LCCC	ILLUMINA	Illumina	unaligned	UNCID_2190672.639c8d3c-8719-49ca-8812-af6480b164ae.120425_UNC11-SN627_0224_BD0VAKACXX_5_GCCAAT.tar.gz	4213158005	4519d36507d5ffd73c9e4635ce0044e0	ede0da39-8dd0-4a80-a2ca-8fefe3290bff	639c8d3c-8719-49ca-8812-af6480b164ae	b3bf57d4-e31a-4740-b438-fa826fb79550	b22cbb75-e6e5-443d-ab4e-1cfd0079c69a	CH	2013-09-20	2013-09-20	2013-09-20	Live	TCGA-CH-5741	2012-3-16	4	5	9	T3b	high	High	NO
TCGA	TCGA-CH-5752-01A-11R-1580-07	PRAD	Prostate adenocarcinoma	TP	1	RNA	RNA-Seq	UNC-LCCC	UNC-LCCC	ILLUMINA	Illumina	unaligned	UNCID_2190694.30861ba6-6539-47a5-82df-5f89d8101d05.120201_UNC11-SN627_0181_AC0CETACXX_2_CAGATC.tar.gz	6883643894	069b8a1b5c605e0e9db9ed19a433b88d	2d22cb1f-6ce1-4139-a808-a14333f3dbb0	30861ba6-6539-47a5-82df-5f89d8101d05	d8f56d75-51ab-4a86-a502-c86e1dcd1eff	94a01526-7771-4a05-a9ce-9694b73df3a7	CH	2013-09-21	2013-09-21	2013-09-21	Live	TCGA-CH-5752	2012-3-16	4	4	8	T3a	high	High	NO
TCGA	TCGA-CH-5762-01A-11R-1580-07	PRAD	Prostate adenocarcinoma	TP	1	RNA	RNA-Seq	UNC-LCCC	UNC-LCCC	ILLUMINA	Illumina	unaligned	UNCID_2190567.bb36bff9-44fd-4f93-a82f-8c23658c335c.120215_UNC10-SN254_0327_AC0CMCACXX_4_ACTTGA.tar.gz	6545958948	33898d2bdc6ba9c5251d69c356412a13	7bfdb6bf-3c28-442d-9c66-83f626c1f8e5	bb36bff9-44fd-4f93-a82f-8c23658c335c	d4ffafdc-ee83-43df-aa3b-7326503c6438	6d1a2d44-72f3-4333-8506-e53cdc4e5185	CH	2013-09-21	2013-09-20	2013-09-21	Live	TCGA-CH-5762	2012-3-16	4	3	7	T3b	high	High	NO
TCGA	TCGA-CH-5772-01A-11R-1580-07	PRAD	Prostate adenocarcinoma	TP	1	RNA	RNA-Seq	UNC-LCCC	UNC-LCCC	ILLUMINA	Illumina	unaligned	UNCID_2190550.77e1b878-fcff-4541-9cb5-85e0dce7b721.120425_UNC11-SN627_0224_BD0VAKACXX_3_GATCAG.tar.gz	2725319222	455eb201f5ec6309bc4f92167a2a4572	67f0be17-8531-43e6-b9e1-d794cd4931a5	77e1b878-fcff-4541-9cb5-85e0dce7b721	ecf9f8be-7830-4626-8617-694c68ef4074	068ac08d-1a9e-4c71-b436-4ed861a9dcf8	CH	2013-09-20	2013-09-20	2013-09-20	Live	TCGA-CH-5772	2012-3-16	4	5	9	T3a	high	High	NO
TCGA	TCGA-EJ-5495-01A-01R-1580-07	PRAD	Prostate adenocarcinoma	TP	1	RNA	RNA-Seq	UNC-LCCC	UNC-LCCC	ILLUMINA	Illumina	unaligned	UNCID_2190568.c07b7746-e340-4679-99bb-531c2d93b4e5.120201_UNC11-SN627_0181_AC0CETACXX_3_GATCAG.tar.gz	6978132584	081d80db08f5027c5e8202062321d1ce	5fb94f49-e5db-41d1-9db1-486d6c5e222d	c07b7746-e340-4679-99bb-531c2d93b4e5	962dd3d5-8501-4658-8cb9-2424b476124c	8e53414f-455e-4665-ae0e-9e7405262a96	EJ	2013-09-20	2013-09-20	2013-09-20	Live	TCGA-EJ-5495	2012-3-29	5	3	8	T3b	high	High	NO
TCGA	TCGA-EJ-5501-01A-01R-1580-07	PRAD	Prostate adenocarcinoma	TP	1	RNA	RNA-Seq	UNC-LCCC	UNC-LCCC	ILLUMINA	Illumina	unaligned	UNCID_2188518.b896a143-8a90-424e-9124-45edb6f3f26d.120713_UNC16-SN851_0171_BD1358ACXX_5_ACAGTG.tar.gz	9644907366	f4691c846a8bc26d9636ba25f838fff3	67bcec51-b05d-4a3d-921b-24b49dadf025	b896a143-8a90-424e-9124-45edb6f3f26d	8df0c1e8-966c-4f46-ad15-fae9e745a32e	a1e37a0a-67f5-4a19-a540-a45cb89c4203	EJ	2013-09-18	2013-09-18	2013-09-18	Live	TCGA-EJ-5501	2012-3-30	4	3	7	T3b	high	High	NO
TCGA	TCGA-EJ-5503-01A-01R-1580-07	PRAD	Prostate adenocarcinoma	TP	1	RNA	RNA-Seq	UNC-LCCC	UNC-LCCC	ILLUMINA	Illumina	unaligned	UNCID_2185509.aa181d66-d198-43ab-920e-a351454194a0.130118_UNC12-SN629_0250_BD1MC5ACXX_8_GCCAAT.tar.gz	9323528545	d978ea57dd829d1f8220977c2527ff1c	b895166f-c785-48ec-89dc-a795d9bea4f0	aa181d66-d198-43ab-920e-a351454194a0	aa252f78-ebf3-42f9-86af-bb6e57345706	627b9ff8-2557-4470-824a-b76a8bcd1e9f	EJ	2013-09-14	2013-09-14	2013-09-14	Live	TCGA-EJ-5503	2012-3-30	5	3	8	T3a	high	High	NO
TCGA	TCGA-EJ-5506-01A-01R-1580-07	PRAD	Prostate adenocarcinoma	TP	1	RNA	RNA-Seq	UNC-LCCC	UNC-LCCC	ILLUMINA	Illumina	unaligned	UNCID_2190644.e67b3b01-fdd5-49de-8829-84298c131a5f.111216_UNC10-SN254_0314_AD0JVAACXX_4_GATCAG.tar.gz	6985843879	3895b39f77442c9728cb5927f7826614	3b4d1b9f-8210-4c38-831c-dee85865dc08	e67b3b01-fdd5-49de-8829-84298c131a5f	e5e4d3b6-8e58-4dcf-8f67-a00e656a8e27	9ebda113-b0fc-4233-87ac-dad0e7d033de	EJ	2013-09-20	2013-09-20	2013-09-20	Live	TCGA-EJ-5506	2012-4-2	5	3	8	T3b	high	High	NO
TCGA	TCGA-EJ-5507-01A-01R-1580-07	PRAD	Prostate adenocarcinoma	TP	1	RNA	RNA-Seq	UNC-LCCC	UNC-LCCC	ILLUMINA	Illumina	unaligned	UNCID_2190555.487c555b-81bb-4b70-8219-9abac8394b9f.120223_UNC12-SN629_0186_AC0GA2ACXX_7_TAGCTT.tar.gz	6253293362	a8dbada7c83ab5c3299d80b0098bd9be	fbc0927e-8c67-4ce7-9a2f-4b30b12dfabd	487c555b-81bb-4b70-8219-9abac8394b9f	607200f5-df80-4f5d-90fb-fdc455a7415b	f93327f7-0290-4915-97bb-e31bae2697dd	EJ	2013-09-20	2013-09-20	2013-09-20	Live	TCGA-EJ-5507	2012-4-2	4	5	9	T3b	high	High	NO
TCGA	TCGA-EJ-5514-01A-01R-1580-07	PRAD	Prostate adenocarcinoma	TP	1	RNA	RNA-Seq	UNC-LCCC	UNC-LCCC	ILLUMINA	Illumina	unaligned	UNCID_2235711.10892e71-cd86-4bcf-9da9-5faa081d1b0a.120201_UNC11-SN627_0181_AC0CETACXX_4_TAGCTT.tar.gz	6341612381	0384a5a79ab9754e7503f55571d807e2	144e273e-5288-445c-8dbb-5e9979dc99ef	10892e71-cd86-4bcf-9da9-5faa081d1b0a	f82d53b1-3df8-4249-a615-464c9f4e0a32	29ad80a4-b429-495c-885e-a92cfe2e4501	EJ	2013-10-19	2013-10-19	2013-10-19	Live	TCGA-EJ-5514	2012-4-3	4	5	9	T2c	high	High	NO
TCGA	TCGA-EJ-5519-01A-01R-1580-07	PRAD	Prostate adenocarcinoma	TP	1	RNA	RNA-Seq	UNC-LCCC	UNC-LCCC	ILLUMINA	Illumina	unaligned	UNCID_2189571.4be2bce2-2032-41a4-af3a-5f01a698e143.120604_UNC13-SN749_0180_BD127FACXX_3_GCCAAT.tar.gz	8381523523	88386c1574f1be7e0cb4a8fab770e65d	c5f6df15-4f08-4add-92d5-4d36dff97706	4be2bce2-2032-41a4-af3a-5f01a698e143	5313a055-c2d7-4cbd-a8c1-57ac85912d89	eee1828e-d25f-462b-9735-89ca2eccc7e1	EJ	2013-09-19	2013-09-19	2013-09-19	Live	TCGA-EJ-5519	2012-4-3	4	4	8	T3b	high	High	NO
TCGA	TCGA-EJ-7312-01B-21R-A32O-07	PRAD	Prostate adenocarcinoma	TP	1	RNA	RNA-Seq	UNC-LCCC	UNC-LCCC	ILLUMINA	Illumina	unaligned	UNCID_2326712.43077b04-13be-4fc0-a691-9cb49bdd50d5.131016_UNC10-SN254_0498_BC2KTUACXX_3_GTGGCC.tar.gz	4586252666	13f4bb6249b58206e442175e0b8a1eef	d2a59f86-beb3-4074-be16-596e1d3d0e56	43077b04-13be-4fc0-a691-9cb49bdd50d5	00dda860-53c3-4ab2-8294-73e291adf9d2	3ea3bcfc-2030-4d0b-b9b2-840a9ad1acaf	EJ	2014-01-19	2014-01-19	2014-01-19	Live	TCGA-EJ-7312	2014-3-3	4	3	7	T3b	high	High	NO
TCGA	TCGA-EJ-7314-01A-31R-2118-07	PRAD	Prostate adenocarcinoma	TP	1	RNA	RNA-Seq	UNC-LCCC	UNC-LCCC	ILLUMINA	Illumina	unaligned	UNCID_2190536.cd77237d-0598-41cd-b12c-eea4b9c06e6d.120430_UNC10-SN254_0353_AC0TGUACXX_2_GCCAAT.tar.gz	6830249539	06882bb97ce7131a1f1ea7c59eab0796	b74c31d9-ccb4-440d-9ee0-d56b8c3c5f85	cd77237d-0598-41cd-b12c-eea4b9c06e6d	88c87cce-4361-499c-9e3a-e9d9040af2db	89fb9220-8f32-4030-91ee-b02264995f6d	EJ	2013-09-21	2013-09-20	2013-09-21	Live	TCGA-EJ-7314	2012-4-5	4	3	7	T3b	high	High	NO
TCGA	TCGA-EJ-7325-01B-11R-A32O-07	PRAD	Prostate adenocarcinoma	TP	1	RNA	RNA-Seq	UNC-LCCC	UNC-LCCC	ILLUMINA	Illumina	unaligned	UNCID_2337789.3c6d1cda-258e-42f4-ad31-16069e437ac3.131016_UNC15-SN850_0333_AC2MBAACXX_7_GTGGCC.tar.gz	5841086468	fe2429da6cc04df9d113b2f72729e92c	48dc3429-cdce-434c-8022-4006c28c9945	3c6d1cda-258e-42f4-ad31-16069e437ac3	45a04209-8fac-4181-bba3-1437c8fd7f09	6c83b5fa-4647-4977-b0cf-8a33944b1bd5	EJ	2014-02-04	2014-02-04	2014-02-04	Live	TCGA-EJ-7325	2014-3-3	3	4	7	T3b	high	High	NO
TCGA	TCGA-EJ-7327-01A-11R-2118-07	PRAD	Prostate adenocarcinoma	TP	1	RNA	RNA-Seq	UNC-LCCC	UNC-LCCC	ILLUMINA	Illumina	unaligned	UNCID_2190544.bc6a091a-720d-4a70-b3de-66db6b240669.120501_UNC11-SN627_0226_AC0TGKACXX_3_TGACCA.tar.gz	7275917651	5681b0f6b1a809f709760514b78c328f	0e06e8db-c108-484e-8178-2045aa46dc0b	bc6a091a-720d-4a70-b3de-66db6b240669	e90ab72a-4bbb-4c37-b48a-8a1a85d79d04	992415ef-53de-4c52-a538-07931e68182b	EJ	2013-09-20	2013-09-20	2013-09-20	Live	TCGA-EJ-7327	2012-4-5	3	4	7	T3b	high	High	NO
TCGA	TCGA-EJ-7782-01A-11R-2118-07	PRAD	Prostate adenocarcinoma	TP	1	RNA	RNA-Seq	UNC-LCCC	UNC-LCCC	ILLUMINA	Illumina	unaligned	UNCID_2190651.0d9fb905-5374-4054-b799-9c4c4efd36d6.120430_UNC10-SN254_0353_AC0TGUACXX_7_CAGATC.tar.gz	7284367453	f95e391c4a5f3ceb73bda4887ba2f236	46b04d7e-d74a-419c-b874-6770d392bc34	0d9fb905-5374-4054-b799-9c4c4efd36d6	1426b4bf-f4a5-477c-bbbb-e0e656549764	951c894e-9354-45ad-834a-ffc04441a3a9	EJ	2013-09-20	2013-09-20	2013-09-20	Live	TCGA-EJ-7782	2012-4-6	4	4	8	T2c	high	High	NO
TCGA	TCGA-EJ-7788-01A-11R-2118-07	PRAD	Prostate adenocarcinoma	TP	1	RNA	RNA-Seq	UNC-LCCC	UNC-LCCC	ILLUMINA	Illumina	unaligned	UNCID_2189861.83fedf64-9e72-4f9c-ab33-166dc0202cc9.120508_UNC13-SN749_0172_AD101FACXX_1_CTTGTA.tar.gz	6990054626	fe4985df0db635af5409d03f6527e9ec	3afc4d37-65d3-4d7c-9d97-700388114ad4	83fedf64-9e72-4f9c-ab33-166dc0202cc9	e35336e1-e358-493f-9beb-276b5fc6685a	566e79d3-defe-48c8-977e-adfbf3a6069b	EJ	2013-09-19	2013-09-19	2013-09-19	Live	TCGA-EJ-7788	2012-4-6	3	4	7	T3b	high	High	NO
TCGA	TCGA-EJ-8468-01A-21R-2403-07	PRAD	Prostate adenocarcinoma	TP	1	RNA	RNA-Seq	UNC-LCCC	UNC-LCCC	ILLUMINA	Illumina	unaligned	UNCID_2185901.2c178e64-b87b-4887-b599-cc928e45db86.121126_UNC9-SN296_0314_BC11Y0ACXX_2_CAGATC.tar.gz	3418880926	437eb036f56c0ffcd093a8ed4177a09e	374b7ce3-3566-473a-8f8b-9e37acbe5329	2c178e64-b87b-4887-b599-cc928e45db86	00b16434-0b3a-4194-8714-74dccbebe06c	a5bda692-328b-4c6e-9b2a-8c420829bd36	EJ	2013-09-15	2013-09-15	2013-09-15	Live	TCGA-EJ-8468	2012-10-12	4	4	8	T3a	high	High	NO
TCGA	TCGA-EJ-8469-01A-11R-2403-07	PRAD	Prostate adenocarcinoma	TP	1	RNA	RNA-Seq	UNC-LCCC	UNC-LCCC	ILLUMINA	Illumina	unaligned	UNCID_2185902.6fb7bc7b-2198-410d-998d-fb9a3f8cb3fe.121126_UNC9-SN296_0314_BC11Y0ACXX_2_ACTTGA.tar.gz	2841912293	6d50025128c4b7bd141800cebd14b434	bc18d444-7890-49d9-8f68-9eb13182efeb	6fb7bc7b-2198-410d-998d-fb9a3f8cb3fe	df4a7caa-6289-4157-8cb4-6ce8784e7506	0c6f048a-0b88-48ed-9e96-fc076d6ffa67	EJ	2013-09-15	2013-09-15	2013-09-15	Live	TCGA-EJ-8469	2012-10-14	4	5	9	T3a	high	High	NO
TCGA	TCGA-EJ-8474-01A-11R-2403-07	PRAD	Prostate adenocarcinoma	TP	1	RNA	RNA-Seq	UNC-LCCC	UNC-LCCC	ILLUMINA	Illumina	unaligned	UNCID_2185900.1c78c6f8-4e3c-40f1-afb2-b83a316b4c1a.121126_UNC9-SN296_0314_BC11Y0ACXX_4_ACAGTG.tar.gz	6104828826	fa0978fbcdefb877180564f18b36cef4	6a57c908-beca-4b0d-ba2e-cb57506dfef8	1c78c6f8-4e3c-40f1-afb2-b83a316b4c1a	d57d3254-d8f3-4ca2-8b31-790d3ac9a63d	bdb07c09-4ffe-459d-a873-6bdee3c9f256	EJ	2013-09-15	2013-09-15	2013-09-15	Live	TCGA-EJ-8474	2013-1-22	4	4	8	T3a	high	High	NO
TCGA	TCGA-EJ-A46B-01A-31R-A250-07	PRAD	Prostate adenocarcinoma	TP	1	RNA	RNA-Seq	UNC-LCCC	UNC-LCCC	ILLUMINA	Illumina	unaligned	UNCID_2178803.112e7329-5135-4307-bda5-d041bc04f0ea.130325_UNC12-SN629_0268_AC22W1ACXX_5_TAGCTT.tar.gz	4051586327	7f76e0d6a1b1ea25481342d3685fab1d	509120ef-15e1-4a32-ae99-3115249bc08d	112e7329-5135-4307-bda5-d041bc04f0ea	1170f449-dfb5-417a-a89b-b2229a2785db	6f63e03b-4c63-4e29-bfd9-dd5095289f23	EJ	2013-09-12	2013-09-12	2013-09-12	Live	TCGA-EJ-A46B	2013-1-22	4	4	8	T3a	high	High	NO
TCGA	TCGA-EJ-A46D-01A-21R-A32Y-07	PRAD	Prostate adenocarcinoma	TP	1	RNA	RNA-Seq	UNC-LCCC	UNC-LCCC	ILLUMINA	Illumina	unaligned	UNCID_2326693.dbde3775-bbbc-4492-8449-6f04c4edc65d.131016_UNC10-SN254_0498_BC2KTUACXX_5_GTTTCG.tar.gz	5329878379	0953405a72c92b4df0f856a0584aa1d9	799a52e9-763d-4ced-b35e-b4f7f30a831c	dbde3775-bbbc-4492-8449-6f04c4edc65d	93d10d8b-5f98-4d2c-8af3-11471385d4d4	5faf8ec8-f94c-4b0c-9d91-70942f15f3c8	EJ	2014-01-19	2014-01-19	2014-01-19	Live	TCGA-EJ-A46D	2013-1-22	3	5	8	T2c	high	High	NO
TCGA	TCGA-EJ-A46E-01A-31R-A250-07	PRAD	Prostate adenocarcinoma	TP	1	RNA	RNA-Seq	UNC-LCCC	UNC-LCCC	ILLUMINA	Illumina	unaligned	UNCID_2178446.369853c1-dc8d-45cc-8131-7ce625ac3020.130328_UNC10-SN254_0443_AD238RACXX_2_GGCTAC.tar.gz	3989655909	55edd432f9d89a4467ecd6903ebab52e	360be740-b3ca-45e0-8311-d3a3d07997bc	369853c1-dc8d-45cc-8131-7ce625ac3020	a608bf0e-a932-4541-8439-2ffb9f6294b0	ecd3d671-e830-44af-8518-9d06ed15d04b	EJ	2013-09-12	2013-09-12	2013-09-12	Live	TCGA-EJ-A46E	2013-1-23	4	4	8	[Not Available]	high	High	NO
TCGA	TCGA-EJ-A46G-01A-31R-A26U-07	PRAD	Prostate adenocarcinoma	TP	1	RNA	RNA-Seq	UNC-LCCC	UNC-LCCC	ILLUMINA	Illumina	unaligned	UNCID_2178425.db968587-1271-4b4a-8195-f17a06085ae5.130328_UNC10-SN254_0443_AD238RACXX_4_CTTGTA.tar.gz	4317946797	d43cf7b970d7fb068d26aa004484806f	ab7cbe38-691d-46a1-acb3-75f726d83dc2	db968587-1271-4b4a-8195-f17a06085ae5	969399cd-47b6-4c0f-8939-3860be3014f9	6706e0c7-9ed7-4f65-8f5e-ee9342213499	EJ	2013-09-12	2013-09-12	2013-09-12	Live	TCGA-EJ-A46G	2013-1-24	4	4	8	T3a	high	High	NO
TCGA	TCGA-EJ-A65B-01A-12R-A30B-07	PRAD	Prostate adenocarcinoma	TP	1	RNA	RNA-Seq	UNC-LCCC	UNC-LCCC	ILLUMINA	Illumina	unaligned	UNCID_2254797.55753ec3-4f9f-439b-908f-43e4053ca8cb.130827_UNC15-SN850_0324_AC2B28ACXX_7_GTGGCC.tar.gz	5463667398	e530aca60ff58a6e4b92cbb5c1dcbadc	00e61162-94a3-42f6-9902-c3b82145f354	55753ec3-4f9f-439b-908f-43e4053ca8cb	df3362cb-0f6b-412e-8af4-c5606526be17	d1658ea1-ddcd-4dde-a7c6-545585f2a543	EJ	2013-10-31	2013-10-31	2013-10-31	Live	TCGA-EJ-A65B	2014-3-3	4	5	9	T3b	high	High	NO
TCGA	TCGA-EJ-A65D-01A-11R-A30B-07	PRAD	Prostate adenocarcinoma	TP	1	RNA	RNA-Seq	UNC-LCCC	UNC-LCCC	ILLUMINA	Illumina	unaligned	UNCID_2255259.6f5b0c12-0853-49c8-8421-58faa14b3955.130827_UNC15-SN850_0324_AC2B28ACXX_5_ACTTGA.tar.gz	7000556037	718c1bdb202a9f6e3a04780b580a6f47	9daddf1a-7c79-448a-bd97-994b3eb1b740	6f5b0c12-0853-49c8-8421-58faa14b3955	8e1ff72b-f1db-4bf9-a8d3-f422e25a65e1	243da837-f54b-449c-a7e7-5737935d53d6	EJ	2013-10-31	2013-10-31	2013-10-31	Live	TCGA-EJ-A65D	2014-3-5	4	4	8	T3a	high	High	NO
TCGA	TCGA-EJ-A65E-01A-11R-A29R-07	PRAD	Prostate adenocarcinoma	TP	1	RNA	RNA-Seq	UNC-LCCC	UNC-LCCC	ILLUMINA	Illumina	unaligned	UNCID_2257187.d28ba0e6-a04b-4341-95c2-f03b6d894a5e.130530_UNC9-SN296_0371_BC2528ACXX_4_ACTTGA.tar.gz	6070001254	414138401eff0267bbeefad2f0df33ad	6a44dc2b-2137-40ac-9e73-2d0b76ea2763	d28ba0e6-a04b-4341-95c2-f03b6d894a5e	37ec45fd-1c85-49cb-835e-fa7b2b8ce16f	3f84ae9d-45d9-4c66-a383-ef4151e4106a	EJ	2013-10-31	2013-10-31	2013-10-31	Live	TCGA-EJ-A65E	2014-3-5	4	3	7	T3b	high	High	NO
TCGA	TCGA-EJ-A65G-01A-21R-A29R-07	PRAD	Prostate adenocarcinoma	TP	1	RNA	RNA-Seq	UNC-LCCC	UNC-LCCC	ILLUMINA	Illumina	unaligned	UNCID_2257118.32e41154-dbcb-474c-8605-67c0ae0ed85e.130530_UNC9-SN296_0371_BC2528ACXX_4_TAGCTT.tar.gz	5507387578	07335ab1c261a8676929a226c647123e	28aeb66d-0ad1-4e14-acbf-cb0b6223730b	32e41154-dbcb-474c-8605-67c0ae0ed85e	8bfac5b9-fa2b-4b6e-9537-e9d8a2f0d1dc	5706ad0b-6d7f-45b3-b6cf-e2d766fec9a9	EJ	2013-10-31	2013-10-31	2013-10-31	Live	TCGA-EJ-A65G	2014-3-5	3	5	8	T2c	high	High	NO
TCGA	TCGA-EJ-A65J-01A-11R-A311-07	PRAD	Prostate adenocarcinoma	TP	1	RNA	RNA-Seq	UNC-LCCC	UNC-LCCC	ILLUMINA	Illumina	unaligned	UNCID_2256851.3be6c54c-f606-4eba-8242-8dff705fa2d0.130722_UNC9-SN296_0385_AD2F28ACXX_5_GTGGCC.tar.gz	6901814797	e95629a71500e7c7a810323566f3ec2a	1ce581e9-6596-4b81-8433-69b15b991c0c	3be6c54c-f606-4eba-8242-8dff705fa2d0	89c150cf-f60c-4f11-8f3e-384b0e0902f9	b0a9a48b-6053-469e-9812-2815bdd9aa22	EJ	2013-10-31	2013-10-31	2013-10-31	Live	TCGA-EJ-A65J	2014-3-4	4	5	9	T3a	high	High	NO
TCGA	TCGA-EJ-A7NJ-01A-22R-A352-07	PRAD	Prostate adenocarcinoma	TP	1	RNA	RNA-Seq	UNC-LCCC	UNC-LCCC	ILLUMINA	Illumina	unaligned	UNCID_2409303.1f891baf-2b98-4c2f-8f5f-799018220513.140304_UNC14-SN744_0400_AC3LWGACXX_1_GTGGCC.tar.gz	5974473789	a0f1bda5c07ae688904248895da2dee6	8475a31d-dbd5-4719-8a55-cdcd05170e3b	1f891baf-2b98-4c2f-8f5f-799018220513	f6743ff8-542e-4fde-8ff2-4878fcabffda	b13d4e3d-898e-4339-a506-110b8e803b6e	EJ	2014-04-16	2014-04-16	2014-04-16	Live	TCGA-EJ-A7NJ	2014-3-4	4	4	8	T2c	high	High	NO
TCGA	TCGA-EJ-A7NM-01A-21R-A33R-07	PRAD	Prostate adenocarcinoma	TP	1	RNA	RNA-Seq	UNC-LCCC	UNC-LCCC	ILLUMINA	Illumina	unaligned	UNCID_2363110.e311b8ad-1c32-4ccc-8e42-f7a8bae8b7d9.131217_UNC15-SN850_0343_AC330UACXX_3_ACAGTG.tar.gz	5977608019	d7cde27b6938260436054492d67ec89f	6d78186c-ca8d-4fe2-befc-a14949a84c38	e311b8ad-1c32-4ccc-8e42-f7a8bae8b7d9	aa8b99fd-973f-465d-ae24-3421fe784687	1f3baf15-bca3-4f5a-b3d8-128bf05882f8	EJ	2014-02-27	2014-02-27	2014-02-27	Live	TCGA-EJ-A7NM	2014-3-4	4	5	9	T3b	high	High	NO
TCGA	TCGA-EJ-A8FU-01A-11R-A36G-07	PRAD	Prostate adenocarcinoma	TP	1	RNA	RNA-Seq	UNC-LCCC	UNC-LCCC	ILLUMINA	Illumina	unaligned	UNCID_2479133.7adcdf73-3ad3-4da7-ab27-2888f1d4f53a.140325_UNC11-SN627_0349_AC3KB8ACXX_6_CAGATC.tar.gz	4473437507	ba68d67de272569c52498988b4659028	6615aae3-b14d-4afc-802e-d3bdfbce178d	7adcdf73-3ad3-4da7-ab27-2888f1d4f53a	23e56e08-e11d-4e83-88a8-1254675b3af8	ba08195b-31cf-4bb1-a470-23740225c99d	EJ	2014-06-13	2014-06-13	2014-06-13	Live	TCGA-EJ-A8FU	2014-3-24	5	3	8	T3a	high	High	NO
TCGA	TCGA-FC-7961-01A-11R-A29R-07	PRAD	Prostate adenocarcinoma	TP	1	RNA	RNA-Seq	UNC-LCCC	UNC-LCCC	ILLUMINA	Illumina	unaligned	UNCID_2257104.038600cd-c0ca-4de4-9539-570f7b960793.130530_UNC9-SN296_0371_BC2528ACXX_5_GTTTCG.tar.gz	5689221797	9dda58bd74e5bbd60a2e4f9f673620e6	833160d9-4cd7-4da1-8808-b7943229e089	038600cd-c0ca-4de4-9539-570f7b960793	a8d81122-3f2a-43f4-bdc1-479cab37a19d	cd0a9875-737e-49d2-a66f-a4b127f22a37	FC	2013-10-31	2013-10-31	2013-10-31	Live	TCGA-FC-7961	2012-3-16	4	5	9	T3a	high	High	NO
TCGA	TCGA-FC-A4JI-01A-11R-A250-07	PRAD	Prostate adenocarcinoma	TP	1	RNA	RNA-Seq	UNC-LCCC	UNC-LCCC	ILLUMINA	Illumina	unaligned	UNCID_2184685.4351923f-0818-42f3-9869-6963bcd2e98d.130205_UNC16-SN851_0213_AD1TC5ACXX_5_AGTCAA.tar.gz	6342030557	b08f456a5eba8f7681ecba48b5e26cbd	d30eeca5-989d-46e7-8d6f-b2a14d35b9f2	4351923f-0818-42f3-9869-6963bcd2e98d	30f623a3-dae7-41da-ab10-8786d094209e	0cea748c-d2e9-418e-84b0-41a07bddc9da	FC	2013-09-14	2013-09-14	2013-09-14	Live	TCGA-FC-A4JI	2013-2-11	5	3	8	T3a	high	High	NO
TCGA	TCGA-FC-A5OB-01A-11R-A29R-07	PRAD	Prostate adenocarcinoma	TP	1	RNA	RNA-Seq	UNC-LCCC	UNC-LCCC	ILLUMINA	Illumina	unaligned	UNCID_2257086.131d97b1-b0d3-41d1-8fba-aaaa9eabdf9d.130530_UNC9-SN296_0371_BC2528ACXX_5_TTAGGC.tar.gz	5741632446	b9e7045756addbbee1c082b8f1f10670	35d22792-b94b-4a97-be5a-a592b0bfa8b8	131d97b1-b0d3-41d1-8fba-aaaa9eabdf9d	f7238e82-a394-4a7c-8514-6241d0aa17e3	1e8f6337-5129-4f23-abe7-f158028e434a	FC	2013-10-31	2013-10-31	2013-10-31	Live	TCGA-FC-A5OB	2013-7-12	4	5	9	T3b	high	High	NO
TCGA	TCGA-FC-A66V-01A-21R-A30B-07	PRAD	Prostate adenocarcinoma	TP	1	RNA	RNA-Seq	UNC-LCCC	UNC-LCCC	ILLUMINA	Illumina	unaligned	UNCID_2254714.60448472-d440-4608-8fca-b54c41c5cde1.130827_UNC15-SN850_0324_AC2B28ACXX_8_GGCTAC.tar.gz	5976235392	64823fc93735e16e1b9fba95bdd0aeda	18faecff-14e0-4153-bd17-992c90bdecdf	60448472-d440-4608-8fca-b54c41c5cde1	7466d120-6a6e-40a0-96d3-4979816d6278	acca09f5-d5ab-4699-b8fe-615a88f57b38	FC	2013-10-31	2013-10-31	2013-10-31	Live	TCGA-FC-A66V	2013-7-12	4	3	7	T3b	high	High	NO
TCGA	TCGA-G9-6356-01A-11R-1789-07	PRAD	Prostate adenocarcinoma	TP	1	RNA	RNA-Seq	UNC-LCCC	UNC-LCCC	ILLUMINA	Illumina	unaligned	UNCID_2190645.9584ae14-c30b-421b-8975-b5b1bb94a465.111212_UNC15-SN850_0156_BD0KGCACXX_1_ACTTGA.tar.gz	6788113585	74c8d741a82913182a825a143d5644ef	5f654033-9aca-40b7-a322-05392d998f9f	9584ae14-c30b-421b-8975-b5b1bb94a465	1d7ffbe7-6139-412b-8739-8082a63a2b33	c6e0f83f-aba3-4705-abac-c81c885b53ba	G9	2013-09-20	2013-09-20	2013-09-20	Live	TCGA-G9-6356	2012-3-14	4	5	9	T3b	high	High	NO
TCGA	TCGA-G9-6363-01A-21R-1789-07	PRAD	Prostate adenocarcinoma	TP	1	RNA	RNA-Seq	UNC-LCCC	UNC-LCCC	ILLUMINA	Illumina	unaligned	UNCID_2190619.766eb893-3bc9-4a17-9b66-7eed2b1c01c3.111212_UNC15-SN850_0156_BD0KGCACXX_8_ACTTGA.tar.gz	2642603103	c89cf767ec9ff814794a46edfc57f09f	b7d29db6-e940-4d20-ba55-4536b22fc30a	766eb893-3bc9-4a17-9b66-7eed2b1c01c3	b5b3871c-078c-46a7-ac50-ef916d4a6781	65d588ff-58e3-4932-a7f4-25ef23c433d5	G9	2013-09-20	2013-09-20	2013-09-20	Live	TCGA-G9-6363	2012-3-9	4	3	7	T4	high	High	NO
TCGA	TCGA-G9-6365-01A-11R-1789-07	PRAD	Prostate adenocarcinoma	TP	1	RNA	RNA-Seq	UNC-LCCC	UNC-LCCC	ILLUMINA	Illumina	unaligned	UNCID_2190614.67816085-c038-4c4f-86f0-b03e6da18aee.111219_UNC11-SN627_0175_BC0CKKACXX_1_ACTTGA.tar.gz	6700090314	851fa106f5d2241136736df69057aac6	1859f525-2e37-425e-ae83-31c1c362d3ed	67816085-c038-4c4f-86f0-b03e6da18aee	6845076e-e940-4437-8618-81db4a447544	95d6e1d3-91c1-40e5-986d-1c5abb33a03f	G9	2013-09-20	2013-09-20	2013-09-20	Live	TCGA-G9-6365	2012-3-9	3	4	7	T4	high	High	NO
TCGA	TCGA-G9-6367-01A-11R-1789-07	PRAD	Prostate adenocarcinoma	TP	1	RNA	RNA-Seq	UNC-LCCC	UNC-LCCC	ILLUMINA	Illumina	unaligned	UNCID_2190597.e0881b2c-c095-4742-ba07-71286ed84d93.111219_UNC11-SN627_0175_BC0CKKACXX_3_ACTTGA.tar.gz	6497943260	e035101165f784ca9b9d0ac70a5c776a	13934b46-86e6-4e4e-8f34-f26599b3f3a1	e0881b2c-c095-4742-ba07-71286ed84d93	9f751c9d-ad41-4f02-b7f8-12423857d418	5bc98578-e4c7-4be8-89df-f26aa5d545a9	G9	2013-09-20	2013-09-20	2013-09-20	Live	TCGA-G9-6367	2012-3-8	4	5	9	T3a	high	High	NO
TCGA	TCGA-G9-6370-01A-11R-1789-07	PRAD	Prostate adenocarcinoma	TP	1	RNA	RNA-Seq	UNC-LCCC	UNC-LCCC	ILLUMINA	Illumina	unaligned	UNCID_2190594.d964a3c5-aa6c-431c-b179-7e0b70e26e2d.111219_UNC11-SN627_0175_BC0CKKACXX_4_ACTTGA.tar.gz	6107783762	97c057376ea75e90e7821d8bfcabcc14	2f68cf35-90da-4462-88a3-5c8e937693bf	d964a3c5-aa6c-431c-b179-7e0b70e26e2d	f947b0bc-bdac-44e8-b5b9-ffae4147740a	644e1e7d-dfd1-4f83-82dc-ae0c7e010f6f	G9	2013-09-20	2013-09-20	2013-09-20	Live	TCGA-G9-6370	2012-3-7	3	4	7	T3b	high	High	NO
TCGA	TCGA-G9-6379-01A-11R-A31N-07	PRAD	Prostate adenocarcinoma	TP	1	RNA	RNA-Seq	UNC-LCCC	UNC-LCCC	ILLUMINA	Illumina	unaligned	UNCID_2256347.edc61caa-7008-45ba-b69b-8998ad510549.130814_UNC10-SN254_0487_AC2BD1ACXX_5_GCCAAT.tar.gz	5151788292	11da010ed76a822df34626a1faee583f	559248ea-a90d-488d-aa22-87521d3521ea	edc61caa-7008-45ba-b69b-8998ad510549	d33074f0-5f88-4995-9439-76068a9f4836	a9360ccf-07bc-4c71-80f3-e638b3b88cf0	G9	2013-11-05	2013-10-31	2013-11-05	Live	TCGA-G9-6379	2013-10-29	4	3	7	T3b	high	High	NO
TCGA	TCGA-G9-6494-01A-11R-1789-07	PRAD	Prostate adenocarcinoma	TP	1	RNA	RNA-Seq	UNC-LCCC	UNC-LCCC	ILLUMINA	Illumina	unaligned	UNCID_2190561.8a2f149d-34a9-4be2-8bc5-d3d25f1df7e3.120223_UNC12-SN629_0186_AC0GA2ACXX_2_ACTTGA.tar.gz	6155166886	b2d3e30d261a6aa4377b44db17c76a56	b1482235-d26b-40bf-8c29-9fdb9bc5010d	8a2f149d-34a9-4be2-8bc5-d3d25f1df7e3	0c459149-0dfe-4206-b50b-db79180ebb57	45db5303-bbab-4f8c-a2a2-9a9a9bfa2fd1	G9	2013-09-20	2013-09-20	2013-09-20	Live	TCGA-G9-6494	2012-4-6	4	3	7	T4	high	High	NO
TCGA	TCGA-G9-6499-01A-12R-1965-07	PRAD	Prostate adenocarcinoma	TP	1	RNA	RNA-Seq	UNC-LCCC	UNC-LCCC	ILLUMINA	Illumina	unaligned	UNCID_2183350.a597168e-2c74-4e79-b863-45c94ac8efa1.130226_UNC14-SN744_0315_AD1V5TACXX_7_TGACCA.tar.gz	7290214968	cbfa4070e13947e4bb4b20ce61f182d4	e7a74e34-ccf2-4daa-888d-e947fe305406	a597168e-2c74-4e79-b863-45c94ac8efa1	acd5ceef-c5cf-4e95-9394-c50fdbc70c8d	424fb9d8-f70e-4a36-b895-a766176eee7c	G9	2013-09-13	2013-09-13	2013-09-13	Live	TCGA-G9-6499	2012-3-20	4	5	9	T3a	high	High	NO
TCGA	TCGA-G9-7510-01A-11R-2263-07	PRAD	Prostate adenocarcinoma	TP	1	RNA	RNA-Seq	UNC-LCCC	UNC-LCCC	ILLUMINA	Illumina	unaligned	UNCID_2187628.c969c5c7-c72e-4e8f-9213-8ab2f192c845.120815_UNC16-SN851_0177_BD13LJACXX_7_ACAGTG.tar.gz	7381693274	3cbc7f7983fa241682a6f6f3bf038662	7458e9ff-56e4-436c-8d41-5affe284b8a5	c969c5c7-c72e-4e8f-9213-8ab2f192c845	f211f7a9-cf3b-432c-9ea0-1172cce14e9d	635f5b8d-7d96-4e28-ad86-e78ceb2c467c	G9	2013-09-17	2013-09-17	2013-09-17	Live	TCGA-G9-7510	2012-5-31	4	4	8	T3a	high	High	NO
TCGA	TCGA-G9-7521-01A-11R-2263-07	PRAD	Prostate adenocarcinoma	TP	1	RNA	RNA-Seq	UNC-LCCC	UNC-LCCC	ILLUMINA	Illumina	unaligned	UNCID_2187648.c3841b03-197a-4cd1-9331-02fde85bcb55.120815_UNC16-SN851_0177_BD13LJACXX_7_CGATGT.tar.gz	8148962393	1b8e2b60c37b3d5233f135ab2585fc47	a1f7797c-bf23-4366-b8e9-762eb063079e	c3841b03-197a-4cd1-9331-02fde85bcb55	cf70909e-5143-47ae-b8ca-c3ae6ace7be2	74a8d844-92db-4829-b687-a54a41c32f36	G9	2013-09-17	2013-09-17	2013-09-17	Live	TCGA-G9-7521	2012-5-31	4	4	8	T3a	high	High	NO
TCGA	TCGA-G9-7523-01A-11R-2263-07	PRAD	Prostate adenocarcinoma	TP	1	RNA	RNA-Seq	UNC-LCCC	UNC-LCCC	ILLUMINA	Illumina	unaligned	UNCID_2187688.5f4f5adc-cebd-473a-94c7-b93426be2b95.120815_UNC16-SN851_0177_BD13LJACXX_8_AGTCAA.tar.gz	7372087455	e1bf0254a37038f40322ac103398cfc7	7c08559b-e5e6-4188-8ce3-35e70cdd1870	5f4f5adc-cebd-473a-94c7-b93426be2b95	93e78f4c-e74b-4675-8d2c-d641fa25d8f2	01dee5bc-b28d-4251-8875-b0acb02a1000	G9	2013-09-18	2013-09-18	2013-09-18	Live	TCGA-G9-7523	2012-5-31	5	5	10	T3a	high	High	NO
TCGA	TCGA-G9-A9S4-01A-11R-A41O-07	PRAD	Prostate adenocarcinoma	TP	1	RNA	RNA-Seq	UNC-LCCC	UNC-LCCC	ILLUMINA	Illumina	unaligned	UNCID_2642390.e41ecd5a-af8e-4852-991a-026efa65e442.140815_UNC11-SN627_0374_AC5FPLACXX_6_CTTGTA.tar.gz	6601648561	71d900a5f32da4adf3512f9e0322cdb2	777192e3-227f-4453-8979-6ca2e7d97af3	e41ecd5a-af8e-4852-991a-026efa65e442	a8573f49-9fed-4c85-9e1d-40abab7f86ec	e3dff24d-8dca-4d85-8c83-738d66421bee	G9	2014-10-19	2014-10-19	2014-10-19	Live	TCGA-G9-A9S4	2014-6-18	4	4	8	T3b	high	High	NO
TCGA	TCGA-G9-A9S7-01A-11R-A41O-07	PRAD	Prostate adenocarcinoma	TP	1	RNA	RNA-Seq	UNC-LCCC	UNC-LCCC	ILLUMINA	Illumina	unaligned	UNCID_2642389.d04b0992-91fb-4af2-92cd-dbb361a1b83f.140815_UNC11-SN627_0374_AC5FPLACXX_6_CCGTCC.tar.gz	6041654797	5476c2cb20932ab002acfd9aeb642a09	7fd4e21d-7789-485a-b625-38bf933372e5	d04b0992-91fb-4af2-92cd-dbb361a1b83f	27953774-e97b-48e7-b966-1ec1e9c830b4	e8db9ebc-0e20-43b3-9d9c-2b6a26c6b0ed	G9	2014-10-19	2014-10-19	2014-10-19	Live	TCGA-G9-A9S7	2014-7-14	4	4	8	T3a	high	High	NO
TCGA	TCGA-HC-7081-01A-11R-1965-07	PRAD	Prostate adenocarcinoma	TP	1	RNA	RNA-Seq	UNC-LCCC	UNC-LCCC	ILLUMINA	Illumina	unaligned	UNCID_2235143.9dcee6b2-ff25-4db1-be9a-9ac5e6e49c90.120514_UNC11-SN627_0229_AD121AACXX_8_ACTTGA.tar.gz	4300241194	5d0b3cde7cee2010ea2a16a46a8bfdbb	f5403bb0-804e-45c2-b6f3-f9bf1f2ed3c8	9dcee6b2-ff25-4db1-be9a-9ac5e6e49c90	3da2e90e-6450-4286-8c74-08dbecbfd788	d4eaa3c5-a0f0-4cd7-8b93-73dfb09b359a	HC	2014-01-27	2014-01-26	2014-01-27	Live	TCGA-HC-7081	2012-4-11	4	5	9	T3b	high	High	NO
TCGA	TCGA-HC-7744-01A-11R-2118-07	PRAD	Prostate adenocarcinoma	TP	1	RNA	RNA-Seq	UNC-LCCC	UNC-LCCC	ILLUMINA	Illumina	unaligned	UNCID_2189827.82b1d50a-9ed4-4d42-80d4-59d06b43df3e.120508_UNC13-SN749_0172_AD101FACXX_6_ACAGTG.tar.gz	6055110769	b89dca073646475879691488cd6963c6	d0e776fa-c6ca-4c90-86d0-74289b200c17	82b1d50a-9ed4-4d42-80d4-59d06b43df3e	f6381367-142c-45d0-92b3-c1727d1813ce	41e0d8f7-e104-43c4-b3bb-fd0b5cb3c7b2	HC	2013-09-19	2013-09-19	2013-09-19	Live	TCGA-HC-7744	2012-4-11	4	3	7	T3b	high	High	NO
TCGA	TCGA-HC-7745-01A-11R-2118-07	PRAD	Prostate adenocarcinoma	TP	1	RNA	RNA-Seq	UNC-LCCC	UNC-LCCC	ILLUMINA	Illumina	unaligned	UNCID_2189826.d26a0c98-2768-48df-ab84-dcce5e18537a.120508_UNC13-SN749_0172_AD101FACXX_6_TGACCA.tar.gz	5553698175	651c2669f2d3cc1e8fe0e466a93af34f	fcd35209-b043-42f6-bb9f-1359582e55de	d26a0c98-2768-48df-ab84-dcce5e18537a	6641a298-1dbd-445d-a4ab-95ceb98e1427	07fb63a4-839c-4e46-98f8-2908125622e2	HC	2013-09-19	2013-09-19	2013-09-19	Live	TCGA-HC-7745	2012-4-11	4	3	7	T3b	high	High	NO
TCGA	TCGA-HC-7817-01B-11R-A29R-07	PRAD	Prostate adenocarcinoma	TP	1	RNA	RNA-Seq	UNC-LCCC	UNC-LCCC	ILLUMINA	Illumina	unaligned	UNCID_2257060.c995e591-f2b7-4c3e-ae81-9e72b9548b57.130530_UNC9-SN296_0371_BC2528ACXX_6_TAGCTT.tar.gz	5652938614	614290b6ea8e16fd50324734b01a4254	f724561c-9bda-46bd-b962-ca441c5cca8c	c995e591-f2b7-4c3e-ae81-9e72b9548b57	f3aa40b9-7b4d-465a-b7c9-591aebdb56c2	ba22b09b-2328-4725-8810-2ee294b319c4	HC	2013-10-31	2013-10-31	2013-10-31	Live	TCGA-HC-7817	2012-6-20	4	3	7	T3b	high	High	NO
TCGA	TCGA-HC-7819-01A-11R-2118-07	PRAD	Prostate adenocarcinoma	TP	1	RNA	RNA-Seq	UNC-LCCC	UNC-LCCC	ILLUMINA	Illumina	unaligned	UNCID_2189819.285a1a43-5494-49f4-95bb-671ebc1a953a.120508_UNC13-SN749_0172_AD101FACXX_8_CGATGT.tar.gz	6026713139	a6aca38d69a3193f32c536c03de466b5	4e5ba5b8-0617-49b7-8c0e-2e2f1ad1ddf9	285a1a43-5494-49f4-95bb-671ebc1a953a	d1fd7be0-6daa-4f1f-a198-3dca7a797e49	8b1ad92f-3a3c-474b-89a0-bc14ec6046ba	HC	2013-09-19	2013-09-19	2013-09-19	Live	TCGA-HC-7819	2012-4-20	4	4	8	T2c	high	High	NO
TCGA	TCGA-HC-8257-01A-11R-2263-07	PRAD	Prostate adenocarcinoma	TP	1	RNA	RNA-Seq	UNC-LCCC	UNC-LCCC	ILLUMINA	Illumina	unaligned	UNCID_2187439.940cfbb0-1808-41e0-8b13-4447b0d3c8cc.120904_UNC14-SN744_0268_AC10DDACXX_5_GTTTCG.tar.gz	6283996075	1e0ab782d1acb3a217da404e961c61f4	221d43b5-7017-4e97-8777-90d13af7fb88	940cfbb0-1808-41e0-8b13-4447b0d3c8cc	270447ca-19ee-45a2-982e-032325dab05f	aefd6142-dccb-45f5-a05e-cef002f81057	HC	2013-09-17	2013-09-17	2013-09-17	Live	TCGA-HC-8257	2012-10-1	3	4	7	T3b	high	High	NO
TCGA	TCGA-HC-8262-01A-11R-2263-07	PRAD	Prostate adenocarcinoma	TP	1	RNA	RNA-Seq	UNC-LCCC	UNC-LCCC	ILLUMINA	Illumina	unaligned	UNCID_2187737.b081b1a5-2ab9-401b-a892-83e1d51ade54.120814_UNC12-SN629_0220_AD13JAACXX_4_AGTTCC.tar.gz	7642005868	19e01c3decc7bdfb722580b3075a83b1	9127cfec-ed01-4926-91c2-d2015516d55f	b081b1a5-2ab9-401b-a892-83e1d51ade54	fb7e9935-32a2-422b-8004-88b827a686c2	3e598be1-f16d-4efd-9d30-f9bfe7c85cf3	HC	2013-09-17	2013-09-17	2013-09-17	Live	TCGA-HC-8262	2012-6-20	4	4	8	T2c	high	High	NO
TCGA	TCGA-HC-8264-01B-11R-2403-07	PRAD	Prostate adenocarcinoma	TP	1	RNA	RNA-Seq	UNC-LCCC	UNC-LCCC	ILLUMINA	Illumina	unaligned	UNCID_2186018.9adad1de-52dd-48a2-b025-bc9081af4ac9.121127_UNC16-SN851_0192_AC0YN3ACXX_1_GCCAAT.tar.gz	7320137148	302e50750b00f5beb6e168670d088440	3497e48c-e2ee-41c7-8993-3fa6ba86c27d	9adad1de-52dd-48a2-b025-bc9081af4ac9	8740555d-8bf0-40ba-b868-99eef27662a4	6b519959-9c2d-4009-a9c6-bd2d22be5431	HC	2013-09-15	2013-09-15	2013-09-15	Live	TCGA-HC-8264	2013-1-25	4	5	9	T3b	high	High	NO
TCGA	TCGA-HC-8265-01A-11R-2263-07	PRAD	Prostate adenocarcinoma	TP	1	RNA	RNA-Seq	UNC-LCCC	UNC-LCCC	ILLUMINA	Illumina	unaligned	UNCID_2187696.cefe4277-778b-42b3-8e05-5df8327f50be.120814_UNC12-SN629_0220_AD13JAACXX_8_GCCAAT.tar.gz	5354506437	d37c8c3b33e63ee380c8d487f516b757	f4f16b0c-4a05-497c-bb70-0cac6525281d	cefe4277-778b-42b3-8e05-5df8327f50be	3e290dc6-aba3-4135-b844-3e8c4cc8a25f	6715e5bf-1653-4bf6-ba96-149574b3b711	HC	2013-09-17	2013-09-17	2013-09-17	Live	TCGA-HC-8265	2012-6-20	3	5	8	T3a	high	High	NO
TCGA	TCGA-HC-8265-01B-04R-2302-07	PRAD	Prostate adenocarcinoma	TP	1	RNA	RNA-Seq	UNC-LCCC	UNC-LCCC	ILLUMINA	Illumina	unaligned	UNCID_2355687.da8ee6ab-5fde-462b-96ad-b45b9441e495.120710_UNC16-SN851_0169_AC0VVKACXX_7_CAGATC.tar.gz	5275058454	a818b42077345f319e6847073c75acf7	2b0e3e79-3fdd-4e31-b872-fbd0c2023e74	da8ee6ab-5fde-462b-96ad-b45b9441e495	3e290dc6-aba3-4135-b844-3e8c4cc8a25f	ebb5b531-f26f-493c-bf2d-29f1d8118872	HC	2014-02-23	2014-02-23	2014-02-23	Live	TCGA-HC-8265	2012-6-20	3	5	8	T3a	high	High	NO
TCGA	TCGA-HC-8265-01B-04R-2302-07	PRAD	Prostate adenocarcinoma	TP	1	RNA	RNA-Seq	UNC-LCCC	UNC-LCCC	ILLUMINA	Illumina	unaligned	UNCID_2355693.da8ee6ab-5fde-462b-96ad-b45b9441e495.120710_UNC16-SN851_0169_AC0VVKACXX_2_TGACCA.tar.gz	8231387520	f579997f377eb372a2dad07de3a00065	c7b4ecf6-1c8c-4719-bee3-c7221f9544e5	da8ee6ab-5fde-462b-96ad-b45b9441e495	3e290dc6-aba3-4135-b844-3e8c4cc8a25f	ebb5b531-f26f-493c-bf2d-29f1d8118872	HC	2014-02-23	2014-02-21	2014-02-23	Live	TCGA-HC-8265	2012-6-20	3	5	8	T3a	high	High	NO
TCGA	TCGA-HC-8266-01A-11R-2263-07	PRAD	Prostate adenocarcinoma	TP	1	RNA	RNA-Seq	UNC-LCCC	UNC-LCCC	ILLUMINA	Illumina	unaligned	UNCID_2187740.32798ff7-089c-46dc-afc3-1c3f3995ecf9.120814_UNC12-SN629_0220_AD13JAACXX_8_TAGCTT.tar.gz	5373674350	a3dd2a6a1a1255f18aae9c31765e9ac4	0cf128e8-77d0-4bed-b1e9-06adffbaaea9	32798ff7-089c-46dc-afc3-1c3f3995ecf9	fb447e0f-7cf0-49bf-8b15-aae932f8094d	7e1bda67-08e8-413f-a99a-00747e0dc437	HC	2013-09-18	2013-09-18	2013-09-18	Live	TCGA-HC-8266	2012-10-1	4	4	8	T3b	high	High	NO
TCGA	TCGA-HC-A48F-01A-11R-A250-07	PRAD	Prostate adenocarcinoma	TP	1	RNA	RNA-Seq	UNC-LCCC	UNC-LCCC	ILLUMINA	Illumina	unaligned	UNCID_2184952.bc2bbaca-4bd5-4a3d-a93a-ebc1bc9f4d5f.130205_UNC16-SN851_0213_AD1TC5ACXX_6_AGTTCC.tar.gz	5636364452	4068ae4e2858fd181adccace2da30090	94670f32-e789-4919-8425-548e4ce901bd	bc2bbaca-4bd5-4a3d-a93a-ebc1bc9f4d5f	ff49e0f9-4007-4761-845e-b676b0fc9646	d85ba6e9-f1ab-453a-86d7-c58fcf5d3a07	HC	2013-09-14	2013-09-14	2013-09-14	Live	TCGA-HC-A48F	2013-2-21	4	4	8	T2c	high	High	NO
TCGA	TCGA-HC-A4ZV-01A-11R-A26U-07	PRAD	Prostate adenocarcinoma	TP	1	RNA	RNA-Seq	UNC-LCCC	UNC-LCCC	ILLUMINA	Illumina	unaligned	UNCID_2178770.2728c0e3-f8fe-4da4-96ec-885334df4e0f.130325_UNC12-SN629_0268_AC22W1ACXX_8_GATCAG.tar.gz	3865103081	445ed196b3a6745d4ece92e2d6fd7306	67fa2aa5-39dc-4a5f-9217-298ec40f50ff	2728c0e3-f8fe-4da4-96ec-885334df4e0f	bb8e6886-edc7-4127-a85b-c4f3769b6681	54cc56b3-7ae5-4184-8ebd-bf080a8a22c5	HC	2013-09-12	2013-09-12	2013-09-12	Live	TCGA-HC-A4ZV	2013-3-15	5	4	9	T3b	high	High	NO
TCGA	TCGA-HC-A631-01A-11R-A29R-07	PRAD	Prostate adenocarcinoma	TP	1	RNA	RNA-Seq	UNC-LCCC	UNC-LCCC	ILLUMINA	Illumina	unaligned	UNCID_2256993.95086d05-3789-400a-b663-5d9d3a346325.130530_UNC9-SN296_0371_BC2528ACXX_7_GATCAG.tar.gz	5910593110	b7e71a5908644db9056d9d55c57a0672	bdf2efee-5bfa-4855-8b9a-000ef8aa9fd7	95086d05-3789-400a-b663-5d9d3a346325	db4793dc-cd45-4b81-93ce-8322031c2aa3	66d9fea0-d11c-4027-aef4-06110bb27eed	HC	2013-10-31	2013-10-31	2013-10-31	Live	TCGA-HC-A631	2014-4-22	4	5	9	T2c	high	High	NO
TCGA	TCGA-HC-A632-01A-11R-A29R-07	PRAD	Prostate adenocarcinoma	TP	1	RNA	RNA-Seq	UNC-LCCC	UNC-LCCC	ILLUMINA	Illumina	unaligned	UNCID_2257023.e766089b-b399-4231-ad1a-139c4283a5bd.130530_UNC9-SN296_0371_BC2528ACXX_7_GGCTAC.tar.gz	5492961654	8c4072100c3f88b423b4bc0569dce26e	8f213b5a-4195-4e14-9db2-251b5f543938	e766089b-b399-4231-ad1a-139c4283a5bd	e457eb5d-120e-41f4-8455-2ed8d534ff02	95e3e4d5-393d-418c-a3a9-2ec8d0ad14b3	HC	2013-10-31	2013-10-31	2013-10-31	Live	TCGA-HC-A632	2013-10-15	4	5	9	T3a	high	High	NO
TCGA	TCGA-HC-A76W-01A-11R-A33R-07	PRAD	Prostate adenocarcinoma	TP	1	RNA	RNA-Seq	UNC-LCCC	UNC-LCCC	ILLUMINA	Illumina	unaligned	UNCID_2362674.94399af6-33b3-4622-a5b1-d2e446061980.131217_UNC15-SN850_0343_AC330UACXX_5_AGTTCC.tar.gz	6019737949	20d6935209c9d0d87596fcd9154fe428	02a3dc8d-9178-4773-85d2-d0b0218b0be5	94399af6-33b3-4622-a5b1-d2e446061980	5f69ca7d-f8e0-4f5b-9987-1e5c234eb759	67c95255-97f0-41ee-99a3-cec801512829	HC	2014-02-27	2014-02-27	2014-02-27	Live	TCGA-HC-A76W	2014-3-28	3	4	7	T3b	high	High	NO
TCGA	TCGA-J4-8198-01A-11R-2263-07	PRAD	Prostate adenocarcinoma	TP	1	RNA	RNA-Seq	UNC-LCCC	UNC-LCCC	ILLUMINA	Illumina	unaligned	UNCID_2173337.2cb1479d-b88e-42a6-a576-e519c98689ca.120814_UNC12-SN629_0220_AD13JAACXX_4_CGATGT.tar.gz	7840498433	d6249d20c9828c07cd799bf2d396de6f	5e98d231-92c6-4ec7-aa06-636bb0413e99	2cb1479d-b88e-42a6-a576-e519c98689ca	a1e64294-1264-498d-b18b-c9b4c729c2f2	6dc2c1b2-ec10-47c9-bde1-72ecb64e258e	J4	2013-09-09	2013-09-09	2013-09-09	Live	TCGA-J4-8198	2012-6-6	4	3	7	T3b	high	High	NO
TCGA	TCGA-J4-A6G1-01A-11R-A311-07	PRAD	Prostate adenocarcinoma	TP	1	RNA	RNA-Seq	UNC-LCCC	UNC-LCCC	ILLUMINA	Illumina	unaligned	UNCID_2256692.a9444bb5-5136-4a9a-b734-167ce00dd040.130722_UNC9-SN296_0385_AD2F28ACXX_7_GATCAG.tar.gz	5778615567	7a4b51a6534c4940c4a6a58ae4a093f5	20f3fa71-1c79-4776-9baf-9b589d190fbc	a9444bb5-5136-4a9a-b734-167ce00dd040	f9f136a5-3ccb-42b3-ba60-c667fbb0846d	bdc630d2-a384-44e2-890d-046bc2c6d0a2	J4	2013-10-31	2013-10-31	2013-10-31	Live	TCGA-J4-A6G1	2013-9-12	4	4	8	T3a	high	High	NO
TCGA	TCGA-J9-A52C-01A-11R-A26U-07	PRAD	Prostate adenocarcinoma	TP	1	RNA	RNA-Seq	UNC-LCCC	UNC-LCCC	ILLUMINA	Illumina	unaligned	UNCID_2178476.77d1e365-4ccc-4b1a-aa0d-cda00b246ba4.130328_UNC10-SN254_0443_AD238RACXX_1_GATCAG.tar.gz	3643754912	8ad7da725ab683d9831e6c484384c52f	b5b0e797-db9a-4ba3-b49b-b77add83bd5d	77d1e365-4ccc-4b1a-aa0d-cda00b246ba4	1940166e-aedc-4dc5-90a5-609871f9f7da	f7d1a942-2afa-4aec-b70a-4eeecddb5b7d	J9	2013-09-12	2013-09-12	2013-09-12	Live	TCGA-J9-A52C	2013-3-14	4	5	9	T3b	high	High	NO
TCGA	TCGA-J9-A52D-01A-11R-A29R-07	PRAD	Prostate adenocarcinoma	TP	1	RNA	RNA-Seq	UNC-LCCC	UNC-LCCC	ILLUMINA	Illumina	unaligned	UNCID_2664301.f73e06ac-aa61-45be-b666-83279a7fb908.130530_UNC9-SN296_0371_BC2528ACXX_8_GTTTCG.tar.gz	5798767582	f3163cb518f174f1d94c8ecc2d88531c	a95cd82f-c371-448d-b5be-09debd1fc47a	f73e06ac-aa61-45be-b666-83279a7fb908	c03ae0f2-dde3-47e8-a046-ce85c86dd77d	d2feded2-c367-4561-91af-9d0c7fc6638f	J9	2014-12-09	2014-12-09	2014-12-09	Live	TCGA-J9-A52D	2014-4-9	4	5	9	T3a	high	High	NO
TCGA	TCGA-J9-A8CK-01A-11R-A352-07	PRAD	Prostate adenocarcinoma	TP	1	RNA	RNA-Seq	UNC-LCCC	UNC-LCCC	ILLUMINA	Illumina	unaligned	UNCID_2409300.ecb89f0a-31a4-428f-b2be-f882d55a146c.140304_UNC14-SN744_0400_AC3LWGACXX_6_CGTACG.tar.gz	5697501713	f28621e08d25a7785cccf40721e17ceb	0e7ec1b4-3324-4f9d-91c0-e3e645852518	ecb89f0a-31a4-428f-b2be-f882d55a146c	eb80244a-5f20-49a8-8f73-e92c14395895	befc6582-0e80-4d57-9d8c-6f15f5e85e37	J9	2014-04-16	2014-04-16	2014-04-16	Live	TCGA-J9-A8CK	2015-2-6	4	5	9	T3a	high	High	NO
TCGA	TCGA-KK-A59V-01A-11R-A29R-07	PRAD	Prostate adenocarcinoma	TP	1	RNA	RNA-Seq	UNC-LCCC	UNC-LCCC	ILLUMINA	Illumina	unaligned	UNCID_2256930.d8012229-3666-4380-9d2a-2beaca772242.130530_UNC9-SN296_0371_BC2528ACXX_8_TTAGGC.tar.gz	5518482763	5d311e66a4bd4def4251a82ad0a14275	fa1adf14-680f-46a6-95cb-ba8609dbaa1f	d8012229-3666-4380-9d2a-2beaca772242	9e48644f-d498-42b0-871b-d11f676241e2	661e975a-2420-4adf-869b-9d66f4f03399	KK	2013-10-31	2013-10-31	2013-10-31	Live	TCGA-KK-A59V	2014-3-27	4	5	9	T3b	high	High	NO
TCGA	TCGA-KK-A59Y-01A-11R-A26U-07	PRAD	Prostate adenocarcinoma	TP	1	RNA	RNA-Seq	UNC-LCCC	UNC-LCCC	ILLUMINA	Illumina	unaligned	UNCID_2178453.08a5e204-0002-4148-8b87-bbb9b490e825.130328_UNC10-SN254_0443_AD238RACXX_3_AGTCAA.tar.gz	4150933850	11b3b18b302b978d3295d40dd2e18f67	94c8c374-3d3b-4ebc-bb7b-af832be0faa4	08a5e204-0002-4148-8b87-bbb9b490e825	4c197d76-daf6-474d-b561-ded42905f52a	f1ca4735-9aa5-4598-8b8a-d2df857273c8	KK	2013-09-12	2013-09-12	2013-09-12	Live	TCGA-KK-A59Y	2013-5-28	4	5	9	T3a	high	High	NO
TCGA	TCGA-KK-A6E1-01A-11R-A311-07	PRAD	Prostate adenocarcinoma	TP	1	RNA	RNA-Seq	UNC-LCCC	UNC-LCCC	ILLUMINA	Illumina	unaligned	UNCID_2256540.b38350db-b102-4a38-9edb-0089ca95840b.130723_UNC9-SN296_0386_BC2E4WACXX_1_GATCAG.tar.gz	5492195905	d1875b829a2fbe94036c3719b3f4d252	17b8049d-df3b-4891-875c-b2a077f2af7a	b38350db-b102-4a38-9edb-0089ca95840b	deb57bd8-545f-477a-9a86-6bc6db257270	96790c2c-2e6e-487f-a575-b9f1252ce972	KK	2013-10-31	2013-10-31	2013-10-31	Live	TCGA-KK-A6E1	2014-3-28	4	5	9	T3b	high	High	NO
TCGA	TCGA-KK-A6E5-01A-11R-A311-07	PRAD	Prostate adenocarcinoma	TP	1	RNA	RNA-Seq	UNC-LCCC	UNC-LCCC	ILLUMINA	Illumina	unaligned	UNCID_2256518.a9e18d77-7074-49d6-b686-fa7d3463d156.130723_UNC9-SN296_0386_BC2E4WACXX_1_ATCACG.tar.gz	5909369220	7d2d5c878d3c119482e93746b1261869	a02e2bce-c26b-495c-b7b3-7171ea746c18	a9e18d77-7074-49d6-b686-fa7d3463d156	0fb599ce-5e10-4571-8160-4f5160791a3f	a0a82f7b-1761-4002-b494-3b0887292651	KK	2013-10-31	2013-10-31	2013-10-31	Live	TCGA-KK-A6E5	2014-3-27	4	3	7	T3b	high	High	NO
TCGA	TCGA-KK-A6E6-01A-11R-A311-07	PRAD	Prostate adenocarcinoma	TP	1	RNA	RNA-Seq	UNC-LCCC	UNC-LCCC	ILLUMINA	Illumina	unaligned	UNCID_2256480.79922276-6e00-4f17-851f-554f52f71520.130723_UNC9-SN296_0386_BC2E4WACXX_2_ACTTGA.tar.gz	5661396103	fb05a3ae78811dbf001df02ae4d50f6b	41fde786-cbfb-4c11-8696-fe20f90f062a	79922276-6e00-4f17-851f-554f52f71520	e377f873-c0d1-4810-9f3d-e551723858e1	f3ae5486-0f79-48aa-b10e-352d36bd2afd	KK	2013-10-31	2013-10-31	2013-10-31	Live	TCGA-KK-A6E6	2014-3-27	4	5	9	T3a	high	High	NO
TCGA	TCGA-KK-A6E8-01A-11R-A31N-07	PRAD	Prostate adenocarcinoma	TP	1	RNA	RNA-Seq	UNC-LCCC	UNC-LCCC	ILLUMINA	Illumina	unaligned	UNCID_2256393.246b4ac3-ceec-41c2-bab9-ed88baf668ae.130807_UNC12-SN629_0325_BD2BD7ACXX_5_TTAGGC.tar.gz	5867574339	9a7787fc84c90f02f99868c9fd4e752c	ae45b522-9c8a-4d65-b121-684ae142b550	246b4ac3-ceec-41c2-bab9-ed88baf668ae	8990ce28-c671-4487-8dda-864f0675bbb3	eaa8850b-9a03-40c4-ab17-fe8b405b4fed	KK	2013-10-31	2013-10-31	2013-10-31	Live	TCGA-KK-A6E8	2014-3-27	4	5	9	T2c	high	High	NO
TCGA	TCGA-KK-A8I8-01A-11R-A36G-07	PRAD	Prostate adenocarcinoma	TP	1	RNA	RNA-Seq	UNC-LCCC	UNC-LCCC	ILLUMINA	Illumina	unaligned	UNCID_2479347.532e3276-07d4-4e86-a955-4f474bc8ae36.140318_UNC14-SN744_0403_AC3M3WACXX_1_TTAGGC.tar.gz	4453544351	c6b0bc26a8253c694a208b22da61ca76	10b80ec1-0c1d-4bca-adc0-eba2f37ef557	532e3276-07d4-4e86-a955-4f474bc8ae36	30fa311b-05a2-43e4-9edc-02b327898132	0c50f404-d92a-4d72-b085-a4d258b941b0	KK	2014-06-21	2014-06-20	2014-06-21	Live	TCGA-KK-A8I8	2014-8-18	4	5	9	T3b	high	High	NO
TCGA	TCGA-KK-A8IA-01A-11R-A36G-07	PRAD	Prostate adenocarcinoma	TP	1	RNA	RNA-Seq	UNC-LCCC	UNC-LCCC	ILLUMINA	Illumina	unaligned	UNCID_2479307.fbf9c35e-9b03-4c5e-a065-0265ae35a409.140318_UNC14-SN744_0403_AC3M3WACXX_1_CGATGT.tar.gz	6966424633	98d5b0f787beee18a06a559c57047136	b1ddcce9-a52d-4eea-8d63-201801950007	fbf9c35e-9b03-4c5e-a065-0265ae35a409	17916c4e-febe-48c6-b475-ad29397425e8	7c6fe384-485c-423a-8f84-b8bc6c3100ad	KK	2014-06-24	2014-06-20	2014-06-24	Live	TCGA-KK-A8IA	2014-8-18	4	5	9	T3b	high	High	NO
TCGA	TCGA-KK-A8ID-01A-11R-A36G-07	PRAD	Prostate adenocarcinoma	TP	1	RNA	RNA-Seq	UNC-LCCC	UNC-LCCC	ILLUMINA	Illumina	unaligned	UNCID_2479329.dc0bcf42-993d-4119-b91e-399a639c1480.140325_UNC11-SN627_0349_AC3KB8ACXX_8_AGTCAA.tar.gz	6573896334	243650598c762ec60e19c65bea3c2979	6cde473c-3c8d-4331-b175-7f47843025c0	dc0bcf42-993d-4119-b91e-399a639c1480	717c0fd3-527b-4d5e-a9ab-0f141fcc84e8	ecb5e501-1682-4dab-988d-70b8f01c470f	KK	2014-06-17	2014-06-17	2014-06-17	Live	TCGA-KK-A8ID	2014-8-18	5	4	9	T3b	high	High	NO
TCGA	TCGA-KK-A8IK-01A-11R-A36G-07	PRAD	Prostate adenocarcinoma	TP	1	RNA	RNA-Seq	UNC-LCCC	UNC-LCCC	ILLUMINA	Illumina	unaligned	UNCID_2479340.2d669bc4-fb4b-4db9-b6a3-f54dde950056.140318_UNC14-SN744_0403_AC3M3WACXX_4_TGACCA.tar.gz	5173377856	456ef21f74f5ac614d2d672acc54d928	57c637a1-86a9-4f65-a83f-bdbc5db341d9	2d669bc4-fb4b-4db9-b6a3-f54dde950056	d4f4ddc1-cfd7-4c57-ade6-4f32cb7ffd85	a3a4c83f-c775-4c69-9179-a726379e0fb2	KK	2014-06-21	2014-06-20	2014-06-21	Live	TCGA-KK-A8IK	2014-8-28	4	5	9	T2c	high	High	NO
TCGA	TCGA-M7-A723-01A-12R-A32O-07	PRAD	Prostate adenocarcinoma	TP	1	RNA	RNA-Seq	UNC-LCCC	UNC-LCCC	ILLUMINA	Illumina	unaligned	UNCID_2322526.d139f13a-72aa-4bd8-bee2-c60c6bb016f2.131021_UNC9-SN296_0409_BC2M6NACXX_6_GTTTCG.tar.gz	5537582064	2e0a6e1acff838e408199d470dfbb03d	84e884f2-4ac5-4119-852b-3cfb7436a635	d139f13a-72aa-4bd8-bee2-c60c6bb016f2	e27bc39b-54f1-47b5-ac8f-3245dce690f4	680c945d-7bff-47a6-a520-9aaa677fa7ed	M7	2014-01-16	2014-01-16	2014-01-16	Live	TCGA-M7-A723	2013-12-10	4	3	7	T3b	high	High	NO
TCGA	TCGA-M7-A725-01A-12R-A32O-07	PRAD	Prostate adenocarcinoma	TP	1	RNA	RNA-Seq	UNC-LCCC	UNC-LCCC	ILLUMINA	Illumina	unaligned	UNCID_2322746.2faac3f0-67e2-433a-ad56-c43e794c7fee.131008_UNC11-SN627_0326_AC2KLPACXX_5_CGATGT.tar.gz	6829030878	f553239f1a3ffc9d6cee07defdbb9971	2a7abcf8-b8cb-4e9a-a9aa-5e434786b820	2faac3f0-67e2-433a-ad56-c43e794c7fee	fca0331b-8096-40e8-b292-d438370c37c9	4c99bbf0-3c72-4704-be63-560e6a697b41	M7	2014-01-17	2014-01-16	2014-01-17	Live	TCGA-M7-A725	2013-12-10	4	3	7	T3b	high	High	NO
TCGA	TCGA-MG-AAMC-01A-11R-A41O-07	PRAD	Prostate adenocarcinoma	TP	1	RNA	RNA-Seq	UNC-LCCC	UNC-LCCC	ILLUMINA	Illumina	unaligned	UNCID_2642507.1747f562-8e96-47e6-96ab-26f34d54b4bd.140820_UNC17-D00216_0240_AC5FB2ACXX_6_GAGTGG.tar.gz	4337429966	dd31906f54f1711aff8e5c110479b229	dbd8dd9c-54a4-4a42-be22-05aea3332c1b	1747f562-8e96-47e6-96ab-26f34d54b4bd	9c8447ac-5b26-4558-8bfd-f0e7046c1fb9	aca72f05-77b0-4bf3-aa43-ed10c3898c9f	MG	2014-10-21	2014-10-21	2014-10-21	Live	TCGA-MG-AAMC	2014-7-28	4	5	9	T3a	high	High	NO
TCGA	TCGA-SU-A7E7-01A-22R-A33R-07	PRAD	Prostate adenocarcinoma	TP	1	RNA	RNA-Seq	UNC-LCCC	UNC-LCCC	ILLUMINA	Illumina	unaligned	UNCID_2358861.041bbea8-d1fe-4f96-be85-67a95e651044.140102_UNC15-SN850_0344_AC384WACXX_5_ATCACG.tar.gz	5862990108	69e0c4b0e04322a425c187a9c6afa05b	dca38838-0358-4d0d-9f2b-e15701b57d95	041bbea8-d1fe-4f96-be85-67a95e651044	2648c3c9-9884-4a0c-96aa-61130cd289ea	3908ad4b-e278-422c-8ede-e4c942f9b451	SU	2014-02-25	2014-02-25	2014-02-25	Live	TCGA-SU-A7E7	2014-1-24	5	3	8	T2b	high	High	NO
TCGA	TCGA-V1-A8MG-01A-11R-A36G-07	PRAD	Prostate adenocarcinoma	TP	1	RNA	RNA-Seq	UNC-LCCC	UNC-LCCC	ILLUMINA	Illumina	unaligned	UNCID_2479173.b1c64c55-b558-44b3-b617-a84d6b493d82.140318_UNC14-SN744_0403_AC3M3WACXX_6_CAGATC.tar.gz	3779019955	746b85b48a9c29f560566754afe733b4	a8e5f6c7-b6c6-47ce-80dd-c9fb78f0574e	b1c64c55-b558-44b3-b617-a84d6b493d82	301c4c32-bc66-4328-8dcf-fe3dd66fbde2	c5b627da-4a3c-4dd9-8556-da2cb78388f0	V1	2014-06-24	2014-06-20	2014-06-24	Live	TCGA-V1-A8MG	2014-7-23	3	4	7	T3b	high	High	NO
TCGA	TCGA-V1-A8WV-01A-11R-A37L-07	PRAD	Prostate adenocarcinoma	TP	1	RNA	RNA-Seq	UNC-LCCC	UNC-LCCC	ILLUMINA	Illumina	unaligned	UNCID_2545661.bfb7a272-3b86-4d5d-a3df-6aea8fd3b66b.140424_UNC12-SN629_0365_AC4368ACXX_8_CCGTCC.tar.gz	4758246674	b268fc88b49cc55841668580ac743908	b05b2559-ea70-40db-8514-4d7881b613aa	bfb7a272-3b86-4d5d-a3df-6aea8fd3b66b	8e5b1d47-7d92-4d28-8186-4176ada96672	0d44c6bb-2ff0-4ed6-8c38-f58b5cfa2530	V1	2014-07-23	2014-07-23	2014-07-23	Live	TCGA-V1-A8WV	2014-7-15	4	5	9	T3b	high	High	NO
TCGA	TCGA-V1-A9O9-01A-11R-A41O-07	PRAD	Prostate adenocarcinoma	TP	1	RNA	RNA-Seq	UNC-LCCC	UNC-LCCC	ILLUMINA	Illumina	unaligned	UNCID_2642362.dda7df91-6e67-46d3-bfdc-d5bde725f44c.140820_UNC17-D00216_0240_AC5FB2ACXX_7_GTTTCG.tar.gz	6604942766	f078812c6a65365d6b27f58dd5d5caf6	c44620f5-abb8-4b77-85c1-234276915476	dda7df91-6e67-46d3-bfdc-d5bde725f44c	f6935f67-5c62-4774-8346-711f36f3b547	4c3d7972-4a67-4858-911f-57e20643aebb	V1	2014-10-18	2014-10-18	2014-10-18	Live	TCGA-V1-A9O9	2014-7-23	3	5	8	T3b	high	High	NO
TCGA	TCGA-V1-A9OA-01A-11R-A41O-07	PRAD	Prostate adenocarcinoma	TP	1	RNA	RNA-Seq	UNC-LCCC	UNC-LCCC	ILLUMINA	Illumina	unaligned	UNCID_2642361.434c7cb8-d131-46e0-a068-5345b5a77fff.140820_UNC17-D00216_0240_AC5FB2ACXX_7_GAGTGG.tar.gz	3702755759	efb25c09187eb2e3c754b4982f1bb725	ad031204-430f-4d49-a908-f9b896318715	434c7cb8-d131-46e0-a068-5345b5a77fff	a8396f6d-53e2-4664-a3e2-df061d022108	a4704150-38cd-4f08-b05e-548a526e0c79	V1	2014-10-18	2014-10-18	2014-10-18	Live	TCGA-V1-A9OA	2014-7-23	4	5	9	T3b	high	High	NO
TCGA	TCGA-V1-A9OH-01A-11R-A41O-07	PRAD	Prostate adenocarcinoma	TP	1	RNA	RNA-Seq	UNC-LCCC	UNC-LCCC	ILLUMINA	Illumina	unaligned	UNCID_2642343.4d83df74-09cf-4590-a15a-c5c583cbb639.140826_UNC9-SN296_0432_AC5CAJACXX_4_ATCACG.tar.gz	4127726034	278446749276396a400c8169ceeddf16	82dba9d6-4fa7-4e54-8838-9b6efb9ef562	4d83df74-09cf-4590-a15a-c5c583cbb639	6ef0fc2d-f274-4253-bec5-6dbd55953d76	e67e581c-fbb7-431a-b796-c3089843d96e	V1	2014-10-18	2014-10-18	2014-10-18	Live	TCGA-V1-A9OH	2014-7-23	4	4	8	T2b	high	High	NO
TCGA	TCGA-V1-A9OX-01A-11R-A41O-07	PRAD	Prostate adenocarcinoma	TP	1	RNA	RNA-Seq	UNC-LCCC	UNC-LCCC	ILLUMINA	Illumina	unaligned	UNCID_2642346.af080299-4f21-42bb-8477-8d7414cdaf9f.140820_UNC17-D00216_0240_AC5FB2ACXX_8_GTGGCC.tar.gz	5044903967	979b484d5a0cee99836ee6519aeed1d3	b78ff767-60c9-4d17-a197-1f96709fbca1	af080299-4f21-42bb-8477-8d7414cdaf9f	14c2819b-9afc-4c89-849f-530e289d55bf	cd8ace8b-2a7d-4de9-82ad-bbae2d028df9	V1	2014-10-18	2014-10-18	2014-10-18	Live	TCGA-V1-A9OX	2014-7-23	3	5	8	T2c	high	High	NO
TCGA	TCGA-V1-A9Z8-01A-11R-A41O-07	PRAD	Prostate adenocarcinoma	TP	1	RNA	RNA-Seq	UNC-LCCC	UNC-LCCC	ILLUMINA	Illumina	unaligned	UNCID_2642505.6eb18bd6-15f9-42fb-a8d0-91c7fb0342ff.140826_UNC9-SN296_0432_AC5CAJACXX_2_ATCACG.tar.gz	4362509043	6def455acbb739a696d04a29ccfc4b15	2e27551c-77d9-4b52-9a90-c6addaed220c	6eb18bd6-15f9-42fb-a8d0-91c7fb0342ff	9bf4e7bb-6aa9-4be8-a7c3-e630ecff4dce	f328de54-f9c2-4280-8d37-35629b1148b1	V1	2014-10-21	2014-10-21	2014-10-21	Live	TCGA-V1-A9Z8	2014-7-23	5	4	9	T3b	high	High	NO
TCGA	TCGA-V1-A9Z9-01A-21R-A41O-07	PRAD	Prostate adenocarcinoma	TP	1	RNA	RNA-Seq	UNC-LCCC	UNC-LCCC	ILLUMINA	Illumina	unaligned	UNCID_2664297.7c626639-ebbc-472b-8ad0-239068f6d4e8.140826_UNC9-SN296_0432_AC5CAJACXX_5_TTAGGC.tar.gz	2185946007	42012d26aa805202403d643279d761f0	eae805f2-0622-4a49-bbaf-16bdc9ed4aab	7c626639-ebbc-472b-8ad0-239068f6d4e8	0885eb03-de9f-46ba-9c53-fb69c67ab9f0	296cc7a9-ad1e-45fc-a702-f100f0400817	V1	2014-12-09	2014-12-09	2014-12-09	Live	TCGA-V1-A9Z9	2014-7-23	4	5	9	T2c	high	High	NO
TCGA	TCGA-V1-A9ZG-01A-11R-A41O-07	PRAD	Prostate adenocarcinoma	TP	1	RNA	RNA-Seq	UNC-LCCC	UNC-LCCC	ILLUMINA	Illumina	unaligned	UNCID_2642427.e8f34083-66fe-43d4-9860-77427c481dcd.140815_UNC11-SN627_0375_BC59VCACXX_2_GTGAAA.tar.gz	6653721590	d92ff84e627150bbd6c3ebb9c4c8d71f	25f5799c-72d6-4744-88cc-e2db7c2d62a3	e8f34083-66fe-43d4-9860-77427c481dcd	dec99f86-622b-477f-a26a-98c954fb1f17	7c388e94-d897-4084-b657-437440012fee	V1	2014-10-19	2014-10-19	2014-10-19	Live	TCGA-V1-A9ZG	2014-7-23	4	5	9	T2c	high	High	NO
TCGA	TCGA-V1-A9ZK-01A-11R-A41O-07	PRAD	Prostate adenocarcinoma	TP	1	RNA	RNA-Seq	UNC-LCCC	UNC-LCCC	ILLUMINA	Illumina	unaligned	UNCID_2642375.4c0ca123-3b83-4a25-aa0f-fe1a593ea969.140820_UNC17-D00216_0241_BC5DBKACXX_1_TAGCTT.tar.gz	5944822624	6f53e7c81e8ac3f9600607607bb48b41	76ce373d-140a-41c9-9603-b8d834dfc365	4c0ca123-3b83-4a25-aa0f-fe1a593ea969	7dc62c0f-b82d-417f-89a7-4cb984a9d304	b860310f-6079-4c82-809e-44624e936f5f	V1	2014-10-18	2014-10-18	2014-10-18	Live	TCGA-V1-A9ZK	2014-10-23	4	4	8	T3b	high	High	NO
TCGA	TCGA-VN-A88I-01A-11R-A352-07	PRAD	Prostate adenocarcinoma	TP	1	RNA	RNA-Seq	UNC-LCCC	UNC-LCCC	ILLUMINA	Illumina	unaligned	UNCID_2409227.625d2894-bb92-450a-af72-013d81df221d.140312_UNC11-SN627_0348_AC3KRYACXX_7_CTTGTA.tar.gz	3991328395	5e1c5ace68e10f5aec6ebd966a914cf3	ac044049-4e32-418f-8467-e50958b3bf56	625d2894-bb92-450a-af72-013d81df221d	c3fd52fe-bdc2-4cca-91c7-590a192f80ed	1f2b8ff0-5945-4e70-a24c-fe0bdb0c962e	VN	2014-04-15	2014-04-15	2014-04-15	Live	TCGA-VN-A88I	2014-1-10	4	4	8	T3a	high	High	NO
TCGA	TCGA-VN-A88K-01A-11R-A352-07	PRAD	Prostate adenocarcinoma	TP	1	RNA	RNA-Seq	UNC-LCCC	UNC-LCCC	ILLUMINA	Illumina	unaligned	UNCID_2445279.f7aad847-52aa-4dc8-8ea5-6f1a4f47e2aa.140312_UNC11-SN627_0348_AC3KRYACXX_6_GTGAAA.tar.gz	5949511957	05eb247e4cfc56abec903481626e1066	aef4a789-c342-46ca-a6a8-de5896fb4120	f7aad847-52aa-4dc8-8ea5-6f1a4f47e2aa	a186c956-6756-4339-9793-494fe9b80c94	10734690-4930-4c58-a307-70eb4623e545	VN	2014-05-06	2014-05-06	2014-05-06	Live	TCGA-VN-A88K	2014-1-10	4	4	8	T3a	high	High	NO
TCGA	TCGA-VN-A88Q-01A-11R-A352-07	PRAD	Prostate adenocarcinoma	TP	1	RNA	RNA-Seq	UNC-LCCC	UNC-LCCC	ILLUMINA	Illumina	unaligned	UNCID_2408282.c44359a0-d7c7-45bc-80e7-5139d4a77234.140312_UNC11-SN627_0348_AC3KRYACXX_3_GTCCGC.tar.gz	5525429118	fca40b5a10b3ac5c95f5a3be7f8053c4	ef29f608-ac3b-4042-9264-fea81a8db0f0	c44359a0-d7c7-45bc-80e7-5139d4a77234	ab540819-9531-4e99-868a-751649f25e6a	5807f769-5be7-4d07-a415-033dabfacff2	VN	2014-04-15	2014-04-15	2014-04-15	Live	TCGA-VN-A88Q	2014-1-10	4	4	8	T2c	high	High	NO
TCGA	TCGA-VN-A943-01A-11R-A41O-07	PRAD	Prostate adenocarcinoma	TP	1	RNA	RNA-Seq	UNC-LCCC	UNC-LCCC	ILLUMINA	Illumina	unaligned	UNCID_2664299.c83c8992-5d92-4c1e-a59d-cf890ecb9bb4.140820_UNC17-D00216_0241_BC5DBKACXX_3_ATTCCT.tar.gz	2851269807	7821d62df56ece8ffcbda13337c9529a	58591d6d-eff4-47a3-91d0-61cf706e03f0	c83c8992-5d92-4c1e-a59d-cf890ecb9bb4	92f45022-ee76-418d-8f9e-c3509efda0c0	6cf3c393-09d1-49ca-a303-adf3e3622df7	VN	2014-12-09	2014-12-09	2014-12-09	Live	TCGA-VN-A943	2014-3-5	4	4	8	T2c	high	High	NO
TCGA	TCGA-VP-A872-01A-11R-A352-07	PRAD	Prostate adenocarcinoma	TP	1	RNA	RNA-Seq	UNC-LCCC	UNC-LCCC	ILLUMINA	Illumina	unaligned	UNCID_2408222.f8fba04c-cd45-4f85-8b75-dcf5426b7637.140312_UNC11-SN627_0348_AC3KRYACXX_7_GCCAAT.tar.gz	4205147203	f5b1da5d8c700aac50d0015601119694	af72557b-f523-4c96-b304-b9fd075e1206	f8fba04c-cd45-4f85-8b75-dcf5426b7637	7fc65e49-0401-4a36-8800-fd87b7927fc1	8d739c95-ceb7-4411-acd5-e9cbfc238023	VP	2014-04-15	2014-04-15	2014-04-15	Live	TCGA-VP-A872	2014-3-26	5	3	8	T3a	high	High	NO
TCGA	TCGA-VP-A876-01A-11R-A352-07	PRAD	Prostate adenocarcinoma	TP	1	RNA	RNA-Seq	UNC-LCCC	UNC-LCCC	ILLUMINA	Illumina	unaligned	UNCID_2406807.2099f0da-0318-4b94-a418-d6e6cf65454b.140318_UNC14-SN744_0403_AC3M3WACXX_7_ATCACG.tar.gz	4365937345	5e12318e9a02dcd8f1c5af67ca45410d	69968089-c636-4f5a-a1b2-a78ae18423c4	2099f0da-0318-4b94-a418-d6e6cf65454b	75d22d59-dec8-4f59-86c8-36b5e9f4fb0d	798db560-58b8-47eb-a8ca-05f7748891c5	VP	2014-04-14	2014-04-14	2014-04-14	Live	TCGA-VP-A876	2014-3-26	3	5	8	T2c	high	High	NO
TCGA	TCGA-VP-A879-01A-11R-A352-07	PRAD	Prostate adenocarcinoma	TP	1	RNA	RNA-Seq	UNC-LCCC	UNC-LCCC	ILLUMINA	Illumina	unaligned	UNCID_2409136.1cba2729-ee83-44a3-a21a-ad5359a2bbe3.140305_UNC13-SN749_0334_BC3L6VACXX_3_GTCCGC.tar.gz	5221579930	94af08fce35b7891e5b6c338a609bb12	67e97ec3-6ad9-48d5-a735-b57919f1662c	1cba2729-ee83-44a3-a21a-ad5359a2bbe3	11882dac-3ba3-40fa-8af4-174cba77881a	5937419c-28b9-401a-916a-a86d2e74b9c8	VP	2014-04-15	2014-04-15	2014-04-15	Live	TCGA-VP-A879	2014-4-7	4	5	9	T2b	high	High	NO
TCGA	TCGA-VP-A87H-01A-11R-A352-07	PRAD	Prostate adenocarcinoma	TP	1	RNA	RNA-Seq	UNC-LCCC	UNC-LCCC	ILLUMINA	Illumina	unaligned	UNCID_2407175.3aba16f9-47fe-419a-92d3-c73049adce2b.140318_UNC12-SN629_0354_AC3K7VACXX_3_CCGTCC.tar.gz	5461524445	5fba8012af16286753ad2761fcc24272	a3b69bed-3515-4e95-8448-4a55239d8680	3aba16f9-47fe-419a-92d3-c73049adce2b	661dc657-d2b3-44fa-b859-2c4ee42b0046	9b3b019c-b8d4-498c-905c-27dbd44afe20	VP	2014-04-14	2014-04-14	2014-04-14	Live	TCGA-VP-A87H	2014-3-28	4	5	9	T3b	high	High	NO
TCGA	TCGA-VP-AA1N-01A-31R-A41O-07	PRAD	Prostate adenocarcinoma	TP	1	RNA	RNA-Seq	UNC-LCCC	UNC-LCCC	ILLUMINA	Illumina	unaligned	UNCID_2642374.81f85c7b-5262-466b-b4fb-a4fe9febfe0a.140820_UNC17-D00216_0241_BC5DBKACXX_4_CGATGT.tar.gz	7249347382	b8d6a4df366f0158985965a6dd8b3b77	fdd034fb-6dde-4862-9ed0-cff014da8656	81f85c7b-5262-466b-b4fb-a4fe9febfe0a	ea953ce5-7082-41ff-8e38-760fe4100414	d80e5eab-10b0-470e-802e-8ba6c006f067	VP	2014-10-18	2014-10-18	2014-10-18	Live	TCGA-VP-AA1N	2014-3-31	5	4	9	T3a	high	High	NO
TCGA	TCGA-WW-A8ZI-01A-11R-A37L-07	PRAD	Prostate adenocarcinoma	TP	1	RNA	RNA-Seq	UNC-LCCC	UNC-LCCC	ILLUMINA	Illumina	unaligned	UNCID_2545506.effc8583-559f-4e01-bd93-11b39d95a290.140506_UNC15-SN850_0363_BC3YJYACXX_6_TGACCA.tar.gz	4944754274	0f60f00380f96b6f21f77b31097e8fed	1b3f11b0-3f9c-44e2-9255-8a03562f7d0e	effc8583-559f-4e01-bd93-11b39d95a290	abeb0894-862f-4035-a6d9-fe0ba61630a9	e377f5c9-452c-4aec-ba78-739e4aa6b844	WW	2014-07-23	2014-07-23	2014-07-23	Live	TCGA-WW-A8ZI	2014-3-26	4	4	8	T2c	high	High	NO
TCGA	TCGA-XJ-A83G-01A-11R-A352-07	PRAD	Prostate adenocarcinoma	TP	1	RNA	RNA-Seq	UNC-LCCC	UNC-LCCC	ILLUMINA	Illumina	unaligned	UNCID_2407616.585bed4d-5d57-4308-ab8e-7a0f97e48153.140312_UNC15-SN850_0357_AC3M7FACXX_3_GATCAG.tar.gz	4451537595	139f85665c71dfaf679094d53237ee20	b870bf6f-f7f7-4aac-8654-309ab111c3ca	585bed4d-5d57-4308-ab8e-7a0f97e48153	bf428d43-2da6-43fc-bd62-7cbff84e95ec	853395ad-9986-4800-8c7f-070f5552a5f8	XJ	2014-04-15	2014-04-15	2014-04-15	Live	TCGA-XJ-A83G	2014-3-6	4	3	7	T3b	high	High	NO
TCGA	TCGA-XJ-A9DI-01A-11R-A37L-07	PRAD	Prostate adenocarcinoma	TP	1	RNA	RNA-Seq	UNC-LCCC	UNC-LCCC	ILLUMINA	Illumina	unaligned	UNCID_2545497.4eaaf094-c0d8-476e-ba5b-7d9861c1dd5b.140506_UNC15-SN850_0363_BC3YJYACXX_7_GGCTAC.tar.gz	4695334562	9ebe8ff3933bfae8c1053c9113d08865	357b5848-e779-4f9e-8a92-3530b6a106fa	4eaaf094-c0d8-476e-ba5b-7d9861c1dd5b	39a5aebe-acad-4141-aa5a-66228c4049f8	11a6ba1a-25f7-4f1f-a9de-723fabfaa018	XJ	2014-07-23	2014-07-23	2014-07-23	Live	TCGA-XJ-A9DI	2014-5-21	5	4	9	T3b	high	High	NO
TCGA	TCGA-XJ-A9DK-01A-11R-A37L-07	PRAD	Prostate adenocarcinoma	TP	1	RNA	RNA-Seq	UNC-LCCC	UNC-LCCC	ILLUMINA	Illumina	unaligned	UNCID_2544777.f4024393-b3f0-43b4-916e-4e92cb95c084.140509_UNC11-SN627_0357_BC4CGKACXX_5_GTCCGC.tar.gz	5369490411	bf8f51da327eebaa501a57c7c7cdf7e8	ae36c04b-45c0-4c5a-bdcf-dfdf857fc968	f4024393-b3f0-43b4-916e-4e92cb95c084	5a4d8694-947d-45e9-9a21-6de0f63837f0	36da3689-5b86-480d-8763-fefb7a73ad42	XJ	2014-07-22	2014-07-22	2014-07-22	Live	TCGA-XJ-A9DK	2014-5-21	4	4	8	T2c	high	High	NO
TCGA	TCGA-XK-AAIR-01A-11R-A41O-07	PRAD	Prostate adenocarcinoma	TP	1	RNA	RNA-Seq	UNC-LCCC	UNC-LCCC	ILLUMINA	Illumina	unaligned	UNCID_2664280.daca8915-ce62-4c6b-a268-c23de4aed85e.141031_UNC11-SN627_0387_AC5FAKACXX_7_ACTTGA.tar.gz	4983236977	8c13a4f525839afa9b3e05b54550a151	5e395749-4e39-43a9-899e-ec96e3df3e82	daca8915-ce62-4c6b-a268-c23de4aed85e	12d2b93e-a033-4b36-ae81-c15879eb40bd	75c3c1c1-0348-49c5-90a8-0f9c5aabe49f	XK	2014-12-09	2014-12-09	2014-12-09	Live	TCGA-XK-AAIR	2014-5-8	4	4	8	T2c	high	High	NO
TCGA	TCGA-XK-AAIV-01A-11R-A41O-07	PRAD	Prostate adenocarcinoma	TP	1	RNA	RNA-Seq	UNC-LCCC	UNC-LCCC	ILLUMINA	Illumina	unaligned	UNCID_2642342.822773fd-5a37-49ea-8064-c20738ecc24a.140826_UNC9-SN296_0432_AC5CAJACXX_5_ACAGTG.tar.gz	2958089209	7749450f4f4c5302e046249957f69292	4f2bdcbb-c507-49e4-91b4-f32a78caa362	822773fd-5a37-49ea-8064-c20738ecc24a	0e747c7e-3621-4d88-847c-86811655d908	272e6c54-e3b8-4113-ab8f-a51af3e72972	XK	2014-10-18	2014-10-18	2014-10-18	Live	TCGA-XK-AAIV	2014-5-8	5	5	10	T3b	high	High	NO
TCGA	TCGA-XK-AAJ3-01A-11R-A41O-07	PRAD	Prostate adenocarcinoma	TP	1	RNA	RNA-Seq	UNC-LCCC	UNC-LCCC	ILLUMINA	Illumina	unaligned	UNCID_2642424.81674433-89de-4024-aadc-fd8fede17699.140815_UNC11-SN627_0375_BC59VCACXX_3_GCCAAT.tar.gz	5466411844	a787b79df0c78322a46679504d308fa4	c5f1fe64-df67-47a4-9156-0f1267f063ee	81674433-89de-4024-aadc-fd8fede17699	06c9eb11-6018-4015-9fbe-b46886b2c3e0	8b21df1c-2190-4e34-b01f-e9d2e78b8a80	XK	2014-10-19	2014-10-19	2014-10-19	Live	TCGA-XK-AAJ3	2014-5-12	4	4	8	T3a	high	High	NO
TCGA	TCGA-XQ-A8TA-01A-11R-A36G-07	PRAD	Prostate adenocarcinoma	TP	1	RNA	RNA-Seq	UNC-LCCC	UNC-LCCC	ILLUMINA	Illumina	unaligned	UNCID_2479139.ae50d91a-35e2-4b18-8089-b18844a63b5e.140325_UNC11-SN627_0349_AC3KB8ACXX_2_GATCAG.tar.gz	6236648995	b56260735dd2d4785c61aecd90e3ae19	5e478b52-20b2-46f3-a234-47ea9e86284f	ae50d91a-35e2-4b18-8089-b18844a63b5e	b47791ba-85fd-41d0-ac1f-b6fa06f18e96	24ea6487-8770-452c-ab55-5baca00e1243	XQ	2014-06-20	2014-06-13	2014-06-20	Live	TCGA-XQ-A8TA	2015-1-26	5	5	10	[Not Available]	high	High	NO
TCGA	TCGA-XQ-A8TB-01A-11R-A36G-07	PRAD	Prostate adenocarcinoma	TP	1	RNA	RNA-Seq	UNC-LCCC	UNC-LCCC	ILLUMINA	Illumina	unaligned	UNCID_2479135.ad733fd8-9c1f-4552-88de-3bc50ec1a9ac.140325_UNC11-SN627_0349_AC3KB8ACXX_4_CTTGTA.tar.gz	5465561932	60159b9f9a5623337f648209c47f0a06	7bb0a399-b002-4995-bce0-d8d779a4b763	ad733fd8-9c1f-4552-88de-3bc50ec1a9ac	5277f041-f9fb-47c2-83f3-65ad230dd40a	49e270b1-8a45-4af9-b071-3a54845ff6fe	XQ	2014-06-24	2014-06-20	2014-06-24	Live	TCGA-XQ-A8TB	2015-1-26	4	5	9	T3b	high	High	NO
TCGA	TCGA-Y6-A9XI-01A-11R-A41O-07	PRAD	Prostate adenocarcinoma	TP	1	RNA	RNA-Seq	UNC-LCCC	UNC-LCCC	ILLUMINA	Illumina	unaligned	UNCID_2642422.20e1a03e-b18b-41ed-aaf4-95a5aefb4fbf.140815_UNC11-SN627_0375_BC59VCACXX_4_TGACCA.tar.gz	5438588265	ea98c5aecdcf2b014adf1dfa2f8790ac	87f8d364-122d-4eba-be90-b043d1b442d0	20e1a03e-b18b-41ed-aaf4-95a5aefb4fbf	c4ebb2eb-e1f0-4490-80f3-5cf0c40a3091	4ca78561-756f-4453-9cb1-34e119bcf140	Y6	2014-10-19	2014-10-19	2014-10-19	Live	TCGA-Y6-A9XI	2014-11-13	4	4	8	[Discrepancy]	high	High	NO
TCGA	TCGA-YL-A8HJ-01A-11R-A36G-07	PRAD	Prostate adenocarcinoma	TP	1	RNA	RNA-Seq	UNC-LCCC	UNC-LCCC	ILLUMINA	Illumina	unaligned	UNCID_2479331.de7d6e8a-7408-4011-be1a-52e3cc9fa61b.140325_UNC11-SN627_0349_AC3KB8ACXX_2_ACTTGA.tar.gz	6112035004	1c1eeae8ec46063f8a47a28fdb8efd36	413ab69f-4b54-4f92-97f0-85c3e7a178da	de7d6e8a-7408-4011-be1a-52e3cc9fa61b	666d8b0c-593f-4ec3-b16a-2dadbead8c32	dc782fd9-4012-41c2-b9b8-0b8a65423df0	YL	2014-06-24	2014-06-20	2014-06-24	Live	TCGA-YL-A8HJ	2014-3-13	4	5	9	T3b	high	High	NO
TCGA	TCGA-YL-A8HL-01A-11R-A36G-07	PRAD	Prostate adenocarcinoma	TP	1	RNA	RNA-Seq	UNC-LCCC	UNC-LCCC	ILLUMINA	Illumina	unaligned	UNCID_2479112.c291389a-1dfd-4eef-9542-7269a8bd797a.140404_UNC11-SN627_0350_BC3K66ACXX_4_TTAGGC.tar.gz	5474620250	b421df62530cf01a7746401bd563744e	ab21a8f1-f062-471c-905c-f7c40c1b77b1	c291389a-1dfd-4eef-9542-7269a8bd797a	ff52fa2f-bd12-4de0-9f5c-cd330ffb5fb3	4cd7f57c-fd19-4def-a5fb-dca3dbc10320	YL	2014-06-24	2014-06-20	2014-06-24	Live	TCGA-YL-A8HL	2014-3-13	4	5	9	T3b	high	High	NO
TCGA	TCGA-YL-A8SA-01A-21R-A37L-07	PRAD	Prostate adenocarcinoma	TP	1	RNA	RNA-Seq	UNC-LCCC	UNC-LCCC	ILLUMINA	Illumina	unaligned	UNCID_2544929.42b3e255-38df-41f7-a4b8-77510d467dd2.140508_UNC12-SN629_0367_AC3U9RACXX_4_GTTTCG.tar.gz	4566617527	38884f6368d4672ea045b46275653c45	ec9ea9f3-9e94-4270-83c7-f9ae70c40e47	42b3e255-38df-41f7-a4b8-77510d467dd2	2919afa2-3fee-43bd-ae68-e70718e73608	f2746759-b8e9-4744-8294-04aef28085d2	YL	2014-07-22	2014-07-22	2014-07-22	Live	TCGA-YL-A8SA	2014-4-25	4	4	8	T3b	high	High	NO
TCGA	TCGA-YL-A8SF-01A-11R-A37L-07	PRAD	Prostate adenocarcinoma	TP	1	RNA	RNA-Seq	UNC-LCCC	UNC-LCCC	ILLUMINA	Illumina	unaligned	UNCID_2544698.bac074d2-4e5b-4450-baee-749fc4a93c7a.140509_UNC11-SN627_0357_BC4CGKACXX_7_AGTTCC.tar.gz	6468037177	ec7d6543c1391ce03f5c4fca8db13233	092fe80f-07d7-4fc0-9da1-07348d1c996f	bac074d2-4e5b-4450-baee-749fc4a93c7a	fe7b283c-9cf4-4be2-8a3a-251a81a8d78f	9f016e40-6306-4fe6-b90c-38273e043c30	YL	2014-07-22	2014-07-22	2014-07-22	Live	TCGA-YL-A8SF	2014-4-25	4	4	8	T3b	high	High	NO
TCGA	TCGA-YL-A8SK-01B-21R-A37L-07	PRAD	Prostate adenocarcinoma	TP	1	RNA	RNA-Seq	UNC-LCCC	UNC-LCCC	ILLUMINA	Illumina	unaligned	UNCID_2545128.530578d1-044b-4423-bd9c-ae80a2d7fda1.140508_UNC12-SN629_0367_AC3U9RACXX_1_CGATGT.tar.gz	5521658653	750aeb6959f491a7836ae3f2eca38ef0	761ca51b-8591-4137-8bb9-0ebb788b4357	530578d1-044b-4423-bd9c-ae80a2d7fda1	159b47b2-dc7d-4856-9a00-454e27301e23	f5243ba4-684d-4401-a1a5-7713bcc9106e	YL	2014-07-22	2014-07-22	2014-07-22	Live	TCGA-YL-A8SK	2014-4-25	4	5	9	T3b	high	High	NO
TCGA	TCGA-YL-A8SL-01B-21R-A37L-07	PRAD	Prostate adenocarcinoma	TP	1	RNA	RNA-Seq	UNC-LCCC	UNC-LCCC	ILLUMINA	Illumina	unaligned	UNCID_2545146.20f7a673-eb82-4bfc-a757-096b2fc3f98b.140508_UNC12-SN629_0367_AC3U9RACXX_1_GATCAG.tar.gz	5180932468	21d5708069a528c69cd64ced1cf58f76	f45f11a2-8a3a-4f8a-a600-ae8204222150	20f7a673-eb82-4bfc-a757-096b2fc3f98b	23ebc73d-be3b-42f8-9390-bf18a21afc5c	6d07618c-dcf9-46e8-ba3a-f074cd091071	YL	2014-07-22	2014-07-22	2014-07-22	Live	TCGA-YL-A8SL	2014-4-25	4	4	8	T3b	high	High	NO
TCGA	TCGA-YL-A8SO-01B-31R-A37L-07	PRAD	Prostate adenocarcinoma	TP	1	RNA	RNA-Seq	UNC-LCCC	UNC-LCCC	ILLUMINA	Illumina	unaligned	UNCID_2544958.7471bd76-b32f-41a3-bf95-8752745a7e70.140508_UNC12-SN629_0367_AC3U9RACXX_2_GAGTGG.tar.gz	5000638010	e8b4f8989e01668136debf9a2cb90479	1447f193-7be8-4a60-be7b-5410124cadac	7471bd76-b32f-41a3-bf95-8752745a7e70	5e3d0e50-afb4-4d2d-b4d9-5f320c573ba3	88bc37da-78d5-4583-8029-f6a31adc8660	YL	2014-07-22	2014-07-22	2014-07-22	Live	TCGA-YL-A8SO	2014-4-27	4	5	9	T3a	high	High	NO
TCGA	TCGA-YL-A8SR-01B-11R-A37L-07	PRAD	Prostate adenocarcinoma	TP	1	RNA	RNA-Seq	UNC-LCCC	UNC-LCCC	ILLUMINA	Illumina	unaligned	UNCID_2544849.c3d6c3bb-8882-4033-855e-f164c03799cd.140509_UNC11-SN627_0357_BC4CGKACXX_4_CCGTCC.tar.gz	5381066776	ac50b75ec0b554ed250518fce3ee1bbd	0e564bf3-35ca-4f10-b2c7-074cde58be1c	c3d6c3bb-8882-4033-855e-f164c03799cd	cccdd4a2-ebf0-482d-b71c-9fe44414eec6	aa414e00-caef-47f7-ab78-82b2ba9a2200	YL	2014-07-22	2014-07-22	2014-07-22	Live	TCGA-YL-A8SR	2014-4-25	4	5	9	T3a	high	High	NO
TCGA	TCGA-YL-A9WH-01A-11R-A37L-07	PRAD	Prostate adenocarcinoma	TP	1	RNA	RNA-Seq	UNC-LCCC	UNC-LCCC	ILLUMINA	Illumina	unaligned	UNCID_2545042.abef0f85-b339-476f-bc5b-faded3ad6cf7.140508_UNC12-SN629_0367_AC3U9RACXX_2_ACTTGA.tar.gz	5896239007	e55f642899294e8e124a94c2546cc894	d208154c-1d1a-4650-9d7d-91784b96f9e7	abef0f85-b339-476f-bc5b-faded3ad6cf7	1bcb1132-a9fc-4f03-bbed-abaf80c7a24a	026fcc86-6f9d-4a61-aafe-97c8f6cc4ba5	YL	2014-07-22	2014-07-22	2014-07-22	Live	TCGA-YL-A9WH	2014-4-10	4	5	9	T3b	high	High	NO
TCGA	TCGA-YL-A9WI-01A-11R-A37L-07	PRAD	Prostate adenocarcinoma	TP	1	RNA	RNA-Seq	UNC-LCCC	UNC-LCCC	ILLUMINA	Illumina	unaligned	UNCID_2545026.2bb8de70-7555-4409-b667-c11b1fb716b5.140508_UNC12-SN629_0367_AC3U9RACXX_2_CGTACG.tar.gz	5041552643	eaafea82844f518749b6009c2c9a2056	f3d0c806-626a-4003-9dac-c10f42ea3190	2bb8de70-7555-4409-b667-c11b1fb716b5	2d70eacc-d0c3-4121-bd1a-a47d68ecede5	563e009c-c93d-46cc-867d-f5c89d9336d9	YL	2014-07-22	2014-07-22	2014-07-22	Live	TCGA-YL-A9WI	2014-4-10	4	5	9	T3a	high	High	NO
TCGA	TCGA-ZG-A8QW-01A-11R-A37L-07	PRAD	Prostate adenocarcinoma	TP	1	RNA	RNA-Seq	UNC-LCCC	UNC-LCCC	ILLUMINA	Illumina	unaligned	UNCID_2544928.b3079945-f405-4810-b7cc-efa81b3b46ad.140508_UNC12-SN629_0367_AC3U9RACXX_4_ATTCCT.tar.gz	3761396180	11b5932c5129667365ba16b21c624cb3	a4b174f6-4c98-4983-aee0-eba4f4d09115	b3079945-f405-4810-b7cc-efa81b3b46ad	f06c1ef4-bedd-4025-abf8-06f5e9c0821a	ef5058a4-054d-4fd2-876d-d3247d391c1b	ZG	2014-07-22	2014-07-22	2014-07-22	Live	TCGA-ZG-A8QW	2014-5-21	4	5	9	T3b	high	High	NO
TCGA	TCGA-ZG-A8QY-01A-11R-A37L-07	PRAD	Prostate adenocarcinoma	TP	1	RNA	RNA-Seq	UNC-LCCC	UNC-LCCC	ILLUMINA	Illumina	unaligned	UNCID_2544664.bd991045-7c0f-404b-b9e6-63086f9c816f.140509_UNC11-SN627_0357_BC4CGKACXX_8_AGTCAA.tar.gz	6265988398	234fd5575269781a83b73c935d437535	fa1460b7-c3f0-4fc0-87f3-28175e1f6b81	bd991045-7c0f-404b-b9e6-63086f9c816f	a6d467cf-6783-4885-8de5-95d32e922500	432df7ed-ade9-4643-b4e2-79bed9485eb9	ZG	2014-07-22	2014-07-22	2014-07-22	Live	TCGA-ZG-A8QY	2014-5-21	5	4	9	T3b	high	High	NO
TCGA	TCGA-ZG-A8QZ-01A-11R-A37L-07	PRAD	Prostate adenocarcinoma	TP	1	RNA	RNA-Seq	UNC-LCCC	UNC-LCCC	ILLUMINA	Illumina	unaligned	UNCID_2544616.8d4a6058-e687-4bb7-afdc-e9936fdc49b1.140509_UNC11-SN627_0357_BC4CGKACXX_8_GTGAAA.tar.gz	6017357348	1af72ed9fef1fd5e32d32479faff638e	09404ea4-709b-4dbe-af54-9c20b8943095	8d4a6058-e687-4bb7-afdc-e9936fdc49b1	daa9292e-8012-4aa2-8221-ad65fb1c7b78	1a2cf323-2c13-4ffb-91f7-1a6a3b627012	ZG	2014-07-22	2014-07-22	2014-07-22	Live	TCGA-ZG-A8QZ	2014-5-21	4	5	9	T3b	high	High	NO
TCGA	TCGA-ZG-A9KY-01A-11R-A41O-07	PRAD	Prostate adenocarcinoma	TP	1	RNA	RNA-Seq	UNC-LCCC	UNC-LCCC	ILLUMINA	Illumina	unaligned	UNCID_2642351.8083711c-418c-49d4-9717-0e494b50103e.140820_UNC17-D00216_0241_BC5DBKACXX_7_GCCAAT.tar.gz	7581219417	1c182e7aa9454856828a5f8deb00c9ae	5e28fdd2-2f7e-4fc0-b07e-85b207c8c9de	8083711c-418c-49d4-9717-0e494b50103e	adbf5bda-e2dc-4b25-8fb9-96d89093f77d	680b539d-25c4-4f00-9b1a-904f90c148c4	ZG	2014-10-18	2014-10-18	2014-10-18	Live	TCGA-ZG-A9KY	2014-7-17	5	4	9	T4	high	High	NO
TCGA	TCGA-ZG-A9L0-01A-11R-A41O-07	PRAD	Prostate adenocarcinoma	TP	1	RNA	RNA-Seq	UNC-LCCC	UNC-LCCC	ILLUMINA	Illumina	unaligned	UNCID_2664277.02fc78ec-68ae-4326-8df1-4f69850b5edd.141031_UNC11-SN627_0387_AC5FAKACXX_8_GATCAG.tar.gz	4457160759	fac79541889da6cdd723d3c162da7e1d	93ae3520-ff29-417c-9b50-eaad7ff76bed	02fc78ec-68ae-4326-8df1-4f69850b5edd	355e84e7-0d50-4bc2-a481-dfece2f8c687	7413d045-cedb-4ec6-95ea-6f7b676f800d	ZG	2014-12-09	2014-12-09	2014-12-09	Live	TCGA-ZG-A9L0	2014-7-17	5	4	9	T3b	high	High	NO
TCGA	TCGA-ZG-A9L1-01A-11R-A41O-07	PRAD	Prostate adenocarcinoma	TP	1	RNA	RNA-Seq	UNC-LCCC	UNC-LCCC	ILLUMINA	Illumina	unaligned	UNCID_2642340.adda35fc-181d-4a0c-9afe-f2bdd83ab087.140826_UNC9-SN296_0432_AC5CAJACXX_6_TAGCTT.tar.gz	3159146872	1c6a433f3c0d22c2bab689b1462f0132	217da1a0-aa7d-4cf0-818b-4ecca1e22440	adda35fc-181d-4a0c-9afe-f2bdd83ab087	083cc988-19a5-49b4-97c0-4e7bcc5d5c08	95115646-d495-40a4-9770-6700778e4ca9	ZG	2014-10-18	2014-10-18	2014-10-18	Live	TCGA-ZG-A9L1	2014-7-17	4	5	9	T3b	high	High	NO
TCGA	TCGA-ZG-A9L4-01A-11R-A41O-07	PRAD	Prostate adenocarcinoma	TP	1	RNA	RNA-Seq	UNC-LCCC	UNC-LCCC	ILLUMINA	Illumina	unaligned	UNCID_2642383.52371577-673b-43b9-ae0b-5dd12bd2dc32.140815_UNC9-SN296_0431_BC5AG8ACXX_1_CTTGTA.tar.gz	6725066782	6dcf6d55e31d2ead0743a1739db41385	d0bf066a-faf4-4536-a5cb-b9dbbb668caa	52371577-673b-43b9-ae0b-5dd12bd2dc32	c75bee57-d6da-4083-9be8-17c970b77fc7	e2d50dab-ce0f-460a-bdaf-53afc3a50f69	ZG	2014-10-19	2014-10-19	2014-10-19	Live	TCGA-ZG-A9L4	2014-7-17	5	4	9	T3b	high	High	NO
TCGA	TCGA-ZG-A9L5-01A-12R-A41O-07	PRAD	Prostate adenocarcinoma	TP	1	RNA	RNA-Seq	UNC-LCCC	UNC-LCCC	ILLUMINA	Illumina	unaligned	UNCID_2642509.8778e5a4-d61f-4fe0-a917-1f8036f85907.140820_UNC17-D00216_0241_BC5DBKACXX_7_ACTGAT.tar.gz	8889106694	0d9b3646ee484574a0fd69d31103b9ed	61ba586e-badb-411e-b890-b5e1dd0e2880	8778e5a4-d61f-4fe0-a917-1f8036f85907	e8f39c9e-0f1a-401c-9055-762b52bc77c7	1b59308e-48cc-4bd9-b990-c82154487522	ZG	2014-10-23	2014-10-23	2014-10-23	Live	TCGA-ZG-A9L5	2014-7-17	5	4	9	T4	high	High	NO
TCGA	TCGA-ZG-A9LB-01A-11R-A41O-07	PRAD	Prostate adenocarcinoma	TP	1	RNA	RNA-Seq	UNC-LCCC	UNC-LCCC	ILLUMINA	Illumina	unaligned	UNCID_2642349.5eef1fb4-f7a7-4e33-bb83-5f589f9a4642.140820_UNC17-D00216_0241_BC5DBKACXX_8_GATCAG.tar.gz	3694683495	dd30056fefe40823b75002e6e4e31666	3aea97c8-6969-40a8-be77-e8cdfe824843	5eef1fb4-f7a7-4e33-bb83-5f589f9a4642	ef974c39-8bac-486b-a395-9d1283e08028	ceec8847-7c94-47d4-aaf2-357b4fd20df3	ZG	2014-10-18	2014-10-18	2014-10-18	Live	TCGA-ZG-A9LB	2014-7-17	5	4	9	T3b	high	High	NO
TCGA	TCGA-ZG-A9LM-01A-11R-A41O-07	PRAD	Prostate adenocarcinoma	TP	1	RNA	RNA-Seq	UNC-LCCC	UNC-LCCC	ILLUMINA	Illumina	unaligned	UNCID_2642344.a79de49e-9b1c-4512-b6ed-df4a858c4875.140826_UNC9-SN296_0432_AC5CAJACXX_3_TAGCTT.tar.gz	6379866087	4606b858b0c85ad2f89712b9ffbd42af	001a9499-54e1-4e68-b57e-564b6e36e81d	a79de49e-9b1c-4512-b6ed-df4a858c4875	9357e8eb-1ce5-4c0f-a668-e5e7f3031d6c	bfbe6bf9-86c3-41db-9081-8832e8cbc059	ZG	2014-10-18	2014-10-18	2014-10-18	Live	TCGA-ZG-A9LM	2014-7-18	4	5	9	T3a	high	High	NO
TCGA	TCGA-ZG-A9LN-01A-11R-A41O-07	PRAD	Prostate adenocarcinoma	TP	1	RNA	RNA-Seq	UNC-LCCC	UNC-LCCC	ILLUMINA	Illumina	unaligned	UNCID_2664279.60e9a97e-8cf7-465c-9a31-7c0b714fbf95.141031_UNC11-SN627_0387_AC5FAKACXX_7_TAGCTT.tar.gz	4808753852	7b3168fa245b9a38169c5c260f7af763	87b6db35-4c32-420f-a9eb-767ee453b478	60e9a97e-8cf7-465c-9a31-7c0b714fbf95	1d2c5f72-cdca-4cc8-8a96-2abe10207356	18cd9543-b21c-41a8-b4d7-a8ba371cca22	ZG	2014-12-09	2014-12-09	2014-12-09	Live	TCGA-ZG-A9LN	2014-7-18	5	4	9	T3b	high	High	NO
TCGA	TCGA-ZG-A9LS-01A-12R-A41O-07	PRAD	Prostate adenocarcinoma	TP	1	RNA	RNA-Seq	UNC-LCCC	UNC-LCCC	ILLUMINA	Illumina	unaligned	UNCID_2642384.580772bc-57d8-4be2-ad7f-e4d0a8d754a4.140815_UNC9-SN296_0431_BC5AG8ACXX_1_ACTTGA.tar.gz	3241008719	1dea4648f3445ae5da7d796b56197830	e7aec80f-d7e6-4ee8-9e32-e37ea415f39c	580772bc-57d8-4be2-ad7f-e4d0a8d754a4	afa7d9a2-3998-4182-bf63-54895ed2de37	83c875f7-4734-434c-9417-05816fe9ce56	ZG	2014-10-20	2014-10-20	2014-10-20	Live	TCGA-ZG-A9LS	2014-7-18	5	4	9	T3b	high	High	NO
TCGA	TCGA-ZG-A9LU-01A-11R-A41O-07	PRAD	Prostate adenocarcinoma	TP	1	RNA	RNA-Seq	UNC-LCCC	UNC-LCCC	ILLUMINA	Illumina	unaligned	UNCID_2642382.39c01e87-6cb4-47f5-9ecd-be16781ef1f2.140815_UNC9-SN296_0431_BC5AG8ACXX_1_AGTTCC.tar.gz	3150326130	039138907de61530b58b456829a4cd82	0fe51dbd-e9ff-4efb-927b-05957978a273	39c01e87-6cb4-47f5-9ecd-be16781ef1f2	610603d0-43fb-4a4e-b368-d143e6c61802	ded8e46f-e309-4ff1-aee0-85bab613cc00	ZG	2014-10-19	2014-10-19	2014-10-19	Live	TCGA-ZG-A9LU	2014-7-18	5	4	9	T3a	high	High	NO
TCGA	TCGA-ZG-A9LY-01A-11R-A41O-07	PRAD	Prostate adenocarcinoma	TP	1	RNA	RNA-Seq	UNC-LCCC	UNC-LCCC	ILLUMINA	Illumina	unaligned	UNCID_2642380.c672c2b4-da56-4584-9126-4d59b5cecc1b.140821_UNC11-SN627_0376_AC5FE5ACXX_1_ATCACG.tar.gz	5636244850	1dba3ac1003f8ba122acb602313fbc65	7ae317a7-4e30-412e-9eed-2679ec0ad776	c672c2b4-da56-4584-9126-4d59b5cecc1b	3de1a86b-aaeb-4f0d-9f32-1fda924198d7	1c2a0f48-b53c-4c9a-bb84-b7455c25e3c8	ZG	2014-10-19	2014-10-19	2014-10-19	Live	TCGA-ZG-A9LY	2014-7-18	4	5	9	T3b	high	High	NO
TCGA	TCGA-ZG-A9M4-01A-11R-A41O-07	PRAD	Prostate adenocarcinoma	TP	1	RNA	RNA-Seq	UNC-LCCC	UNC-LCCC	ILLUMINA	Illumina	unaligned	UNCID_2642378.9c1dbf62-a42a-4a60-84bb-98715d9a4b60.140821_UNC11-SN627_0376_AC5FE5ACXX_7_GATCAG.tar.gz	5636530283	1364378e9430871290af6f55ff1db871	6b122ed9-5f57-4e65-a4ee-24b7ea4a4cba	9c1dbf62-a42a-4a60-84bb-98715d9a4b60	9b5d36b2-8b46-48a4-afa7-0e1936f2d315	611eed41-249d-49bc-b64a-cfb19abe7f47	ZG	2014-10-19	2014-10-19	2014-10-19	Live	TCGA-ZG-A9M4	2014-7-18	5	4	9	T3b	high	High	NO
TCGA	TCGA-ZG-A9MC-01A-31R-A41O-07	PRAD	Prostate adenocarcinoma	TP	1	RNA	RNA-Seq	UNC-LCCC	UNC-LCCC	ILLUMINA	Illumina	unaligned	UNCID_2642379.d992a3c1-fe30-4d15-a4e6-4e250e834da2.140821_UNC11-SN627_0376_AC5FE5ACXX_2_GGCTAC.tar.gz	4398833412	d5ca7372833d092336204e110024af68	02e1b693-d9d6-4a55-858b-d0e5d56010e9	d992a3c1-fe30-4d15-a4e6-4e250e834da2	7efc26b2-eff9-4f1e-9f4b-f26af072c84a	5c19c643-d935-46bd-b7b9-1e2f2342af28	ZG	2014-10-19	2014-10-19	2014-10-19	Live	TCGA-ZG-A9MC	2014-7-18	5	4	9	T3b	high	High	NO
TCGA	TCGA-ZG-A9N3-01A-11R-A41O-07	PRAD	Prostate adenocarcinoma	TP	1	RNA	RNA-Seq	UNC-LCCC	UNC-LCCC	ILLUMINA	Illumina	unaligned	UNCID_2664298.2ee45f38-cb92-4e91-acea-e454a13f59d9.140826_UNC9-SN296_0432_AC5CAJACXX_3_GTGGCC.tar.gz	2424799967	fd3d67aa88606fb7ffe7f6edb913ce5f	aa938bcc-581e-4da4-971e-da272b8f5d6f	2ee45f38-cb92-4e91-acea-e454a13f59d9	305b0b57-5952-43c7-9063-7bcd954eb44d	473e6120-b20d-4358-acb0-c65a35e20d6a	ZG	2014-12-09	2014-12-09	2014-12-09	Live	TCGA-ZG-A9N3	2014-7-18	5	4	9	T3b	high	High	NO
TCGA	TCGA-ZG-A9ND-01A-11R-A41O-07	PRAD	Prostate adenocarcinoma	TP	1	RNA	RNA-Seq	UNC-LCCC	UNC-LCCC	ILLUMINA	Illumina	unaligned	UNCID_2642339.35a82435-e313-4206-b328-b2b1db736aef.140826_UNC9-SN296_0432_AC5CAJACXX_6_CGTACG.tar.gz	3244601051	fa29f5ffba6ef1f043b481408766c168	4a421da1-14b6-4a79-9525-a3ea195f71f4	35a82435-e313-4206-b328-b2b1db736aef	348c2bf3-2146-4990-9adf-fa6968b4f072	949f85dd-0d5d-4b3f-a7a9-a2ddc5becf3b	ZG	2014-10-18	2014-10-18	2014-10-18	Live	TCGA-ZG-A9ND	2014-7-18	5	4	9	T3a	high	High	NO
TCGA	TCGA-ZG-A9NI-01A-11R-A41O-07	PRAD	Prostate adenocarcinoma	TP	1	RNA	RNA-Seq	UNC-LCCC	UNC-LCCC	ILLUMINA	Illumina	unaligned	UNCID_2642381.ed5fb1bc-ffb9-4946-89e0-73635d84f448.140815_UNC9-SN296_0431_BC5AG8ACXX_2_CTTGTA.tar.gz	3657141255	75f2856341e0690eba2ba7601d8653e3	8ea2e857-dfc7-4092-95b3-c0938de50fe8	ed5fb1bc-ffb9-4946-89e0-73635d84f448	03c15d06-b81e-433c-9de4-906cba91539f	c73b6467-a0df-4a95-8917-34860f04d92b	ZG	2014-10-19	2014-10-19	2014-10-19	Live	TCGA-ZG-A9NI	2014-7-18	5	4	9	T3b	high	High	NO
TCGA	TCGA-2A-A8VO-01A-11R-A37L-07	PRAD	Prostate adenocarcinoma	TP	1	RNA	RNA-Seq	UNC-LCCC	UNC-LCCC	ILLUMINA	Illumina	unaligned	UNCID_2545279.20a779a3-04ab-4080-b11d-ed7b22fcd2da.140502_UNC12-SN629_0366_AC3UT1ACXX_5_ATTCCT.tar.gz	4147289365	8cec16ad3427314b53958f2cb8c81a63	3a1e91da-0129-439d-8885-63ffd7b0a601	20a779a3-04ab-4080-b11d-ed7b22fcd2da	91c0d161-2b59-4b7a-8c19-6d26dea31849	0bd35529-3416-42dd-a96a-4511a329760a	2A	2014-07-23	2014-07-23	2014-07-23	Live	TCGA-2A-A8VO	2014-3-30	3	3	6	T3a	intermediate	High	NO
TCGA	TCGA-2A-A8W1-01A-11R-A37L-07	PRAD	Prostate adenocarcinoma	TP	1	RNA	RNA-Seq	UNC-LCCC	UNC-LCCC	ILLUMINA	Illumina	unaligned	UNCID_2545221.6b22709e-8b89-4a67-9530-3004467b91f6.140509_UNC12-SN629_0368_BC4241ACXX_1_GCCAAT.tar.gz	5153243228	b29c2685cffc0f8036628c9f5e4f879a	86064b20-bfd4-4bb1-8016-8b729a23e1cf	6b22709e-8b89-4a67-9530-3004467b91f6	f5319fd5-beae-4ca8-8f42-45fca5e6a2d2	5e644b3a-432a-4e3e-93b6-f5b931029cb1	2A	2014-07-22	2014-07-22	2014-07-22	Live	TCGA-2A-A8W1	2014-3-29	4	3	7	T3a	intermediate	High	NO
TCGA	TCGA-2A-AAYF-01A-11R-A41O-07	PRAD	Prostate adenocarcinoma	TP	1	RNA	RNA-Seq	UNC-LCCC	UNC-LCCC	ILLUMINA	Illumina	unaligned	UNCID_2642419.fe001be4-0c13-4754-8888-3961c98ccfe9.140815_UNC11-SN627_0374_AC5FPLACXX_2_ACTTGA.tar.gz	5835088389	826b18d6ea275a29552855862748fd7e	95171406-258e-4164-a76a-0914fbb47d54	fe001be4-0c13-4754-8888-3961c98ccfe9	490e84ed-3c02-4593-990e-ade5c109df44	b98e3371-bcb8-4b59-9d23-8156dbf4746b	2A	2014-10-19	2014-10-19	2014-10-19	Live	TCGA-2A-AAYF	2014-7-7	3	4	7	T3a	intermediate	High	NO
TCGA	TCGA-2A-AAYU-01A-11R-A41O-07	PRAD	Prostate adenocarcinoma	TP	1	RNA	RNA-Seq	UNC-LCCC	UNC-LCCC	ILLUMINA	Illumina	unaligned	UNCID_2642408.a16dcbd7-29fc-4dc3-8b6b-43a06c355e9d.140815_UNC11-SN627_0374_AC5FPLACXX_3_GTGAAA.tar.gz	5668833749	e9779830019a34b1a2f17b17ace4b016	8e6075a0-fb85-41c5-a06c-1931797a50b4	a16dcbd7-29fc-4dc3-8b6b-43a06c355e9d	aa1a3a43-2f9c-456c-ba74-81c29b9801cb	64ddf375-8c9d-42d3-96ce-42ba38fe5b24	2A	2014-10-19	2014-10-19	2014-10-19	Live	TCGA-2A-AAYU	2014-7-7	3	3	6	T3a	intermediate	High	NO
TCGA	TCGA-CH-5739-01A-11R-1580-07	PRAD	Prostate adenocarcinoma	TP	1	RNA	RNA-Seq	UNC-LCCC	UNC-LCCC	ILLUMINA	Illumina	unaligned	UNCID_2190559.26c39f49-cf54-41d6-8c46-c089f4a57002.120223_UNC12-SN629_0186_AC0GA2ACXX_5_GCCAAT.tar.gz	5703662913	3205d9c0fce07fc5c7534868b0a83443	ebb6ca41-9abf-464b-a0ab-ac831dcd5936	26c39f49-cf54-41d6-8c46-c089f4a57002	79601d90-b198-4b94-b60f-4cff329c7a10	b3888450-4b79-41ca-bac2-ae1cbd8494ab	CH	2013-09-21	2013-09-20	2013-09-21	Live	TCGA-CH-5739	2012-3-16	3	4	7	T3a	intermediate	High	NO
TCGA	TCGA-CH-5763-01A-11R-1580-07	PRAD	Prostate adenocarcinoma	TP	1	RNA	RNA-Seq	UNC-LCCC	UNC-LCCC	ILLUMINA	Illumina	unaligned	UNCID_2190686.40eb0b4a-3863-403f-a90b-919bfa24237e.120215_UNC10-SN254_0327_AC0CMCACXX_5_ACTTGA.tar.gz	6288140627	50c782e2ac00c8d5550a80ce966a117c	27534534-fc67-42d0-a235-2258221aee45	40eb0b4a-3863-403f-a90b-919bfa24237e	18e79a01-07a2-4cd5-b700-71d41724e041	f4192448-e5b3-4a9f-8354-9fe28503017a	CH	2013-09-21	2013-09-21	2013-09-21	Live	TCGA-CH-5763	2012-3-16	3	4	7	T3a	intermediate	High	NO
TCGA	TCGA-CH-5765-01A-11R-1580-07	PRAD	Prostate adenocarcinoma	TP	1	RNA	RNA-Seq	UNC-LCCC	UNC-LCCC	ILLUMINA	Illumina	unaligned	UNCID_2190511.b8cc1fb1-5944-431c-aeec-a4301721f667.120502_UNC14-SN744_0235_BD0YUTACXX_5_ACTTGA.tar.gz	6997568834	0af36702d8d3619927e1e9a34e21d1e4	34e7e2ba-7705-46f6-8cb9-0c09ed859637	b8cc1fb1-5944-431c-aeec-a4301721f667	716eb429-d7af-4d4f-bd8d-afcff1a323ee	e2359111-b056-4676-a8b6-c5cea259b478	CH	2013-09-20	2013-09-20	2013-09-20	Live	TCGA-CH-5765	2012-3-16	3	4	7	T3a	intermediate	High	NO
TCGA	TCGA-CH-5767-01A-11R-1789-07	PRAD	Prostate adenocarcinoma	TP	1	RNA	RNA-Seq	UNC-LCCC	UNC-LCCC	ILLUMINA	Illumina	unaligned	UNCID_2190669.07f49527-0833-481f-b172-cb67601f8b03.111208_UNC10-SN254_0313_BD087RACXX_4_ACTTGA.tar.gz	8809239804	384d29d4cb757a91156a17699546088f	7f0da44b-0375-4c7a-bbca-b74964003bfb	07f49527-0833-481f-b172-cb67601f8b03	8dc53431-44ab-485e-b4e6-c3d06509506d	a87e6352-c469-484d-87fc-fabdba237d01	CH	2013-09-20	2013-09-20	2013-09-20	Live	TCGA-CH-5767	2012-3-16	4	3	7	T2c	intermediate	High	NO
TCGA	TCGA-CH-5768-01A-11R-1580-07	PRAD	Prostate adenocarcinoma	TP	1	RNA	RNA-Seq	UNC-LCCC	UNC-LCCC	ILLUMINA	Illumina	unaligned	UNCID_2190658.78808f76-820b-439f-8223-38f2899cad5f.111216_UNC10-SN254_0314_AD0JVAACXX_2_ACTTGA.tar.gz	7120839991	fba210999dbc31023c7ff11ea43f4617	9a73d278-4eb0-4e23-b405-abbe3678763f	78808f76-820b-439f-8223-38f2899cad5f	f6c61a22-a711-416d-9e65-6a1b957e5b2e	c4ff48c4-e953-4267-ab9c-3a09a97a88c4	CH	2013-09-20	2013-09-20	2013-09-20	Live	TCGA-CH-5768	2012-3-16	2	4	6	T3a	intermediate	High	NO
TCGA	TCGA-CH-5771-01A-21R-1580-07	PRAD	Prostate adenocarcinoma	TP	1	RNA	RNA-Seq	UNC-LCCC	UNC-LCCC	ILLUMINA	Illumina	unaligned	UNCID_2189095.a771088e-45e1-4e67-8e3e-88c65d0b0618.120604_UNC13-SN749_0179_AC0V5LACXX_6_CGATGT.tar.gz	10692076061	57d4ee2987debceb10dec5b7ebf336b8	7101f5f7-214e-4f1a-9da9-6501ea043403	a771088e-45e1-4e67-8e3e-88c65d0b0618	3acd8328-76f7-4f43-9660-394b95748c3d	19c87de2-7936-4277-8aa8-3942d36e7579	CH	2013-09-18	2013-09-18	2013-09-18	Live	TCGA-CH-5771	2012-3-16	4	3	7	T2c	intermediate	High	NO
TCGA	TCGA-CH-5789-01A-11R-1580-07	PRAD	Prostate adenocarcinoma	TP	1	RNA	RNA-Seq	UNC-LCCC	UNC-LCCC	ILLUMINA	Illumina	unaligned	UNCID_2190673.f659e8f2-3d29-4170-bd40-84e54c70fcd4.120425_UNC11-SN627_0224_BD0VAKACXX_6_GATCAG.tar.gz	4540928652	fe3d560610cbde4a8f072ba96cc8ccaf	14d0834d-bce7-45f5-a2e3-d569ec3a910f	f659e8f2-3d29-4170-bd40-84e54c70fcd4	be5411dc-3caa-4b25-9b94-ce463e8e52b4	3c42eb4b-db63-4f81-8d28-a439e932c716	CH	2013-09-20	2013-09-20	2013-09-20	Live	TCGA-CH-5789	2012-3-16	3	4	7	T3a	intermediate	High	NO
TCGA	TCGA-EJ-5494-01A-01R-1580-07	PRAD	Prostate adenocarcinoma	TP	1	RNA	RNA-Seq	UNC-LCCC	UNC-LCCC	ILLUMINA	Illumina	unaligned	UNCID_2188504.fb687a9b-dcb1-46e9-b175-fd28c7242c2b.120713_UNC16-SN851_0171_BD1358ACXX_2_ACAGTG.tar.gz	5743726367	e64d6258bc665dfe6f1e9a6617824df5	86b6a3f0-c583-43d3-8b0b-7bac4ed6a640	fb687a9b-dcb1-46e9-b175-fd28c7242c2b	e27c50e2-2a41-4f8c-9ef8-2bc51fb0c23e	37103479-02bd-45e8-95b3-7a4a78523999	EJ	2013-09-18	2013-09-18	2013-09-18	Live	TCGA-EJ-5494	2012-3-29	4	3	7	T3a	intermediate	High	NO
TCGA	TCGA-EJ-5498-01A-01R-1580-07	PRAD	Prostate adenocarcinoma	TP	1	RNA	RNA-Seq	UNC-LCCC	UNC-LCCC	ILLUMINA	Illumina	unaligned	UNCID_2190560.2bc25263-18b8-4ed5-b986-e9b54f734596.120215_UNC10-SN254_0327_AC0CMCACXX_8_GATCAG.tar.gz	4661973693	766b915c27784d558cdab3be23c2b5b1	cb1602bf-c139-4a0f-aaa0-c00568ff3fc7	2bc25263-18b8-4ed5-b986-e9b54f734596	79ec7468-9aaf-4bb0-94c7-72be4f497868	aaf0af43-dae0-4aa7-9d4c-6caf1f039857	EJ	2013-09-20	2013-09-20	2013-09-20	Live	TCGA-EJ-5498	2012-3-30	4	3	7	T2c	intermediate	High	NO
TCGA	TCGA-EJ-5499-01A-01R-1580-07	PRAD	Prostate adenocarcinoma	TP	1	RNA	RNA-Seq	UNC-LCCC	UNC-LCCC	ILLUMINA	Illumina	unaligned	UNCID_2190491.b1d3e9ee-f0d0-4efd-a505-ea1a9f7fa6df.120502_UNC14-SN744_0235_BD0YUTACXX_6_GATCAG.tar.gz	6691638973	62612bdfd0a13fa293b00f24678035d2	01361943-123b-4449-9b9c-ad78ee3a8283	b1d3e9ee-f0d0-4efd-a505-ea1a9f7fa6df	fd1aa612-df86-4d48-892d-2acebd76ea96	22c4f5c2-1b1e-4212-8110-09dbd5ce10a9	EJ	2013-09-20	2013-09-20	2013-09-20	Live	TCGA-EJ-5499	2012-3-30	4	3	7	T3a	intermediate	High	NO
TCGA	TCGA-EJ-5502-01A-01R-1580-07	PRAD	Prostate adenocarcinoma	TP	1	RNA	RNA-Seq	UNC-LCCC	UNC-LCCC	ILLUMINA	Illumina	unaligned	UNCID_2185528.416bc8ff-9dd9-4b0c-b0f7-66cb8a437aad.130118_UNC12-SN629_0250_BD1MC5ACXX_3_GCCAAT.tar.gz	10039058615	cd4a86e0478f9f5adabc11e09b2f78de	99fd2274-df96-4e44-82f0-eb61835e7e6d	416bc8ff-9dd9-4b0c-b0f7-66cb8a437aad	48e83a4c-c602-494a-80cd-e2f4b4dd701e	d36a0b54-6e09-4ee2-923b-c1516d78bb03	EJ	2013-09-15	2013-09-15	2013-09-15	Live	TCGA-EJ-5502	2012-3-30	4	3	7	T2c	intermediate	High	NO
TCGA	TCGA-EJ-5505-01A-01R-1580-07	PRAD	Prostate adenocarcinoma	TP	1	RNA	RNA-Seq	UNC-LCCC	UNC-LCCC	ILLUMINA	Illumina	unaligned	UNCID_2190646.b304cf7b-274d-4617-9830-459601eedc10.111216_UNC10-SN254_0314_AD0JVAACXX_3_GATCAG.tar.gz	6250194475	ec05256881f7628e3fd8bb67e26aba32	acee52e8-863a-4d11-81bc-14ef146e74ef	b304cf7b-274d-4617-9830-459601eedc10	1ea3b879-5451-49fb-b930-16e9b5627f18	a31147e1-4a52-4233-bc27-b0dfa6708dc6	EJ	2013-09-20	2013-09-20	2013-09-20	Live	TCGA-EJ-5505	2012-4-2	4	3	7	T2c	intermediate	High	NO
TCGA	TCGA-EJ-5508-01A-02R-1580-07	PRAD	Prostate adenocarcinoma	TP	1	RNA	RNA-Seq	UNC-LCCC	UNC-LCCC	ILLUMINA	Illumina	unaligned	UNCID_2190549.f4463436-536d-412e-824c-0c623a244da5.120425_UNC11-SN627_0224_BD0VAKACXX_4_TAGCTT.tar.gz	3841174643	31960144c8eda71c8a82de9441083615	75e97131-d800-4bfc-94ab-7b38771d08d4	f4463436-536d-412e-824c-0c623a244da5	bd18dd01-d894-4bdd-9ce2-e25705a52a57	e3969bf5-b0cc-49e3-b8cb-3d9e98f1676d	EJ	2013-09-20	2013-09-20	2013-09-20	Live	TCGA-EJ-5508	2012-4-2	3	4	7	T3a	intermediate	High	NO
TCGA	TCGA-EJ-5510-01A-01R-1580-07	PRAD	Prostate adenocarcinoma	TP	1	RNA	RNA-Seq	UNC-LCCC	UNC-LCCC	ILLUMINA	Illumina	unaligned	UNCID_2189094.787d4d9f-1c69-406f-8e1c-2458d77085e7.120604_UNC13-SN749_0179_AC0V5LACXX_4_GCCAAT.tar.gz	7377303947	61fb3796f90fba8f3eddb8dc05a8cd3f	b37d90c8-8da9-44bd-8104-68cffd647667	787d4d9f-1c69-406f-8e1c-2458d77085e7	4a3d9efe-f24e-4135-8a70-e202651e7a81	3eae6b68-d333-4b36-9e70-d2bed19c1dfa	EJ	2013-09-18	2013-09-18	2013-09-18	Live	TCGA-EJ-5510	2012-4-2	4	3	7	T2c	intermediate	High	NO
TCGA	TCGA-EJ-5511-01A-01R-1580-07	PRAD	Prostate adenocarcinoma	TP	1	RNA	RNA-Seq	UNC-LCCC	UNC-LCCC	ILLUMINA	Illumina	unaligned	UNCID_2189556.488dc8bd-9e74-48b2-a407-914f6e0ba0b6.120604_UNC13-SN749_0179_AC0V5LACXX_8_GCCAAT.tar.gz	9669604347	4ac86a3d1fbb3f0c1b1fbb36ebbd423e	3b949fee-e03e-430f-a988-e8237df376fa	488dc8bd-9e74-48b2-a407-914f6e0ba0b6	f8a42feb-fbc9-4a13-bad5-1dcefca2a9bf	1da89009-5dbe-4d62-9406-36330f47b738	EJ	2013-09-19	2013-09-19	2013-09-19	Live	TCGA-EJ-5511	2012-4-3	3	4	7	T3a	intermediate	High	NO
TCGA	TCGA-EJ-5515-01A-01R-1580-07	PRAD	Prostate adenocarcinoma	TP	1	RNA	RNA-Seq	UNC-LCCC	UNC-LCCC	ILLUMINA	Illumina	unaligned	UNCID_2190687.7e81cb8c-9d91-4679-8a96-12365c19119b.120215_UNC10-SN254_0327_AC0CMCACXX_6_TAGCTT.tar.gz	6512098081	1958f9ce1efc31750fc14f11650199c9	40ca4c4b-7819-4dfd-9b83-d516107fede3	7e81cb8c-9d91-4679-8a96-12365c19119b	19cf56b2-a85b-43e7-971f-5680b9b1a67a	5fba6e4a-3d7d-478e-afa6-e66c816e7852	EJ	2013-09-21	2013-09-21	2013-09-21	Live	TCGA-EJ-5515	2012-4-3	3	4	7	T3a	intermediate	High	NO
TCGA	TCGA-EJ-5516-01A-01R-1580-07	PRAD	Prostate adenocarcinoma	TP	1	RNA	RNA-Seq	UNC-LCCC	UNC-LCCC	ILLUMINA	Illumina	unaligned	UNCID_2190565.6320daab-3fdb-45d2-bbc8-bbba33e4af37.120215_UNC10-SN254_0327_AC0CMCACXX_7_TAGCTT.tar.gz	6008495603	6e28c9a1dad3a6cb33aa89398827bc62	aabdda8e-0240-441d-9381-ea2cbd95773a	6320daab-3fdb-45d2-bbc8-bbba33e4af37	1fd06207-54e0-4aba-819c-c7f671871f39	84d2d822-204e-4031-af83-e188bb72f3af	EJ	2013-09-20	2013-09-20	2013-09-20	Live	TCGA-EJ-5516	2012-4-3	3	4	7	T3a	intermediate	High	NO
TCGA	TCGA-EJ-5521-01A-01R-1580-07	PRAD	Prostate adenocarcinoma	TP	1	RNA	RNA-Seq	UNC-LCCC	UNC-LCCC	ILLUMINA	Illumina	unaligned	UNCID_2189236.f18be8ba-45a0-4db4-90e7-9f0998eb959e.120604_UNC13-SN749_0180_BD127FACXX_4_GCCAAT.tar.gz	8401145017	1e1b6f13a2dde54cf21f9b88d97d5e7d	fe61fb63-9988-432e-aeef-6fce3e358b78	f18be8ba-45a0-4db4-90e7-9f0998eb959e	d44d4bcb-beb1-4464-acd2-9972751f5018	9eebd2ec-af9d-493c-a006-a436c28d4cd3	EJ	2013-09-18	2013-09-18	2013-09-18	Live	TCGA-EJ-5521	2012-4-4	3	4	7	T3a	intermediate	High	NO
TCGA	TCGA-EJ-5527-01A-01R-1580-07	PRAD	Prostate adenocarcinoma	TP	1	RNA	RNA-Seq	UNC-LCCC	UNC-LCCC	ILLUMINA	Illumina	unaligned	UNCID_2190508.2bd35c12-2701-45c4-a6ea-981667028597.120502_UNC14-SN744_0235_BD0YUTACXX_6_TAGCTT.tar.gz	7870781606	b362bab97c8f7027e151f828584258e9	7bf1a3e3-1647-471a-a0e4-95c17b76c0ad	2bd35c12-2701-45c4-a6ea-981667028597	ba0c9096-5f35-4f0a-ae98-ee1a695b55f0	15a638fe-4dfd-4280-ad40-5e0d5fde3812	EJ	2013-09-20	2013-09-20	2013-09-20	Live	TCGA-EJ-5527	2012-4-4	4	3	7	T3a	intermediate	High	NO
TCGA	TCGA-EJ-5531-01A-01R-1580-07	PRAD	Prostate adenocarcinoma	TP	1	RNA	RNA-Seq	UNC-LCCC	UNC-LCCC	ILLUMINA	Illumina	unaligned	UNCID_2189089.49dda006-76b0-4088-8221-2bbfb1ac22f7.120611_UNC15-SN850_0219_BD120UACXX_2_GCCAAT.tar.gz	5695904780	fe84582c3498426cdd2639ed1f8ef856	73c852fa-9252-4538-8fb6-5d22b4367fd9	49dda006-76b0-4088-8221-2bbfb1ac22f7	adf3c2f7-d5f9-41c3-bd8c-7f9f1f22ff73	48f3a8b8-110c-49ab-bd85-ce33328c2cf6	EJ	2013-09-18	2013-09-18	2013-09-18	Live	TCGA-EJ-5531	2012-4-4	4	3	7	T3a	intermediate	High	NO
TCGA	TCGA-EJ-5532-01A-01R-1580-07	PRAD	Prostate adenocarcinoma	TP	1	RNA	RNA-Seq	UNC-LCCC	UNC-LCCC	ILLUMINA	Illumina	unaligned	UNCID_2188995.51d276c8-e669-48c9-92d8-676a348249d5.120611_UNC15-SN850_0219_BD120UACXX_3_GCCAAT.tar.gz	7644214152	d8daa8990cf17788f64aae5f5d924dfe	024c391e-03e6-4c92-858e-b62a4fdec876	51d276c8-e669-48c9-92d8-676a348249d5	ae3a0c92-148d-4f1c-8563-06ac1050f53e	f32f7738-bad4-40c9-b49f-084bb098a05a	EJ	2013-09-18	2013-09-18	2013-09-18	Live	TCGA-EJ-5532	2012-4-4	3	4	7	T3a	intermediate	High	NO
TCGA	TCGA-EJ-5542-01A-01R-1580-07	PRAD	Prostate adenocarcinoma	TP	1	RNA	RNA-Seq	UNC-LCCC	UNC-LCCC	ILLUMINA	Illumina	unaligned	UNCID_2190656.71b37147-df4c-40ef-b57a-57c2f692de06.111216_UNC10-SN254_0314_AD0JVAACXX_2_TAGCTT.tar.gz	6738083284	16922915674e2a1d03f2f1102702e094	7e5913ff-f898-4d3a-a393-62597428416a	71b37147-df4c-40ef-b57a-57c2f692de06	5a92ec4c-36ee-4588-aca2-e3303f29c7ad	dffc7994-e957-4451-a9db-56d4560d6547	EJ	2013-09-20	2013-09-20	2013-09-20	Live	TCGA-EJ-5542	2012-4-4	3	4	7	T3a	intermediate	High	NO
TCGA	TCGA-EJ-7115-01A-11R-2118-07	PRAD	Prostate adenocarcinoma	TP	1	RNA	RNA-Seq	UNC-LCCC	UNC-LCCC	ILLUMINA	Illumina	unaligned	UNCID_2190660.c5dbae69-fb0e-458b-81ce-1f64c391cfe1.120430_UNC10-SN254_0353_AC0TGUACXX_3_TGACCA.tar.gz	6510071884	b6dc46eceb901b524f4abb9be6a6bbf2	ebb4166e-65ba-4b1f-a8a3-7fb6c8ff85c7	c5dbae69-fb0e-458b-81ce-1f64c391cfe1	c606918f-e8c0-4019-ad6f-47d5cd7615c4	2202513c-380f-453c-824c-881296ab638c	EJ	2013-09-20	2013-09-20	2013-09-20	Live	TCGA-EJ-7115	2012-4-5	4	3	7	T3a	intermediate	High	NO
TCGA	TCGA-EJ-7315-01A-31R-2118-07	PRAD	Prostate adenocarcinoma	TP	1	RNA	RNA-Seq	UNC-LCCC	UNC-LCCC	ILLUMINA	Illumina	unaligned	UNCID_2190674.5e185249-6ea1-460b-b841-f40e94ea1ccd.120430_UNC10-SN254_0353_AC0TGUACXX_4_GATCAG.tar.gz	8027676399	bdd7b949a829878d768fde0bf390e2a1	0d621787-7f9e-4c97-9b59-7474a755ed84	5e185249-6ea1-460b-b841-f40e94ea1ccd	2c7ec330-261e-49c7-9424-6d83641dba6d	f4871dc1-a456-4d69-a5bc-30a5eb8033e9	EJ	2013-09-20	2013-09-20	2013-09-20	Live	TCGA-EJ-7315	2012-4-5	4	3	7	T3a	intermediate	High	NO
TCGA	TCGA-EJ-7321-01A-31R-2263-07	PRAD	Prostate adenocarcinoma	TP	1	RNA	RNA-Seq	UNC-LCCC	UNC-LCCC	ILLUMINA	Illumina	unaligned	UNCID_2187752.951adcbd-7d7a-466c-bbac-7c7afb8b9df6.120806_UNC17-SN7001277_0041_BD132VACXX_7_ATCACG.tar.gz	4907106471	1cedb312cc568b835d220c9c4dc9338f	d331420c-a31e-4be5-af67-b4ef5c5bdd9b	951adcbd-7d7a-466c-bbac-7c7afb8b9df6	804ee985-18dd-4f2d-a562-61b454601cdd	3569f2bd-ab7a-4b9d-9fac-09e9e75050f3	EJ	2013-09-18	2013-09-18	2013-09-18	Live	TCGA-EJ-7321	2012-4-5	3	3	6	T3a	intermediate	High	NO
TCGA	TCGA-EJ-7328-01A-31R-2118-07	PRAD	Prostate adenocarcinoma	TP	1	RNA	RNA-Seq	UNC-LCCC	UNC-LCCC	ILLUMINA	Illumina	unaligned	UNCID_2189813.bd8a26e3-ddaf-405d-9b32-bd6adb09024f.120507_UNC10-SN254_0355_AC0TR8ACXX_3_CAGATC.tar.gz	5959196148	573dd4cba638f0e8b4da2dc615fedc85	b1e7dfcd-855a-4194-8cb0-8d09d3f725a8	bd8a26e3-ddaf-405d-9b32-bd6adb09024f	42b7d14f-09e5-4d91-bb98-5fe35907a6a9	4539a7c3-cca2-4ed0-9310-92cd843aa1cd	EJ	2013-09-19	2013-09-19	2013-09-19	Live	TCGA-EJ-7328	2012-4-5	4	3	7	T3a	intermediate	High	NO
TCGA	TCGA-EJ-7783-01A-11R-2118-07	PRAD	Prostate adenocarcinoma	TP	1	RNA	RNA-Seq	UNC-LCCC	UNC-LCCC	ILLUMINA	Illumina	unaligned	UNCID_2190530.e6f20d5c-1cb3-4e65-aeaf-1cbe64e440bf.120430_UNC10-SN254_0353_AC0TGUACXX_3_TAGCTT.tar.gz	7918232058	8aa9dab96fb0b16b0f94b8c5f4cd8dd8	bb67a060-fa23-418e-9721-e2d0afab2aea	e6f20d5c-1cb3-4e65-aeaf-1cbe64e440bf	181c6d37-9d8d-4ffa-827b-e3785450ff88	d634f5b6-e808-497e-a594-63559645d2a7	EJ	2013-09-20	2013-09-20	2013-09-20	Live	TCGA-EJ-7783	2012-4-6	4	3	7	T3a	intermediate	High	NO
TCGA	TCGA-EJ-7784-01A-11R-2118-07	PRAD	Prostate adenocarcinoma	TP	1	RNA	RNA-Seq	UNC-LCCC	UNC-LCCC	ILLUMINA	Illumina	unaligned	UNCID_2189775.731721fa-4ced-445d-855f-e4ded85f9726.120514_UNC16-SN851_0159_BC0TARACXX_3_CGATGT.tar.gz	6631345701	cf0a070ed50d6b5cdf686d1ffc0e81b2	000f476b-7d55-4fd1-8f72-622ab00e009b	731721fa-4ced-445d-855f-e4ded85f9726	4bc71292-60bb-4b63-86c1-0fe021083804	0d3ec78c-3da8-443f-baa6-93caed5b065c	EJ	2013-09-19	2013-09-19	2013-09-19	Live	TCGA-EJ-7784	2012-4-6	4	3	7	T2c	intermediate	High	NO
TCGA	TCGA-EJ-7785-01A-11R-2118-07	PRAD	Prostate adenocarcinoma	TP	1	RNA	RNA-Seq	UNC-LCCC	UNC-LCCC	ILLUMINA	Illumina	unaligned	UNCID_2190523.0cc5f629-5046-4d05-8a5f-923ce5c04b9e.120501_UNC11-SN627_0226_AC0TGKACXX_8_ACAGTG.tar.gz	7727016877	a2c6b834ae8e0ffcd62b109a83c31e44	4b7bfbd9-eee2-4f3f-9723-3376e22f6841	0cc5f629-5046-4d05-8a5f-923ce5c04b9e	2def2a53-d2e8-46f0-8b07-f32dbf1833a4	63ebd9b1-f118-4315-8722-708f47a07063	EJ	2013-09-20	2013-09-20	2013-09-20	Live	TCGA-EJ-7785	2012-4-6	3	4	7	T3a	intermediate	High	NO
TCGA	TCGA-EJ-7789-01A-11R-2118-07	PRAD	Prostate adenocarcinoma	TP	1	RNA	RNA-Seq	UNC-LCCC	UNC-LCCC	ILLUMINA	Illumina	unaligned	UNCID_2189470.784cb488-904d-49e4-b63e-bb0e5bacb6e3.120529_UNC16-SN851_0165_BC0UMTACXX_3_CGATGT.tar.gz	5956495992	213b0e3b0916e2d8f1859a8f1c3d61e6	89ae41c6-d272-4af8-a35d-8314926bfe03	784cb488-904d-49e4-b63e-bb0e5bacb6e3	1f4ff2c7-3fbb-46a1-99cf-68d2c33c5175	a2513d5c-4834-4ee1-9f0c-6c0494aae48a	EJ	2013-09-18	2013-09-18	2013-09-18	Live	TCGA-EJ-7789	2012-4-6	4	3	7	T3a	intermediate	High	NO
TCGA	TCGA-EJ-8470-01A-11R-2403-07	PRAD	Prostate adenocarcinoma	TP	1	RNA	RNA-Seq	UNC-LCCC	UNC-LCCC	ILLUMINA	Illumina	unaligned	UNCID_2185937.33f711ae-41c4-415e-8faf-3d7984c4b5cb.121126_UNC9-SN296_0314_BC11Y0ACXX_3_GATCAG.tar.gz	8264537735	da472827b5e12632a962f3496b72dbb5	b860dbae-e22c-4986-a706-f0b7ba77ade8	33f711ae-41c4-415e-8faf-3d7984c4b5cb	1a8a887e-b9f0-42f5-8dce-4e58cb13844b	faddb560-8baf-4555-a43e-dd8f20efb3f5	EJ	2013-09-15	2013-09-15	2013-09-15	Live	TCGA-EJ-8470	2012-10-15	4	3	7	T2c	intermediate	High	NO
TCGA	TCGA-EJ-A46I-01A-12R-A26U-07	PRAD	Prostate adenocarcinoma	TP	1	RNA	RNA-Seq	UNC-LCCC	UNC-LCCC	ILLUMINA	Illumina	unaligned	UNCID_2178783.7c901d39-8b22-4fc7-8995-2511507b741e.130325_UNC12-SN629_0268_AC22W1ACXX_7_GTTTCG.tar.gz	3909064018	ae5c676bf5850d79f4b9df912a79eec0	45457b13-9d75-46e4-b3e4-f618f9b1ae6d	7c901d39-8b22-4fc7-8995-2511507b741e	9b59ed95-e97f-4356-b976-e3fa0e9eee02	2eb58022-5f91-4f18-a35c-17dfc457599b	EJ	2013-09-12	2013-09-12	2013-09-12	Live	TCGA-EJ-A46I	2013-1-24	3	4	7	T3a	intermediate	High	NO
TCGA	TCGA-EJ-A7NG-01A-31R-A33R-07	PRAD	Prostate adenocarcinoma	TP	1	RNA	RNA-Seq	UNC-LCCC	UNC-LCCC	ILLUMINA	Illumina	unaligned	UNCID_2363426.06c95ac2-2f97-4200-9a29-a3ff8cce8697.131217_UNC15-SN850_0343_AC330UACXX_2_ATGTCA.tar.gz	6236515709	fb8bb9698001f86fe2df251ae21e36af	50d39696-94cc-4c74-960b-baeec05005aa	06c95ac2-2f97-4200-9a29-a3ff8cce8697	607fd22b-f281-431b-848e-ae01e69567e2	46b8d214-de2f-41ce-95b2-939f0c6450e4	EJ	2014-02-27	2014-02-27	2014-02-27	Live	TCGA-EJ-A7NG	2014-3-4	3	4	7	T3a	intermediate	High	NO
TCGA	TCGA-EJ-A7NK-01A-12R-A352-07	PRAD	Prostate adenocarcinoma	TP	1	RNA	RNA-Seq	UNC-LCCC	UNC-LCCC	ILLUMINA	Illumina	unaligned	UNCID_2409302.107d849f-0497-4daa-bd4e-d82570909838.140304_UNC14-SN744_0400_AC3LWGACXX_5_GATCAG.tar.gz	4862046827	c6a96fd0e6883058197bf61154d29dcb	28a395b0-54ef-4db2-ba9e-cf755833272a	107d849f-0497-4daa-bd4e-d82570909838	c362f6f9-4ce6-4659-8c36-4cd45c72fb03	d97ce5bb-672c-4ed7-a81a-c22cd32a3631	EJ	2014-04-16	2014-04-16	2014-04-16	Live	TCGA-EJ-A7NK	2014-3-4	3	4	7	T3a	intermediate	High	NO
TCGA	TCGA-EJ-A8FO-01A-21R-A36G-07	PRAD	Prostate adenocarcinoma	TP	1	RNA	RNA-Seq	UNC-LCCC	UNC-LCCC	ILLUMINA	Illumina	unaligned	UNCID_2479319.56336ee0-a1f8-4426-adec-b1c92d96891f.140318_UNC12-SN629_0354_AC3K7VACXX_8_AGTTCC.tar.gz	6163175516	003e691b35f7af03efc7afd59367240c	6911cadc-9d06-49d1-8f23-13fc5d84362e	56336ee0-a1f8-4426-adec-b1c92d96891f	b751083d-be6d-45da-be97-a6d41d8ebe97	26875c49-c798-4c8b-998a-0b9559115831	EJ	2014-06-14	2014-06-14	2014-06-14	Live	TCGA-EJ-A8FO	2014-3-24	4	3	7	T3a	intermediate	High	NO
TCGA	TCGA-FC-7708-01A-11R-2118-07	PRAD	Prostate adenocarcinoma	TP	1	RNA	RNA-Seq	UNC-LCCC	UNC-LCCC	ILLUMINA	Illumina	unaligned	UNCID_2189772.39239ac6-7757-43ca-928a-4885260ecbc7.120514_UNC16-SN851_0159_BC0TARACXX_4_TGACCA.tar.gz	6291837409	c26313decdc66a5a1b7e5a9515830238	ad0fa251-bcc2-4e61-84bd-82da4320033d	39239ac6-7757-43ca-928a-4885260ecbc7	208a75b3-407c-4c5a-8938-3691547b6887	0a6801f9-7aae-4ba1-844b-159b703a20f3	FC	2013-09-19	2013-09-19	2013-09-19	Live	TCGA-FC-7708	2012-2-17	4	3	7	T3a	intermediate	High	NO
TCGA	TCGA-FC-A6HD-01A-11R-A31N-07	PRAD	Prostate adenocarcinoma	TP	1	RNA	RNA-Seq	UNC-LCCC	UNC-LCCC	ILLUMINA	Illumina	unaligned	UNCID_2254449.6b96fce2-199f-463c-982e-4ed8179ddd90.130926_SN254_0496_AD2DY9ACXX_6_TGACCA.tar.gz	5165371300	45001ea6de38f1d04703b46505bfff0b	426f193c-29d8-4799-9a8f-d42ac1c83450	6b96fce2-199f-463c-982e-4ed8179ddd90	f97fed28-fdf3-4c82-8b6d-1015848b80dc	8255d1a9-9ab7-4d23-b3de-38a2347e2158	FC	2013-10-31	2013-10-30	2013-10-31	Live	TCGA-FC-A6HD	2013-10-17	4	3	7	T3a	intermediate	High	NO
TCGA	TCGA-FC-A8O0-01A-41R-A37L-07	PRAD	Prostate adenocarcinoma	TP	1	RNA	RNA-Seq	UNC-LCCC	UNC-LCCC	ILLUMINA	Illumina	unaligned	UNCID_2545282.e5b8a092-0e86-4003-9ba6-112006161e93.140502_UNC12-SN629_0366_AC3UT1ACXX_7_ACAGTG.tar.gz	5235305157	520569ae88ff4453268bf07b9896ef70	62d49ca0-a336-4142-9f72-a40dfa7ca552	e5b8a092-0e86-4003-9ba6-112006161e93	7eea6fd7-733c-44eb-b4b7-50bb3a2628a0	60ef5dd7-e7ac-4ebd-a46b-04a021db16b8	FC	2014-07-23	2014-07-23	2014-07-23	Live	TCGA-FC-A8O0	2014-2-27	3	3	6	T3a	intermediate	High	NO
TCGA	TCGA-G9-6333-01A-12R-1965-07	PRAD	Prostate adenocarcinoma	TP	1	RNA	RNA-Seq	UNC-LCCC	UNC-LCCC	ILLUMINA	Illumina	unaligned	UNCID_2183359.644e2830-703e-4a1f-86e3-f9cea798c1eb.130226_UNC14-SN744_0315_AD1V5TACXX_3_GCCAAT.tar.gz	6712139338	bd2706fe2cac8ea70337abff4adb79ae	46be1a5e-a795-4c57-bd0c-92f5b44aad18	644e2830-703e-4a1f-86e3-f9cea798c1eb	64bf32c9-9466-404a-a147-e7a0b9e91e34	98013499-4fac-4378-9d7e-b3686003a4fc	G9	2013-09-13	2013-09-13	2013-09-13	Live	TCGA-G9-6333	2012-3-19	4	3	7	T2c	intermediate	High	NO
TCGA	TCGA-G9-6338-01A-12R-1965-07	PRAD	Prostate adenocarcinoma	TP	1	RNA	RNA-Seq	UNC-LCCC	UNC-LCCC	ILLUMINA	Illumina	unaligned	UNCID_2546088.3790dc43-aa3d-4d1b-aa7a-340675c98bd4.120514_UNC16-SN851_0158_AC0UWTACXX_6_ACTTGA.tar.gz	5993656659	3f72ce4b59d2beafbab15a0e707db2a2	53b6876d-f4db-4168-b13e-a029bebb8189	3790dc43-aa3d-4d1b-aa7a-340675c98bd4	2c48b1bf-4e49-4869-874b-f08787fa04b5	21fc7f0f-fcb3-422f-aa73-0e09fd06da35	G9	2014-07-23	2014-07-23	2014-07-23	Live	TCGA-G9-6338	2012-3-16	4	3	7	T3a	intermediate	High	NO
TCGA	TCGA-G9-6342-01A-11R-1965-07	PRAD	Prostate adenocarcinoma	TP	1	RNA	RNA-Seq	UNC-LCCC	UNC-LCCC	ILLUMINA	Illumina	unaligned	UNCID_2183360.07384291-d5cc-44d8-a025-f10636c91691.130226_UNC14-SN744_0315_AD1V5TACXX_3_CAGATC.tar.gz	6551368177	15f1220c1a558d6ed59a0d57167df961	1a30f097-a4b2-418b-a934-41a78a8acb8a	07384291-d5cc-44d8-a025-f10636c91691	00e41e6a-9fe7-44f9-978b-7b05b179506a	2c85548b-d1fd-4fc8-9908-60205a42e080	G9	2013-09-13	2013-09-13	2013-09-13	Live	TCGA-G9-6342	2012-3-16	3	3	6	T3a	intermediate	High	NO
TCGA	TCGA-G9-6353-01A-11R-1965-07	PRAD	Prostate adenocarcinoma	TP	1	RNA	RNA-Seq	UNC-LCCC	UNC-LCCC	ILLUMINA	Illumina	unaligned	UNCID_2190490.f8cdc431-ee4c-4337-975f-eb380faebb8c.120501_UNC16-SN851_0154_BC0MB8ACXX_4_ACTTGA.tar.gz	6966003596	660d2513186f41f0632e671d76d5d525	7cbdbbcd-82de-4cc9-a07f-14248987192d	f8cdc431-ee4c-4337-975f-eb380faebb8c	bcc94953-ce79-428e-99c1-632e42c1b9bc	4cba0ba5-58c3-455c-9cd5-7d9428d27f8c	G9	2013-09-20	2013-09-20	2013-09-20	Live	TCGA-G9-6353	2012-3-14	3	4	7	T3a	intermediate	High	NO
TCGA	TCGA-G9-6361-01A-21R-1965-07	PRAD	Prostate adenocarcinoma	TP	1	RNA	RNA-Seq	UNC-LCCC	UNC-LCCC	ILLUMINA	Illumina	unaligned	UNCID_2235225.011453b6-9736-4ea4-8845-bbe4416783d3.120514_UNC11-SN627_0229_AD121AACXX_3_ACTTGA.tar.gz	7052754491	7242e69f5d4591b8707256e08b82248c	f38892d8-8fa2-4c95-aa75-8a85da64a45b	011453b6-9736-4ea4-8845-bbe4416783d3	71d14304-ccb0-4a4c-b935-8c014ca75fd0	a369c190-964e-471c-878a-d8fade7cf992	G9	2014-01-27	2014-01-26	2014-01-27	Live	TCGA-G9-6361	2012-3-13	3	4	7	T3a	intermediate	High	NO
TCGA	TCGA-G9-6364-01A-21R-1789-07	PRAD	Prostate adenocarcinoma	TP	1	RNA	RNA-Seq	UNC-LCCC	UNC-LCCC	ILLUMINA	Illumina	unaligned	UNCID_2190662.e9de50a5-d753-40f8-bb1f-3602ad9627ca.111219_UNC11-SN627_0174_AD0JRJACXX_6_ACTTGA.tar.gz	8520883904	1c800890494a5cb79a74cd19c3b54630	64f0934a-0e68-473f-8126-c5bed134f118	e9de50a5-d753-40f8-bb1f-3602ad9627ca	f8d8b417-5945-42a5-850a-fbc04b4f0e61	242c8bcb-f8d3-4d3a-abb1-0ab5d74d3bcb	G9	2013-09-20	2013-09-20	2013-09-20	Live	TCGA-G9-6364	2012-3-9	3	4	7	T3a	intermediate	High	NO
TCGA	TCGA-G9-6369-01A-21R-1965-07	PRAD	Prostate adenocarcinoma	TP	1	RNA	RNA-Seq	UNC-LCCC	UNC-LCCC	ILLUMINA	Illumina	unaligned	UNCID_2183335.3d626bcf-fa11-443c-ac02-b2a099494189.130226_UNC14-SN744_0315_AD1V5TACXX_6_TTAGGC.tar.gz	6808963521	07225d780c821a34857975337a312155	0eb2d8ea-acd6-44df-b7fd-74abd31d4d07	3d626bcf-fa11-443c-ac02-b2a099494189	e0ff90e5-e6c3-4fb5-9512-6f09a891378b	23078e16-3d54-4fca-a09f-e9a4838a2a89	G9	2013-09-13	2013-09-13	2013-09-13	Live	TCGA-G9-6369	2012-3-7	4	3	7	T2c	intermediate	High	NO
TCGA	TCGA-G9-6373-01A-11R-1789-07	PRAD	Prostate adenocarcinoma	TP	1	RNA	RNA-Seq	UNC-LCCC	UNC-LCCC	ILLUMINA	Illumina	unaligned	UNCID_2190571.5ed0de42-f949-4046-895b-f97853201a8d.111219_UNC11-SN627_0175_BC0CKKACXX_6_ACTTGA.tar.gz	6174200268	4f388c76239dcbbedcd9cf28ff210d4a	95fcafd7-64e8-4466-9d18-b8138f4d542d	5ed0de42-f949-4046-895b-f97853201a8d	c3a509c6-35a6-4d17-a9fd-0aa8884b33a0	18365c1f-9bc0-4865-b40d-def3ee73331c	G9	2013-09-20	2013-09-20	2013-09-20	Live	TCGA-G9-6373	2012-3-6	4	3	7	T3a	intermediate	High	NO
TCGA	TCGA-G9-6384-01A-11R-1789-07	PRAD	Prostate adenocarcinoma	TP	1	RNA	RNA-Seq	UNC-LCCC	UNC-LCCC	ILLUMINA	Illumina	unaligned	UNCID_2190703.30e19950-9bbe-4952-8308-41689e57430c.111219_UNC11-SN627_0175_BC0CKKACXX_8_ACTTGA.tar.gz	6973432503	5118023fea3db9c80da756b7ffa074ef	cfd9e0e7-1ddc-4e26-b937-6de5c6564e6c	30e19950-9bbe-4952-8308-41689e57430c	a279d5aa-51f7-4e75-9e14-b206b97ec4bd	1abcbe00-5a6f-4e0f-a61c-d158545c2293	G9	2013-09-21	2013-09-21	2013-09-21	Live	TCGA-G9-6384	2012-3-2	3	4	7	T3a	intermediate	High	NO
TCGA	TCGA-G9-6496-01A-11R-1789-07	PRAD	Prostate adenocarcinoma	TP	1	RNA	RNA-Seq	UNC-LCCC	UNC-LCCC	ILLUMINA	Illumina	unaligned	UNCID_2190675.6a2c4d22-f7b6-4e0a-bd71-a669786da5b1.120223_UNC12-SN629_0186_AC0GA2ACXX_3_ACTTGA.tar.gz	4464273885	c2f1b98f9f2a98560dfcde269232c4f8	03b22c9c-6ed0-4bdf-a99a-32d0848dec68	6a2c4d22-f7b6-4e0a-bd71-a669786da5b1	ce2b7e17-424e-4954-8a68-19d7f98d2e7e	ece85143-957d-4ad1-bfcc-b71307efb911	G9	2013-09-20	2013-09-20	2013-09-20	Live	TCGA-G9-6496	2012-3-21	4	3	7	T2c	intermediate	High	NO
TCGA	TCGA-G9-7525-01A-31R-2263-07	PRAD	Prostate adenocarcinoma	TP	1	RNA	RNA-Seq	UNC-LCCC	UNC-LCCC	ILLUMINA	Illumina	unaligned	UNCID_2187736.e0888e7a-a0d3-4016-8ed2-8818c332aeea.120814_UNC12-SN629_0220_AD13JAACXX_6_TTAGGC.tar.gz	6611414797	bef6a7921abf757b6f203eb443a88204	31a0a59d-0213-471e-a705-147ad26a1973	e0888e7a-a0d3-4016-8ed2-8818c332aeea	f4e17ba1-f14f-480e-8fe3-415909fc320a	bd13998c-d615-4af6-9eab-b59fad85f31f	G9	2013-09-17	2013-09-17	2013-09-17	Live	TCGA-G9-7525	2012-5-31	4	3	7	T2c	intermediate	High	NO
TCGA	TCGA-H9-A6BY-01A-11R-A30B-07	PRAD	Prostate adenocarcinoma	TP	1	RNA	RNA-Seq	UNC-LCCC	UNC-LCCC	ILLUMINA	Illumina	unaligned	UNCID_2255916.d6c9e56e-c040-40ff-a71b-74bd4a2d431c.130827_UNC15-SN850_0325_BC2AV1ACXX_4_ATCACG.tar.gz	6455450356	f8cde164935160c7dfcf46b852595202	28544a9d-401e-4e3f-9b0f-435282d6ed20	d6c9e56e-c040-40ff-a71b-74bd4a2d431c	701991da-6deb-41df-b9cc-e5049a886b5b	98735d47-6497-4b8f-8f1b-d6ae01a34748	H9	2013-10-31	2013-10-31	2013-10-31	Live	TCGA-H9-A6BY	2013-12-2	3	4	7	T3a	intermediate	High	NO
TCGA	TCGA-HC-7077-01A-11R-1965-07	PRAD	Prostate adenocarcinoma	TP	1	RNA	RNA-Seq	UNC-LCCC	UNC-LCCC	ILLUMINA	Illumina	unaligned	UNCID_2183314.5330437a-0b3d-4249-9c70-a5f967f989de.130226_UNC14-SN744_0315_AD1V5TACXX_8_GCCAAT.tar.gz	6981437629	02b41106ab3f3266e62d4ef1c36758cb	1a6d0e94-aa9f-4a82-ac42-282cc1608a6f	5330437a-0b3d-4249-9c70-a5f967f989de	92252560-5984-41f6-a4b5-a3aa8654c0c8	f3e4cc00-d6fe-4291-bb07-8e501e772ce1	HC	2013-09-13	2013-09-13	2013-09-13	Live	TCGA-HC-7077	2012-4-9	3	3	6	T3a	intermediate	High	NO
TCGA	TCGA-HC-7078-01A-11R-2118-07	PRAD	Prostate adenocarcinoma	TP	1	RNA	RNA-Seq	UNC-LCCC	UNC-LCCC	ILLUMINA	Illumina	unaligned	UNCID_2189803.c1188eb0-1e8b-4451-b9bc-312f33bb9fd3.120507_UNC10-SN254_0355_AC0TR8ACXX_7_ACAGTG.tar.gz	6374615314	f6a90a3912db4d97185654bb8d7d9e03	626dcf96-13f2-4eb0-a11d-e156bb81420e	c1188eb0-1e8b-4451-b9bc-312f33bb9fd3	9f802576-1e98-496c-bda4-4b1dd2e411c8	842cacf7-8288-42c6-b2ae-1099dddeb60f	HC	2013-09-19	2013-09-19	2013-09-19	Live	TCGA-HC-7078	2012-4-10	3	4	7	T3a	intermediate	High	NO
TCGA	TCGA-HC-7233-01A-11R-2118-07	PRAD	Prostate adenocarcinoma	TP	1	RNA	RNA-Seq	UNC-LCCC	UNC-LCCC	ILLUMINA	Illumina	unaligned	UNCID_2188972.81388e39-1fc8-47bd-b49b-946bc979996d.120611_UNC15-SN850_0219_BD120UACXX_7_GCCAAT.tar.gz	6305158143	7b3d40db3628480c37eed071866c48ad	c9b15851-96f6-4c0f-99c1-d781c19fe87d	81388e39-1fc8-47bd-b49b-946bc979996d	e2b33861-2247-413f-b2e5-9be3b604666c	848c2c7b-918e-4a09-bad9-3b3d59bbc101	HC	2013-09-18	2013-09-18	2013-09-18	Live	TCGA-HC-7233	2012-4-11	4	3	7	T2a	intermediate	Intermediate	NO
TCGA	TCGA-HC-7749-01A-11R-2118-07	PRAD	Prostate adenocarcinoma	TP	1	RNA	RNA-Seq	UNC-LCCC	UNC-LCCC	ILLUMINA	Illumina	unaligned	UNCID_2190688.6551bbb1-297f-41db-969b-17bb3c432426.120501_UNC11-SN627_0226_AC0TGKACXX_3_CGATGT.tar.gz	7900523054	acbd561da0b6214e6460cfcf6d59c073	92405b0f-671a-4d65-9e72-dda2bb4184f2	6551bbb1-297f-41db-969b-17bb3c432426	13a63fd0-6c8c-4707-9135-8052f454d1ac	e7914d79-48ad-4ea1-8a8f-735183c16c56	HC	2013-09-21	2013-09-21	2013-09-21	Live	TCGA-HC-7749	2012-4-20	4	3	7	T3a	intermediate	High	NO
TCGA	TCGA-HC-8216-01A-11R-A29R-07	PRAD	Prostate adenocarcinoma	TP	1	RNA	RNA-Seq	UNC-LCCC	UNC-LCCC	ILLUMINA	Illumina	unaligned	UNCID_2257034.98021887-fb82-4cb4-a5f4-c4316901da21.130530_UNC9-SN296_0371_BC2528ACXX_6_ACTTGA.tar.gz	5633871585	a66a4474b27d53949f571daf55a882a5	fb95374e-1f29-4d6d-a22f-0bb60dba3bd5	98021887-fb82-4cb4-a5f4-c4316901da21	89afdebe-456e-4128-8902-1001876a2106	bd2f1591-0615-4df9-a34f-428369b25709	HC	2013-10-31	2013-10-31	2013-10-31	Live	TCGA-HC-8216	2012-6-17	4	3	7	T3a	intermediate	High	NO
TCGA	TCGA-HC-A6AN-01A-11R-A30B-07	PRAD	Prostate adenocarcinoma	TP	1	RNA	RNA-Seq	UNC-LCCC	UNC-LCCC	ILLUMINA	Illumina	unaligned	UNCID_2256317.6af0bf8a-6243-493b-92f5-4ea2604d35cd.130827_UNC15-SN850_0325_BC2AV1ACXX_1_TTAGGC.tar.gz	5630317504	a643a763a56dc4b263a09133181b08a2	657f500b-5369-497c-b2e7-6571d851cf34	6af0bf8a-6243-493b-92f5-4ea2604d35cd	3fae5b76-9e22-4eab-a7fc-13139b2b97c4	e78a6ec2-9c2a-4a5c-9ee7-a69513592096	HC	2013-10-31	2013-10-31	2013-10-31	Live	TCGA-HC-A6AN	2014-4-22	4	3	7	T3a	intermediate	High	NO
TCGA	TCGA-HC-A6AO-01A-11R-A30B-07	PRAD	Prostate adenocarcinoma	TP	1	RNA	RNA-Seq	UNC-LCCC	UNC-LCCC	ILLUMINA	Illumina	unaligned	UNCID_2255032.9ff2bdcd-1c48-4f81-8644-c302132b2400.130827_UNC15-SN850_0324_AC2B28ACXX_5_GATCAG.tar.gz	6359013223	af5b11cbe6c5f9d9a447e8eb4590e136	c7c4edd2-4a51-41c6-91bf-beecdd64f30c	9ff2bdcd-1c48-4f81-8644-c302132b2400	4045f40b-d42a-4598-9ee2-0d371a776d3f	c0a067b3-0bd0-4d11-a283-d25799b3090b	HC	2013-10-31	2013-10-31	2013-10-31	Live	TCGA-HC-A6AO	2013-9-19	4	3	7	T2c	intermediate	High	NO
TCGA	TCGA-HC-A6HX-01A-11R-A31N-07	PRAD	Prostate adenocarcinoma	TP	1	RNA	RNA-Seq	UNC-LCCC	UNC-LCCC	ILLUMINA	Illumina	unaligned	UNCID_2256342.95fd9476-083d-41d5-a7dc-a605673b82d3.130814_UNC10-SN254_0487_AC2BD1ACXX_7_CAGATC.tar.gz	5463559589	50e32526a1d8c332c5fb6353b4cddd69	d9112344-9c7f-4592-a5d5-03abd7594bde	95fd9476-083d-41d5-a7dc-a605673b82d3	f3e93819-a8f5-4d15-a416-3edd42aa52d1	2ce7ba34-3755-46fd-9877-04eec1d0349b	HC	2014-06-25	2013-10-31	2014-06-25	Live	TCGA-HC-A6HX	2013-9-19	4	3	7	T2c	intermediate	High	NO
TCGA	TCGA-HI-7169-01A-11R-2118-07	PRAD	Prostate adenocarcinoma	TP	1	RNA	RNA-Seq	UNC-LCCC	UNC-LCCC	ILLUMINA	Illumina	unaligned	UNCID_2189554.70a93713-e154-46c8-9360-b873c63f0f05.120521_UNC12-SN629_0212_AC0RWNACXX_3_TGACCA.tar.gz	4832116351	65981190bf7b4b83a6415fb46fbf8db9	566bafa9-cd0f-4b48-b54a-1d02d8717aae	70a93713-e154-46c8-9360-b873c63f0f05	11fb5853-8eeb-4ad8-825d-3eaaf3fa08d6	aeef0836-305c-465c-a9ca-6c1825353ae7	HI	2013-09-19	2013-09-19	2013-09-19	Live	TCGA-HI-7169	2012-2-21	3	4	7	T3a	intermediate	High	NO
TCGA	TCGA-J4-A67K-01A-21R-A30B-07	PRAD	Prostate adenocarcinoma	TP	1	RNA	RNA-Seq	UNC-LCCC	UNC-LCCC	ILLUMINA	Illumina	unaligned	UNCID_2256251.631b5e57-557b-48d1-a263-5c1b456e73b2.130827_UNC15-SN850_0325_BC2AV1ACXX_3_GTTTCG.tar.gz	6484941395	17e55d19ba5c84538f84648fbb70fe67	d2b318bb-7d92-431d-b140-5f7508e9731e	631b5e57-557b-48d1-a263-5c1b456e73b2	c4c1b5be-a0e7-4968-92de-7f34c71207fb	b305b74b-8977-4074-8b80-ffc75d7b8531	J4	2013-10-31	2013-10-31	2013-10-31	Live	TCGA-J4-A67K	2013-8-16	4	3	7	T2c	intermediate	High	NO
TCGA	TCGA-J4-A67L-01A-11R-A30B-07	PRAD	Prostate adenocarcinoma	TP	1	RNA	RNA-Seq	UNC-LCCC	UNC-LCCC	ILLUMINA	Illumina	unaligned	UNCID_2255942.1636e620-09c8-46c7-bf33-9efeceae7cd4.130827_UNC15-SN850_0325_BC2AV1ACXX_3_TTAGGC.tar.gz	6491314040	ff1f547b3988732295ae79536bcec48c	35649851-204e-44bf-b6c8-264650d196e3	1636e620-09c8-46c7-bf33-9efeceae7cd4	29bd2c05-254b-4bb2-ae32-5b328f772441	1e2b64de-e05f-4fcd-9e41-e47f0e538ca0	J4	2013-10-31	2013-10-31	2013-10-31	Live	TCGA-J4-A67L	2013-8-16	3	4	7	T3a	intermediate	High	NO
TCGA	TCGA-J4-A67M-01A-11R-A30B-07	PRAD	Prostate adenocarcinoma	TP	1	RNA	RNA-Seq	UNC-LCCC	UNC-LCCC	ILLUMINA	Illumina	unaligned	UNCID_2255859.2ccc0221-155e-47b1-ace4-6c78bfc5d4a4.130827_UNC15-SN850_0325_BC2AV1ACXX_4_TAGCTT.tar.gz	6092715850	b219c9bf5a88c8a1f7a8ed1ec4cccfd1	cabd5d27-9c93-4f9c-972e-2b2591a9c122	2ccc0221-155e-47b1-ace4-6c78bfc5d4a4	67cd72e2-a4cf-48e4-943e-406c252f056a	142005b5-fa96-4137-b347-b807e346cb5f	J4	2013-10-31	2013-10-31	2013-10-31	Live	TCGA-J4-A67M	2013-8-16	4	3	7	T3a	intermediate	High	NO
TCGA	TCGA-J4-A67R-01A-21R-A30B-07	PRAD	Prostate adenocarcinoma	TP	1	RNA	RNA-Seq	UNC-LCCC	UNC-LCCC	ILLUMINA	Illumina	unaligned	UNCID_2255752.5a96d821-45e8-4d06-89c3-1f951c04375d.130827_UNC15-SN850_0325_BC2AV1ACXX_5_TTAGGC.tar.gz	5468747215	ddf7cae5312ae0c549e462dfe4a45b1a	bb616d9c-4e0b-4366-a22b-9d08e0e0e4f1	5a96d821-45e8-4d06-89c3-1f951c04375d	db2779f6-8fe2-48c3-988b-81db1815a678	42268a74-cfd1-4724-a8c6-4e9b977f1fbe	J4	2013-10-31	2013-10-31	2013-10-31	Live	TCGA-J4-A67R	2013-8-16	4	3	7	T2c	intermediate	High	NO
TCGA	TCGA-J4-A83I-01A-11R-A36G-07	PRAD	Prostate adenocarcinoma	TP	1	RNA	RNA-Seq	UNC-LCCC	UNC-LCCC	ILLUMINA	Illumina	unaligned	UNCID_2479779.4dc2d981-d303-4dd8-8ef5-1d1bcd0e8250.140318_UNC12-SN629_0354_AC3K7VACXX_3_CGATGT.tar.gz	6792374315	b82ab72aae06a7a23decb86bddb60d56	10e75801-5139-474b-adba-8b78f36b3f14	4dc2d981-d303-4dd8-8ef5-1d1bcd0e8250	5dc7e186-7e01-4a54-8ae8-350dace2297b	8a59b137-8e5e-4484-a9a9-65a596a47ef8	J4	2014-06-21	2014-06-20	2014-06-21	Live	TCGA-J4-A83I	2014-1-20	4	3	7	T3a	intermediate	High	NO
TCGA	TCGA-J9-A8CN-01A-11R-A352-07	PRAD	Prostate adenocarcinoma	TP	1	RNA	RNA-Seq	UNC-LCCC	UNC-LCCC	ILLUMINA	Illumina	unaligned	UNCID_2409247.2de65e78-be71-4f41-be55-d9ef61b277c3.140312_UNC11-SN627_0348_AC3KRYACXX_4_ACAGTG.tar.gz	5594957288	27af73e5a02707130979555648929651	c1ec6b7c-4f51-446d-a82a-166a56c7b42c	2de65e78-be71-4f41-be55-d9ef61b277c3	186d7f36-4e93-4ab2-bc23-95d5cd296656	f9160e70-27f0-4c8c-a667-b24195ad659c	J9	2014-04-15	2014-04-15	2014-04-15	Live	TCGA-J9-A8CN	2015-2-1	3	3	6	T3a	intermediate	High	NO
TCGA	TCGA-J9-A8CP-01A-11R-A352-07	PRAD	Prostate adenocarcinoma	TP	1	RNA	RNA-Seq	UNC-LCCC	UNC-LCCC	ILLUMINA	Illumina	unaligned	UNCID_2409236.4558d242-2bd6-4272-913f-59c6b8f05d64.140312_UNC11-SN627_0348_AC3KRYACXX_5_ATGTCA.tar.gz	5601792924	816a74bae2a1e28e60da3e757ba28f28	521519be-0d6d-49b5-b0aa-13f3bd39f792	4558d242-2bd6-4272-913f-59c6b8f05d64	5b12458b-f5d7-41de-a4e1-26d39dca9b17	5bd08756-9dfd-4b50-ba8a-a389bd863a39	J9	2014-04-15	2014-04-15	2014-04-15	Live	TCGA-J9-A8CP	2015-2-1	4	3	7	T3a	intermediate	High	NO
TCGA	TCGA-KC-A7F5-01A-11R-A33R-07	PRAD	Prostate adenocarcinoma	TP	1	RNA	RNA-Seq	UNC-LCCC	UNC-LCCC	ILLUMINA	Illumina	unaligned	UNCID_2361434.9e0d5361-7994-48b6-a865-18d430b72239.131217_UNC15-SN850_0343_AC330UACXX_8_TTAGGC.tar.gz	6222443220	edff3635feb82f40ef1a4db9693bf086	d0f6a173-df93-49b5-9ca9-8729e5107557	9e0d5361-7994-48b6-a865-18d430b72239	3a6e0fd1-6e06-4002-9d1a-88edf7944567	12a21067-e911-4caf-ad87-9204360dc6c7	KC	2014-02-26	2014-02-26	2014-02-26	Live	TCGA-KC-A7F5	2015-1-25	4	3	7	T2c	intermediate	High	NO
TCGA	TCGA-KC-A7FA-01A-21R-A33R-07	PRAD	Prostate adenocarcinoma	TP	1	RNA	RNA-Seq	UNC-LCCC	UNC-LCCC	ILLUMINA	Illumina	unaligned	UNCID_2361712.81ee8dcb-89dd-462e-b5de-2394bc6d522b.131217_UNC15-SN850_0343_AC330UACXX_8_AGTCAA.tar.gz	6156160270	cdd45da923668b3899f21245c86c20ab	148d30e1-3428-40d8-893b-03f95fc9054f	81ee8dcb-89dd-462e-b5de-2394bc6d522b	3f3128c9-1072-443c-b6ae-8b63166fa9a4	a7086ff4-1aa3-4d27-bf97-987269b2ebe6	KC	2014-02-26	2014-02-26	2014-02-26	Live	TCGA-KC-A7FA	2015-1-25	3	4	7	T3a	intermediate	High	NO
TCGA	TCGA-KC-A7FD-01A-11R-A33R-07	PRAD	Prostate adenocarcinoma	TP	1	RNA	RNA-Seq	UNC-LCCC	UNC-LCCC	ILLUMINA	Illumina	unaligned	UNCID_2358888.1d913abe-aadd-498f-9b1d-7d3746ae315c.140102_UNC15-SN850_0344_AC384WACXX_1_CAGATC.tar.gz	6611953809	92ba6caf703032d78d116b71ac23ba7a	6c7dd320-a037-4d00-b0d4-c984bec3ed5d	1d913abe-aadd-498f-9b1d-7d3746ae315c	88658b66-f293-4aff-9e33-05abfafd3b43	68503fa7-00ca-407b-ae7d-403e7466b809	KC	2014-02-26	2014-02-26	2014-02-26	Live	TCGA-KC-A7FD	2015-1-25	3	4	7	T3a	intermediate	High	NO
TCGA	TCGA-KK-A59Z-01A-12R-A26U-07	PRAD	Prostate adenocarcinoma	TP	1	RNA	RNA-Seq	UNC-LCCC	UNC-LCCC	ILLUMINA	Illumina	unaligned	UNCID_2174913.bbc5dea9-50e1-44b7-9d43-82896b9229b5.130424_UNC11-SN627_0294_BC236MACXX_7_GTTTCG.tar.gz	4958016873	bae377e1665bbdd63611b494831a018b	912b790c-a7b0-4d5c-b68d-498f04f68c63	bbc5dea9-50e1-44b7-9d43-82896b9229b5	df7bbd9c-0b35-4855-acde-46f4956f4df1	ce99d7f7-f2bc-4246-8849-4752353475b3	KK	2013-09-10	2013-09-10	2013-09-10	Live	TCGA-KK-A59Z	2013-5-28	4	3	7	T2c	intermediate	High	NO
TCGA	TCGA-KK-A8I6-01A-11R-A36G-07	PRAD	Prostate adenocarcinoma	TP	1	RNA	RNA-Seq	UNC-LCCC	UNC-LCCC	ILLUMINA	Illumina	unaligned	UNCID_2479132.0b02de77-8d04-4be6-87db-0f0506ee5e54.140325_UNC11-SN627_0349_AC3KB8ACXX_7_CAGATC.tar.gz	6359474445	142a32dca720f57d4b0857424e4f3f6b	00fa9a68-30de-4ca8-803e-514d3aa6a25b	0b02de77-8d04-4be6-87db-0f0506ee5e54	6e3154d4-2ef6-403d-9de1-7b6233c4d505	57e0582e-44ef-4992-83ea-ff4cb63af578	KK	2014-06-13	2014-06-13	2014-06-13	Live	TCGA-KK-A8I6	2014-8-18	4	3	7	T3a	intermediate	High	NO
TCGA	TCGA-KK-A8IG-01A-11R-A36G-07	PRAD	Prostate adenocarcinoma	TP	1	RNA	RNA-Seq	UNC-LCCC	UNC-LCCC	ILLUMINA	Illumina	unaligned	UNCID_2479344.95c350df-1871-430a-9c08-f3d88e2edcaf.140318_UNC14-SN744_0403_AC3M3WACXX_2_ACAGTG.tar.gz	5031508364	c0f94ff80faac6228f771ff15fc6d831	fee3ebfe-1662-43e9-a4c3-c2607241203d	95c350df-1871-430a-9c08-f3d88e2edcaf	1e3c1d8f-b3c9-47be-89e4-22e6b16ed2ae	c62decac-3413-4414-89df-43085c3ddf65	KK	2014-06-21	2014-06-20	2014-06-21	Live	TCGA-KK-A8IG	2014-8-19	4	3	7	T3a	intermediate	High	NO
TCGA	TCGA-KK-A8IH-01A-11R-A36G-07	PRAD	Prostate adenocarcinoma	TP	1	RNA	RNA-Seq	UNC-LCCC	UNC-LCCC	ILLUMINA	Illumina	unaligned	UNCID_2479148.994566a7-664e-4b9b-9320-126940c14b6b.140318_UNC14-SN744_0403_AC3M3WACXX_6_ACAGTG.tar.gz	3837849648	796508b3ac8ab0056c5278b261b8ddee	05ac45ea-be90-486c-a67b-677bdd226c90	994566a7-664e-4b9b-9320-126940c14b6b	89b995ba-d13a-461b-ade4-d791844c1a0c	053e0038-706d-4143-be3a-25a188315c19	KK	2014-06-24	2014-06-20	2014-06-24	Live	TCGA-KK-A8IH	2014-8-19	4	3	7	T3a	intermediate	High	NO
TCGA	TCGA-KK-A8IM-01A-11R-A36G-07	PRAD	Prostate adenocarcinoma	TP	1	RNA	RNA-Seq	UNC-LCCC	UNC-LCCC	ILLUMINA	Illumina	unaligned	UNCID_2479342.6d249571-1535-4db3-9860-a56a02941200.140318_UNC14-SN744_0403_AC3M3WACXX_3_GTGAAA.tar.gz	5598515224	63bd205bd1c1e5ef517f331ce8f5436b	fb2e3035-b1be-433e-971b-3d0178a2c3cb	6d249571-1535-4db3-9860-a56a02941200	4434864a-8a0d-488e-b9a7-6749719663e5	cbc53357-b90e-459c-ad5d-b9457084e2e7	KK	2014-06-21	2014-06-20	2014-06-21	Live	TCGA-KK-A8IM	2014-8-18	4	3	7	T2c	intermediate	High	NO
TCGA	TCGA-M7-A71Z-01A-12R-A32O-07	PRAD	Prostate adenocarcinoma	TP	1	RNA	RNA-Seq	UNC-LCCC	UNC-LCCC	ILLUMINA	Illumina	unaligned	UNCID_2322804.f64c8677-da87-4543-b53c-4de28d86fff1.131008_UNC11-SN627_0326_AC2KLPACXX_3_AGTCAA.tar.gz	5520687912	201a72ebee8725059e08d354473b7527	c17883cd-64dd-4434-908a-8cc9e759ab4d	f64c8677-da87-4543-b53c-4de28d86fff1	4d5d61c4-2e64-422e-aba6-ec098f40eeec	37e9c5a5-4c5d-41f9-b14d-12337432caca	M7	2014-01-17	2014-01-17	2014-01-17	Live	TCGA-M7-A71Z	2013-12-10	4	3	7	T3a	intermediate	High	NO
TCGA	TCGA-TP-A8TT-01A-12R-A41O-07	PRAD	Prostate adenocarcinoma	TP	1	RNA	RNA-Seq	UNC-LCCC	UNC-LCCC	ILLUMINA	Illumina	unaligned	UNCID_2642358.f5204ae5-1d85-41ec-b9c2-c48c310c5710.140826_UNC9-SN296_0432_AC5CAJACXX_4_ACTGAT.tar.gz	3402974564	6d69bb8e60959e19ed9e8e4ca3469b1a	f0393086-918e-4482-b3a5-5cee4536215a	f5204ae5-1d85-41ec-b9c2-c48c310c5710	a13a7252-de84-4950-9307-80fc8a6a668d	722abe82-a272-4e42-be72-41ff140c9ad8	TP	2014-10-18	2014-10-18	2014-10-18	Live	TCGA-TP-A8TT	2014-3-28	4	3	7	T3a	intermediate	High	NO
TCGA	TCGA-TP-A8TV-01A-11R-A41O-07	PRAD	Prostate adenocarcinoma	TP	1	RNA	RNA-Seq	UNC-LCCC	UNC-LCCC	ILLUMINA	Illumina	unaligned	UNCID_2642386.ae3426f1-be88-4bf6-8ff4-3c7b7d6a804f.140815_UNC11-SN627_0374_AC5FPLACXX_7_AGTTCC.tar.gz	5080946810	1a784f31624b44e1b72c543caf46ce4d	57b294a3-3d63-4b9b-9c1b-079e7c32b24a	ae3426f1-be88-4bf6-8ff4-3c7b7d6a804f	6f4c1006-519d-4b16-8c96-690c63bea0b6	2d8b33e3-002b-4592-9bc3-b3eab242c893	TP	2014-10-19	2014-10-19	2014-10-19	Live	TCGA-TP-A8TV	2014-3-28	4	3	7	T2c	intermediate	High	NO
TCGA	TCGA-V1-A8MF-01A-11R-A36G-07	PRAD	Prostate adenocarcinoma	TP	1	RNA	RNA-Seq	UNC-LCCC	UNC-LCCC	ILLUMINA	Illumina	unaligned	UNCID_2479271.c84acacb-d7ab-481e-8462-94693fdf5980.140318_UNC14-SN744_0403_AC3M3WACXX_4_CAGATC.tar.gz	4828908464	2232d02ecc620571782f9f9eed82623e	56551b1f-d205-448b-9c63-77949162a9c3	c84acacb-d7ab-481e-8462-94693fdf5980	56df9de6-613d-44ce-8827-9213cc6c8b56	aa0e444b-c913-4a70-a76d-be70ccf80691	V1	2014-06-24	2014-06-20	2014-06-24	Live	TCGA-V1-A8MF	2014-7-23	3	3	6	T3a	intermediate	High	NO
TCGA	TCGA-V1-A8WL-01A-11R-A37L-07	PRAD	Prostate adenocarcinoma	TP	1	RNA	RNA-Seq	UNC-LCCC	UNC-LCCC	ILLUMINA	Illumina	unaligned	UNCID_2544829.bd8e46c1-5b67-407e-a6fb-67017488a923.140509_UNC11-SN627_0357_BC4CGKACXX_2_ATGTCA.tar.gz	4634274475	f004d9310cf9a6655497a33e11798cb6	25765cb9-1add-4a78-9d44-418d40a1e8f1	bd8e46c1-5b67-407e-a6fb-67017488a923	f7fc3f2e-c70e-460d-b34d-bb2ea423a0ae	2913b17a-d36b-43d4-9ada-9aaa6b3249ec	V1	2014-07-22	2014-07-22	2014-07-22	Live	TCGA-V1-A8WL	2014-7-23	3	4	7	T3a	intermediate	High	NO
TCGA	TCGA-V1-A9OQ-01A-11R-A41O-07	PRAD	Prostate adenocarcinoma	TP	1	RNA	RNA-Seq	UNC-LCCC	UNC-LCCC	ILLUMINA	Illumina	unaligned	UNCID_2642428.46993591-8ffa-4e54-ba85-d013a7c190c9.140815_UNC11-SN627_0375_BC59VCACXX_2_CGATGT.tar.gz	4106853381	78908028290f9712ab15015145323c18	4a1be3b4-376f-4ecf-8be9-9ff554cc4c9c	46993591-8ffa-4e54-ba85-d013a7c190c9	10271d9c-9b9c-4b5f-a845-a0f1bd03af51	819c66a0-7074-495e-9993-80a858f46b82	V1	2014-10-19	2014-10-19	2014-10-19	Live	TCGA-V1-A9OQ	2014-7-11	3	3	6	T3a	intermediate	High	NO
TCGA	TCGA-V1-A9OY-01A-11R-A41O-07	PRAD	Prostate adenocarcinoma	TP	1	RNA	RNA-Seq	UNC-LCCC	UNC-LCCC	ILLUMINA	Illumina	unaligned	UNCID_2642376.35900b9c-bc5c-49cc-acb4-410305e8ab64.140820_UNC17-D00216_0241_BC5DBKACXX_1_GAGTGG.tar.gz	4669632280	e0126f4c78ec303711ec178ef3ac0740	4573aa04-b036-45ac-a6ea-5dba83723210	35900b9c-bc5c-49cc-acb4-410305e8ab64	69fc0351-6496-46b5-be22-25b80c1dc4cc	001824eb-43f0-42ef-b18c-61bef23235f7	V1	2014-10-18	2014-10-18	2014-10-18	Live	TCGA-V1-A9OY	2014-7-23	4	3	7	T3a	intermediate	High	NO
TCGA	TCGA-VN-A88N-01A-11R-A36G-07	PRAD	Prostate adenocarcinoma	TP	1	RNA	RNA-Seq	UNC-LCCC	UNC-LCCC	ILLUMINA	Illumina	unaligned	UNCID_2479145.7dae2f3c-56cb-425a-8d7f-7113e1cfc72e.140318_UNC14-SN744_0403_AC3M3WACXX_7_TGACCA.tar.gz	5620476264	8e4fee6bd27f681e39b9841c6d6f8595	29b4a6d9-4149-41d2-9452-6229d02edc45	7dae2f3c-56cb-425a-8d7f-7113e1cfc72e	e9a4c770-665f-454b-81f7-b8ae3f1e154e	f5c35097-25b1-4fee-bb32-790b765a20b1	VN	2014-06-24	2014-06-20	2014-06-24	Live	TCGA-VN-A88N	2014-1-10	4	3	7	T2c	intermediate	High	NO
TCGA	TCGA-VP-A875-01A-31R-A352-07	PRAD	Prostate adenocarcinoma	TP	1	RNA	RNA-Seq	UNC-LCCC	UNC-LCCC	ILLUMINA	Illumina	unaligned	UNCID_2408018.c47f8609-65d3-4cca-b599-58add67672c7.140312_UNC11-SN627_0348_AC3KRYACXX_8_AGTTCC.tar.gz	6866138561	910e3ab1f3927e338b187ce7ecd660e0	e16e1266-75d9-4866-85e8-1834c11cba0c	c47f8609-65d3-4cca-b599-58add67672c7	e833ad67-2cb3-414c-b15e-28f49479e2ef	1cb8eee3-ebbe-4b8e-8452-c6364b6fdc78	VP	2014-04-15	2014-04-15	2014-04-15	Live	TCGA-VP-A875	2014-3-26	3	4	7	T3a	intermediate	High	NO
TCGA	TCGA-VP-A87C-01A-11R-A352-07	PRAD	Prostate adenocarcinoma	TP	1	RNA	RNA-Seq	UNC-LCCC	UNC-LCCC	ILLUMINA	Illumina	unaligned	UNCID_2407842.e6e404f0-3317-496c-b4f8-555408a3dfd6.140312_UNC11-SN627_0348_AC3KRYACXX_8_GATCAG.tar.gz	5780081146	8ee8b55b8ed17b4965ef279ca8ac9646	c7578c63-56d5-4f33-a216-bea12067f9bf	e6e404f0-3317-496c-b4f8-555408a3dfd6	7c398299-d789-4185-adfa-194817877947	5b2c8981-0771-40cd-ae7c-e5b9ac662239	VP	2014-04-15	2014-04-15	2014-04-15	Live	TCGA-VP-A87C	2014-3-28	4	3	7	T2c	intermediate	High	NO
TCGA	TCGA-VP-A87J-01A-11R-A352-07	PRAD	Prostate adenocarcinoma	TP	1	RNA	RNA-Seq	UNC-LCCC	UNC-LCCC	ILLUMINA	Illumina	unaligned	UNCID_2406664.eecb9837-09fc-4e99-93d3-d3686c9783da.140318_UNC14-SN744_0403_AC3M3WACXX_8_TTAGGC.tar.gz	6110014998	5b4aa00d8ae6a6cec7434d7c0d892514	1cf7037f-6763-40b5-8690-5e5c01044fd5	eecb9837-09fc-4e99-93d3-d3686c9783da	486d225f-eca6-499b-a142-dd86137b22e4	d26e51b6-672e-4a2f-8e0f-a6dfb6f5ef8b	VP	2014-04-14	2014-04-14	2014-04-14	Live	TCGA-VP-A87J	2014-3-31	3	4	7	T3a	intermediate	High	NO
TCGA	TCGA-XA-A8JR-01A-11R-A36G-07	PRAD	Prostate adenocarcinoma	TP	1	RNA	RNA-Seq	UNC-LCCC	UNC-LCCC	ILLUMINA	Illumina	unaligned	UNCID_2479144.419e456e-40fc-4bc7-8b9f-c54d9935b7e2.140318_UNC14-SN744_0403_AC3M3WACXX_8_GATCAG.tar.gz	4944762067	342cfca64b4ba341e4593ad5efa300a2	120abc5a-7975-4b04-8466-0f5ecd2edd4a	419e456e-40fc-4bc7-8b9f-c54d9935b7e2	5e15dcc7-932e-4d9a-a765-bd5ff1cd7aea	2da1afb8-cbcc-4eeb-9c16-f4eedffc8adf	XA	2014-06-13	2014-06-13	2014-06-13	Live	TCGA-XA-A8JR	2013-10-9	4	3	7	T2c	intermediate	High	NO
TCGA	TCGA-XJ-A83F-01A-11R-A352-07	PRAD	Prostate adenocarcinoma	TP	1	RNA	RNA-Seq	UNC-LCCC	UNC-LCCC	ILLUMINA	Illumina	unaligned	UNCID_2407717.ef59f19f-f7c0-4cf3-b686-a0cd09a996b3.140312_UNC15-SN850_0357_AC3M7FACXX_2_GTTTCG.tar.gz	5150024055	b2ebd23b3cd6698eaf817694278081ac	016cf88f-adff-460d-b6ba-b96712cb2354	ef59f19f-f7c0-4cf3-b686-a0cd09a996b3	bdd4fefa-512a-4720-9f9e-11eb3892fe3c	4da83354-4512-4dca-af59-dc8217363511	XJ	2014-04-15	2014-04-15	2014-04-15	Live	TCGA-XJ-A83F	2014-3-6	3	4	7	T3a	intermediate	High	NO
TCGA	TCGA-XK-AAJA-01A-11R-A41O-07	PRAD	Prostate adenocarcinoma	TP	1	RNA	RNA-Seq	UNC-LCCC	UNC-LCCC	ILLUMINA	Illumina	unaligned	UNCID_2642359.ec7657a0-88da-482a-90d1-1fd03578e11b.140820_UNC17-D00216_0241_BC5DBKACXX_4_GTGGCC.tar.gz	8692660928	f9cd22a84de05bb5a902bd94dca1dd10	cc049663-2116-4d8d-881d-624e19cebe1a	ec7657a0-88da-482a-90d1-1fd03578e11b	d17b1955-0565-46c1-a5a7-ecd41ac0286a	24fab49c-b031-47c8-b873-8f431390f327	XK	2014-10-18	2014-10-18	2014-10-18	Live	TCGA-XK-AAJA	2014-5-12	4	3	7	T3a	intermediate	High	NO
TCGA	TCGA-XK-AAJP-01A-11R-A41O-07	PRAD	Prostate adenocarcinoma	TP	1	RNA	RNA-Seq	UNC-LCCC	UNC-LCCC	ILLUMINA	Illumina	unaligned	UNCID_2642357.b426dd0e-446d-4738-a608-beaa368920bf.140820_UNC17-D00216_0241_BC5DBKACXX_4_ACTGAT.tar.gz	7102297831	5a43ddca82e314efc7c1309a93621268	32de5ab1-04bf-4e95-9616-b766f61df11d	b426dd0e-446d-4738-a608-beaa368920bf	720d77bc-58e3-42ee-aae7-5de586c2ac41	ec6a094b-d876-4b92-be62-8833ca961229	XK	2014-10-18	2014-10-18	2014-10-18	Live	TCGA-XK-AAJP	2014-5-13	4	3	7	T3a	intermediate	High	NO
TCGA	TCGA-XK-AAJT-01A-11R-A41O-07	PRAD	Prostate adenocarcinoma	TP	1	RNA	RNA-Seq	UNC-LCCC	UNC-LCCC	ILLUMINA	Illumina	unaligned	UNCID_2642354.4caa2b59-1435-4e64-9cf5-1658b3e9c147.140820_UNC17-D00216_0241_BC5DBKACXX_5_TGACCA.tar.gz	3443384638	0d347f79d739e6d979444b004d5ca621	9bc25f53-e418-4c61-abb1-8e31931f64b2	4caa2b59-1435-4e64-9cf5-1658b3e9c147	5d66ac77-1543-488b-a68f-665811bec67a	4791634b-bcd4-4fda-abdb-dec79ba05086	XK	2014-10-18	2014-10-18	2014-10-18	Live	TCGA-XK-AAJT	2014-5-13	4	3	7	T3a	intermediate	High	NO
TCGA	TCGA-XK-AAJU-01A-11R-A41O-07	PRAD	Prostate adenocarcinoma	TP	1	RNA	RNA-Seq	UNC-LCCC	UNC-LCCC	ILLUMINA	Illumina	unaligned	UNCID_2642345.45f7bba9-5bf4-4b9c-b749-996e4b8d5582.140826_UNC9-SN296_0432_AC5CAJACXX_2_ACAGTG.tar.gz	4606259567	1a153fde85b971bdb4734db469087a55	f8f1c8d8-0401-44d7-97f9-c9fcb0212182	45f7bba9-5bf4-4b9c-b749-996e4b8d5582	ed7084f8-060c-4780-8b35-a03a5eab9684	84fa7597-ceaa-4851-b44c-6ed9e4a34e75	XK	2014-10-18	2014-10-18	2014-10-18	Live	TCGA-XK-AAJU	2014-5-13	4	3	7	T2c	intermediate	High	NO
TCGA	TCGA-XK-AAK1-01A-11R-A41O-07	PRAD	Prostate adenocarcinoma	TP	1	RNA	RNA-Seq	UNC-LCCC	UNC-LCCC	ILLUMINA	Illumina	unaligned	UNCID_2642341.ec4f5770-275f-494f-af91-b82e62f19f1a.140826_UNC9-SN296_0432_AC5CAJACXX_5_ACTTGA.tar.gz	2607909815	601260dcaba56b833060fd680d85cd6b	b00025d3-6526-487d-b7c6-91e5b8c01f27	ec4f5770-275f-494f-af91-b82e62f19f1a	1bc21d56-299d-40bc-b9c8-c74db990611e	0ceb86c8-949c-4917-b57c-e55eb5119295	XK	2014-10-18	2014-10-18	2014-10-18	Live	TCGA-XK-AAK1	2014-5-15	4	3	7	T2c	intermediate	High	NO
TCGA	TCGA-Y6-A8TL-01A-21R-A37L-07	PRAD	Prostate adenocarcinoma	TP	1	RNA	RNA-Seq	UNC-LCCC	UNC-LCCC	ILLUMINA	Illumina	unaligned	UNCID_2545360.baeaec83-29cf-4fcd-b6b4-6054510d9d86.140502_UNC12-SN629_0366_AC3UT1ACXX_1_GTGAAA.tar.gz	4321824656	0e1124081a043827a9ab5fd82e025880	09f30c48-e86b-421b-8931-dcdd49d9ea2d	baeaec83-29cf-4fcd-b6b4-6054510d9d86	a7045324-cb44-4b37-bbaf-641642c1d903	e8fa37b1-2e31-44b6-ba77-3e46da7e4fee	Y6	2014-07-23	2014-07-23	2014-07-23	Live	TCGA-Y6-A8TL	2014-4-17	3	3	6	T3a	intermediate	High	NO
TCGA	TCGA-YL-A8SH-01B-11R-A37L-07	PRAD	Prostate adenocarcinoma	TP	1	RNA	RNA-Seq	UNC-LCCC	UNC-LCCC	ILLUMINA	Illumina	unaligned	UNCID_2545376.905e6c11-d8d7-40a3-a933-f450c544714e.140506_UNC15-SN850_0363_BC3YJYACXX_8_ACAGTG.tar.gz	4893709923	f434f41eda7dc39a851e6cede1e1ec9c	84c82e9f-0969-4bcf-8f9e-4499038e6759	905e6c11-d8d7-40a3-a933-f450c544714e	bfb973eb-d42d-4900-a606-a381d2317555	56a06467-7cb6-4dff-9f57-88228210619e	YL	2014-07-23	2014-07-23	2014-07-23	Live	TCGA-YL-A8SH	2014-4-25	4	3	7	T3a	intermediate	High	NO
TCGA	TCGA-2A-A8VL-01A-21R-A37L-07	PRAD	Prostate adenocarcinoma	TP	1	RNA	RNA-Seq	UNC-LCCC	UNC-LCCC	ILLUMINA	Illumina	unaligned	UNCID_2545328.e10fe58f-7ceb-4ad8-bce3-5ffbefc05cb5.140502_UNC12-SN629_0366_AC3UT1ACXX_3_TAGCTT.tar.gz	5160180070	e9efb54d4ed92f639002c37b12e0bbaa	c478e49d-cf4a-4e16-b55c-e324f9e7b2ec	e10fe58f-7ceb-4ad8-bce3-5ffbefc05cb5	49197847-cc83-4ce1-8397-d09cea4c4928	f9f392d3-e3c0-4cf2-ac7d-f21a497f716a	2A	2014-07-23	2014-07-23	2014-07-23	Live	TCGA-2A-A8VL	2014-3-29	3	3	6	T2b	low	Intermediate	NO
TCGA	TCGA-2A-A8VV-01A-11R-A37L-07	PRAD	Prostate adenocarcinoma	TP	1	RNA	RNA-Seq	UNC-LCCC	UNC-LCCC	ILLUMINA	Illumina	unaligned	UNCID_2545267.45eca81f-9ce2-4de6-b970-65959d76398c.140509_UNC12-SN629_0368_BC4241ACXX_1_AGTCAA.tar.gz	5464622152	4240ba05a1c35dc4d9935703341c944f	00b02e78-8084-41ea-99fd-7cd429b0125d	45eca81f-9ce2-4de6-b970-65959d76398c	75a7afb5-66d5-47e3-8a8a-3e3a1e749a96	ccaded36-56b9-471b-8348-094b33634eeb	2A	2014-07-23	2014-07-23	2014-07-23	Live	TCGA-2A-A8VV	2014-3-29	3	3	6	T2b	low	Intermediate	NO
TCGA	TCGA-2A-AAYO-01A-11R-A41O-07	PRAD	Prostate adenocarcinoma	TP	1	RNA	RNA-Seq	UNC-LCCC	UNC-LCCC	ILLUMINA	Illumina	unaligned	UNCID_2642420.024fc1c9-4502-4293-a555-9bb7e5536f45.140815_UNC11-SN627_0374_AC5FPLACXX_2_AGTTCC.tar.gz	5383359649	971da225c43d97eb00ff6a56383b1cb3	2a0c2a55-dc9f-4e69-b82f-fca07313b7bc	024fc1c9-4502-4293-a555-9bb7e5536f45	8c0d361f-eaab-4768-90f2-b7a610e2bbb1	a9272dfa-c8a7-460a-82d9-1c129dd9389e	2A	2014-10-19	2014-10-19	2014-10-19	Live	TCGA-2A-AAYO	2014-7-7	3	3	6	T2c	low	High	NO
TCGA	TCGA-CH-5738-01A-11R-1580-07	PRAD	Prostate adenocarcinoma	TP	1	RNA	RNA-Seq	UNC-LCCC	UNC-LCCC	ILLUMINA	Illumina	unaligned	UNCID_2190595.e5db7986-223c-4ee2-a4c8-c4e8bbb510f3.111219_UNC11-SN627_0175_BC0CKKACXX_5_GCCAAT.tar.gz	6523860882	898553f1987117536d5b2e38d752cf76	0b6565df-19a5-4f41-83e4-3e6ee3615357	e5db7986-223c-4ee2-a4c8-c4e8bbb510f3	5828401b-0901-4a73-9d0c-1e85d3431475	35bb1f27-5fc0-47c2-8f53-3a9564a2964d	CH	2013-09-20	2013-09-20	2013-09-20	Live	TCGA-CH-5738	2012-3-16	3	3	6	[Discrepancy]	low	Low	NO
TCGA	TCGA-CH-5746-01A-11R-1580-07	PRAD	Prostate adenocarcinoma	TP	1	RNA	RNA-Seq	UNC-LCCC	UNC-LCCC	ILLUMINA	Illumina	unaligned	UNCID_2190593.e129e211-8237-4842-a5f5-c3dc05607527.111219_UNC11-SN627_0175_BC0CKKACXX_4_CAGATC.tar.gz	6945856050	a7770134dadcccde03f323cb6fa08c16	0d52c24a-1a3b-4fe7-af8c-b62b6f91dc59	e129e211-8237-4842-a5f5-c3dc05607527	618272c0-c2ed-4bfb-bb4b-404f0987f822	54ad063e-68d9-4104-856a-2bd3905fa971	CH	2013-09-20	2013-09-20	2013-09-20	Live	TCGA-CH-5746	2012-3-16	3	4	7	T2c	low	High	NO
TCGA	TCGA-CH-5750-01A-11R-1580-07	PRAD	Prostate adenocarcinoma	TP	1	RNA	RNA-Seq	UNC-LCCC	UNC-LCCC	ILLUMINA	Illumina	unaligned	UNCID_2235485.3d9ba7bd-ff22-44cf-ae6a-7588f5aa857f.120425_UNC11-SN627_0224_BD0VAKACXX_2_CAGATC.tar.gz	3869382343	0f5420a88b72f884150322fd038157ab	afff2215-f3ed-48a3-9719-fc8e7f1fe6f5	3d9ba7bd-ff22-44cf-ae6a-7588f5aa857f	dc40cf49-b208-4f59-b5f0-cfbdd02970b2	0386d0e9-7bd8-467f-ba97-a379c1d67a83	CH	2013-10-19	2013-10-19	2013-10-19	Live	TCGA-CH-5750	2012-3-16	3	4	7	T2c	low	High	NO
TCGA	TCGA-CH-5790-01A-11R-1580-07	PRAD	Prostate adenocarcinoma	TP	1	RNA	RNA-Seq	UNC-LCCC	UNC-LCCC	ILLUMINA	Illumina	unaligned	UNCID_2235475.743ad0e2-903e-4438-a575-1f06c286c079.120425_UNC11-SN627_0224_BD0VAKACXX_7_GATCAG.tar.gz	3954850719	d3311b791770714702433ba81e50dc1c	0f63270d-034b-470b-bf43-7fc9061ffd66	743ad0e2-903e-4438-a575-1f06c286c079	2b5ef82d-e137-43f6-bfef-b202f20ee187	5c8782c0-0b0d-4aff-b996-423d214ff5ff	CH	2013-10-19	2013-10-19	2013-10-19	Live	TCGA-CH-5790	2012-3-16	3	4	7	T2c	low	High	NO
TCGA	TCGA-CH-5794-01A-11R-1580-07	PRAD	Prostate adenocarcinoma	TP	1	RNA	RNA-Seq	UNC-LCCC	UNC-LCCC	ILLUMINA	Illumina	unaligned	UNCID_2189237.5c6bca7d-7dcc-4908-add3-c56606b313a7.120604_UNC13-SN749_0180_BD127FACXX_1_CGATGT.tar.gz	7582656945	b4a8e6d750b2f302da28f461d321d9f5	ca88435c-0d20-4c9d-91ab-c950dcdfedb9	5c6bca7d-7dcc-4908-add3-c56606b313a7	a80d3ee7-60dd-49bb-b049-9335afc035f5	d1a1ccfe-1215-4b34-94a9-c9765264f617	CH	2013-09-18	2013-09-18	2013-09-18	Live	TCGA-CH-5794	2012-3-16	3	4	7	T2b	low	Intermediate	NO
TCGA	TCGA-EJ-5496-01A-01R-1580-07	PRAD	Prostate adenocarcinoma	TP	1	RNA	RNA-Seq	UNC-LCCC	UNC-LCCC	ILLUMINA	Illumina	unaligned	UNCID_2190566.1059fbc0-46bf-4135-99d0-080ec225391b.120215_UNC10-SN254_0327_AC0CMCACXX_5_GATCAG.tar.gz	5747390103	7f3dbd844c408661c8d2f586fd862a3c	0376cfec-a8d4-466d-8cdc-1915d381155b	1059fbc0-46bf-4135-99d0-080ec225391b	6755c231-355f-4cc3-85f1-6306c7f5d44b	d0873929-eac8-42e2-af6f-df3cb9ce698c	EJ	2013-09-20	2013-09-20	2013-09-20	Live	TCGA-EJ-5496	2012-3-30	3	4	7	T2c	low	High	NO
TCGA	TCGA-EJ-5497-01A-02R-1580-07	PRAD	Prostate adenocarcinoma	TP	1	RNA	RNA-Seq	UNC-LCCC	UNC-LCCC	ILLUMINA	Illumina	unaligned	UNCID_2235687.86961468-9e93-469a-b812-03ef327bf5fb.120215_UNC10-SN254_0327_AC0CMCACXX_7_GATCAG.tar.gz	6403582198	0fffa1afbca0a8876919fa4b07ad5783	a22a52c9-65b5-48a6-b30f-4a60937ab7d9	86961468-9e93-469a-b812-03ef327bf5fb	dee02265-d8dd-4379-ae08-72d72b03a570	317be3b2-b7c1-4772-9e33-d55eb4b9faa9	EJ	2013-10-19	2013-10-19	2013-10-19	Live	TCGA-EJ-5497	2012-3-30	3	4	7	T2c	low	High	NO
TCGA	TCGA-EJ-5509-01A-01R-1580-07	PRAD	Prostate adenocarcinoma	TP	1	RNA	RNA-Seq	UNC-LCCC	UNC-LCCC	ILLUMINA	Illumina	unaligned	UNCID_2189134.1c809dd1-f790-458d-9722-c3262afcd416.120604_UNC13-SN749_0179_AC0V5LACXX_2_GCCAAT.tar.gz	10660594967	723a5de3b05bf195779f5acb41c43f3a	d99395b9-4783-4dbf-baab-60c5ad0a8499	1c809dd1-f790-458d-9722-c3262afcd416	13ce70a8-785c-4b59-b073-41922cb201f9	99a7115e-046b-488e-95d2-48c35bd29867	EJ	2013-09-18	2013-09-18	2013-09-18	Live	TCGA-EJ-5509	2012-4-2	3	4	7	T2c	low	High	NO
TCGA	TCGA-EJ-5512-01A-01R-1580-07	PRAD	Prostate adenocarcinoma	TP	1	RNA	RNA-Seq	UNC-LCCC	UNC-LCCC	ILLUMINA	Illumina	unaligned	UNCID_2190546.d0617c13-ba48-44d9-807f-29a9ee7ebf39.120425_UNC11-SN627_0224_BD0VAKACXX_7_TAGCTT.tar.gz	3632582542	4bba0d0259dac9283e2d5c6c18077f2f	7875fc05-ccc4-4070-9833-f7ca35400a0e	d0617c13-ba48-44d9-807f-29a9ee7ebf39	c28f931f-5ab2-4899-9fe9-54024f082d92	d0b41403-8458-45e1-946e-21054fba65b8	EJ	2013-09-20	2013-09-20	2013-09-20	Live	TCGA-EJ-5512	2012-4-3	3	4	7	T2c	low	High	NO
TCGA	TCGA-EJ-5517-01A-01R-1580-07	PRAD	Prostate adenocarcinoma	TP	1	RNA	RNA-Seq	UNC-LCCC	UNC-LCCC	ILLUMINA	Illumina	unaligned	UNCID_2190507.bfdc11be-a30b-498b-bdf6-4b98ec4f1ea1.120502_UNC14-SN744_0235_BD0YUTACXX_1_TAGCTT.tar.gz	7507991744	f244f4e64af9868f1d950bea6b6b531b	212c2a23-02df-4088-89cb-21b6c688f8fd	bfdc11be-a30b-498b-bdf6-4b98ec4f1ea1	4b9aa301-d2e3-47f3-b724-a34f420b2b6b	b5fe6254-d1c6-4ba2-bd75-5caf4fb2e2b7	EJ	2013-09-20	2013-09-20	2013-09-20	Live	TCGA-EJ-5517	2012-4-3	3	3	6	T2c	low	High	NO
TCGA	TCGA-EJ-5522-01A-01R-1580-07	PRAD	Prostate adenocarcinoma	TP	1	RNA	RNA-Seq	UNC-LCCC	UNC-LCCC	ILLUMINA	Illumina	unaligned	UNCID_2235383.f1441277-65a1-486c-b8e1-2b947734cb17.120502_UNC14-SN744_0235_BD0YUTACXX_2_TAGCTT.tar.gz	8099884640	47d9406d3c4434749f09924c06661a8a	e5a1d5fa-797f-4e38-8095-cd9cffcef7c7	f1441277-65a1-486c-b8e1-2b947734cb17	214884ef-a932-4fc3-b6ff-16ce5164da3e	8ac1e1e7-8266-48e0-8d4c-d78873111341	EJ	2013-10-19	2013-10-19	2013-10-19	Live	TCGA-EJ-5522	2012-4-3	3	4	7	T2c	low	High	NO
TCGA	TCGA-EJ-5530-01A-01R-1580-07	PRAD	Prostate adenocarcinoma	TP	1	RNA	RNA-Seq	UNC-LCCC	UNC-LCCC	ILLUMINA	Illumina	unaligned	UNCID_2189210.314e8006-a060-4b71-a51e-ba450bbbb86c.120604_UNC13-SN749_0180_BD127FACXX_5_GCCAAT.tar.gz	8342307875	bcd693244a311c2e7f20094e2f22030b	43f70bf3-f72d-4615-b7fb-ba4cf0eb5c1c	314e8006-a060-4b71-a51e-ba450bbbb86c	e4a755e3-4938-4321-b5a9-27a445036791	27d61473-39d6-478a-a576-427d1aeda01f	EJ	2013-09-18	2013-09-18	2013-09-18	Live	TCGA-EJ-5530	2012-4-4	3	4	7	T2c	low	High	NO
TCGA	TCGA-EJ-7123-01A-11R-1965-07	PRAD	Prostate adenocarcinoma	TP	1	RNA	RNA-Seq	UNC-LCCC	UNC-LCCC	ILLUMINA	Illumina	unaligned	UNCID_2189695.12e19460-da9a-4ff4-8664-801e7f8829b7.120514_UNC11-SN627_0230_BC0UYHACXX_1_TTAGGC.tar.gz	7591878432	82facb203169b0a3859837826812e780	ab9970fd-e7aa-41f2-8e44-d8cf9792bb5c	12e19460-da9a-4ff4-8664-801e7f8829b7	9519be01-d78d-462c-8a95-34149538afeb	a7383a8a-32c0-453b-b26d-d98d6c098a90	EJ	2013-09-19	2013-09-19	2013-09-19	Live	TCGA-EJ-7123	2012-4-5	3	4	7	T2c	low	High	NO
TCGA	TCGA-EJ-7125-01A-11R-1965-07	PRAD	Prostate adenocarcinoma	TP	1	RNA	RNA-Seq	UNC-LCCC	UNC-LCCC	ILLUMINA	Illumina	unaligned	UNCID_2188503.a15d99f4-2e43-4fb8-93d5-6cc582b12237.120713_UNC16-SN851_0171_BD1358ACXX_2_ACTTGA.tar.gz	5789133476	16043f2ba266e28f0e5a4e64f5504958	19d3b137-db81-422f-8a5e-5a9969d73e75	a15d99f4-2e43-4fb8-93d5-6cc582b12237	aca312ab-6dbd-4183-8b22-8f37834f3426	08e17de6-fe0d-4ff0-b588-1cf1ab03f594	EJ	2013-09-18	2013-09-18	2013-09-18	Live	TCGA-EJ-7125	2012-4-5	3	4	7	T2c	low	High	NO
TCGA	TCGA-EJ-7218-01B-11R-A32O-07	PRAD	Prostate adenocarcinoma	TP	1	RNA	RNA-Seq	UNC-LCCC	UNC-LCCC	ILLUMINA	Illumina	unaligned	UNCID_2330565.0502e061-ae1d-4384-b2a5-24091a92eeab.131008_UNC15-SN850_0331_AC2KJ8ACXX_6_AGTCAA.tar.gz	7995073353	a75c0be20c7f13055406e63b0f255c99	6ae4f1ac-0eef-4442-a9d4-291534caae56	0502e061-ae1d-4384-b2a5-24091a92eeab	d7763066-fb06-4519-9188-5de7dd12fdb7	a6f36349-5e5d-4d06-bba2-0792ff0f0ee3	EJ	2014-02-04	2014-02-04	2014-02-04	Live	TCGA-EJ-7218	2014-3-3	3	4	7	T2c	low	High	NO
TCGA	TCGA-EJ-7317-01A-31R-2118-07	PRAD	Prostate adenocarcinoma	TP	1	RNA	RNA-Seq	UNC-LCCC	UNC-LCCC	ILLUMINA	Illumina	unaligned	UNCID_2189777.64f48f1f-3d80-43fa-bd06-3a5881291ee3.120514_UNC16-SN851_0159_BC0TARACXX_2_CTTGTA.tar.gz	6095564388	597714384afc30e7c25328eb27513d0c	5bf516a2-68f9-45b1-875e-469f0a779949	64f48f1f-3d80-43fa-bd06-3a5881291ee3	68fc3693-0910-4ee8-8997-99c6333b65f4	aeea2f28-0766-42d7-9e6a-c14beb03e692	EJ	2013-09-19	2013-09-19	2013-09-19	Live	TCGA-EJ-7317	2012-4-5	3	4	7	T2c	low	High	NO
TCGA	TCGA-EJ-7331-01A-11R-2118-07	PRAD	Prostate adenocarcinoma	TP	1	RNA	RNA-Seq	UNC-LCCC	UNC-LCCC	ILLUMINA	Illumina	unaligned	UNCID_2188970.0c4495e4-b826-45ee-9ad3-873266b4585b.120611_UNC15-SN850_0219_BD120UACXX_8_ACAGTG.tar.gz	7444001332	672b3918f6ed03d6cdc94c5071cebf4c	8d39fa5f-9a0c-4c93-90a7-23eefc56cea1	0c4495e4-b826-45ee-9ad3-873266b4585b	b424b73a-2dfa-473f-ab56-ab382cd1cdef	5aa2e382-c8df-44e3-8802-994188b11d55	EJ	2013-09-18	2013-09-18	2013-09-18	Live	TCGA-EJ-7331	2012-4-5	3	4	7	T2c	low	High	NO
TCGA	TCGA-EJ-7781-01A-11R-2118-07	PRAD	Prostate adenocarcinoma	TP	1	RNA	RNA-Seq	UNC-LCCC	UNC-LCCC	ILLUMINA	Illumina	unaligned	UNCID_2190512.26cd2872-7067-4cd7-bf85-4f028d9a819d.120430_UNC10-SN254_0353_AC0TGUACXX_5_ACAGTG.tar.gz	6914910823	df16a1cf77000f3d6bbe8c17c5d401e1	bdaaff3a-ceb3-4244-bcdf-db82300a018e	26cd2872-7067-4cd7-bf85-4f028d9a819d	33283111-9a2f-4d5e-92a5-3435846404f7	b5504343-6915-4d15-a81e-641b03c77f24	EJ	2013-09-20	2013-09-20	2013-09-20	Live	TCGA-EJ-7781	2012-4-6	3	4	7	T2c	low	High	NO
TCGA	TCGA-EJ-7786-01A-11R-2118-07	PRAD	Prostate adenocarcinoma	TP	1	RNA	RNA-Seq	UNC-LCCC	UNC-LCCC	ILLUMINA	Illumina	unaligned	UNCID_2189811.d444c3d1-235a-413c-8e5c-4f4465b378e1.120507_UNC10-SN254_0355_AC0TR8ACXX_5_GATCAG.tar.gz	6595501106	2665836ff401af3314b2a628f5284eec	5c719414-d3e5-42f4-9f62-881df8e5da8f	d444c3d1-235a-413c-8e5c-4f4465b378e1	9d499039-37ca-4300-ae95-04bbe007c0d2	e52217cc-26f9-48ed-a3ce-ca5b963c66ce	EJ	2013-09-19	2013-09-19	2013-09-19	Live	TCGA-EJ-7786	2012-4-6	3	4	7	T2c	low	High	NO
TCGA	TCGA-EJ-7791-01A-11R-2118-07	PRAD	Prostate adenocarcinoma	TP	1	RNA	RNA-Seq	UNC-LCCC	UNC-LCCC	ILLUMINA	Illumina	unaligned	UNCID_2190551.14830a14-5495-4425-b6ef-78ccffafe03c.120501_UNC11-SN627_0226_AC0TGKACXX_4_GCCAAT.tar.gz	9504739791	39094af5956ce8610175847e2a40cbd7	ade3be6e-b09f-48cb-a0e0-9fe791932b63	14830a14-5495-4425-b6ef-78ccffafe03c	4fe004e5-49f9-4336-a690-6ebad512c813	57ed8a64-46f9-4e1f-8550-cef121a6bbc6	EJ	2013-09-20	2013-09-20	2013-09-20	Live	TCGA-EJ-7791	2012-4-9	3	4	7	T2c	low	High	NO
TCGA	TCGA-EJ-7792-01A-11R-2118-07	PRAD	Prostate adenocarcinoma	TP	1	RNA	RNA-Seq	UNC-LCCC	UNC-LCCC	ILLUMINA	Illumina	unaligned	UNCID_2190510.310d0da6-5694-4dc0-82f7-3fe0f6699271.120430_UNC10-SN254_0353_AC0TGUACXX_7_GATCAG.tar.gz	6987122604	a28e46260085c18bdb9cddae0a6f9e12	b7de9e16-4a40-4a3f-b77e-0c5fd9a345b7	310d0da6-5694-4dc0-82f7-3fe0f6699271	28689d40-03e5-4e17-aba1-f2d571535eed	c6843072-01b3-445f-a093-43b97c967dd9	EJ	2013-09-20	2013-09-20	2013-09-20	Live	TCGA-EJ-7792	2012-4-9	3	4	7	T2c	low	High	NO
TCGA	TCGA-EJ-7793-01A-31R-2263-07	PRAD	Prostate adenocarcinoma	TP	1	RNA	RNA-Seq	UNC-LCCC	UNC-LCCC	ILLUMINA	Illumina	unaligned	UNCID_2187745.8a63eeeb-2e0d-466f-a446-ac6649cba90c.120806_UNC17-SN7001277_0041_BD132VACXX_7_ACTTGA.tar.gz	5217734602	c939d9ff6d9bb37cd580783de91034a6	ee27399a-805f-4f9a-a2e0-1e3d0d7ae8e5	8a63eeeb-2e0d-466f-a446-ac6649cba90c	da07da37-bde6-480a-a302-98683ae3931a	11ce16b7-6cf6-416d-ac47-089c813cc34c	EJ	2013-09-17	2013-09-17	2013-09-17	Live	TCGA-EJ-7793	2012-4-9	3	4	7	T2c	low	High	NO
TCGA	TCGA-EJ-7794-01A-11R-2118-07	PRAD	Prostate adenocarcinoma	TP	1	RNA	RNA-Seq	UNC-LCCC	UNC-LCCC	ILLUMINA	Illumina	unaligned	UNCID_2189696.cecb86b2-f20c-4fde-b9b6-c87e95f2e390.120521_UNC12-SN629_0212_AC0RWNACXX_3_CTTGTA.tar.gz	6743930403	df46620540438afd9ad145dbd3960f75	543f711b-58c4-4dc6-a7ce-d9590281d7c9	cecb86b2-f20c-4fde-b9b6-c87e95f2e390	aeec3005-25d7-45fc-a9ff-014d57960216	6a0e1748-c2cd-43e5-8624-10d8297496fb	EJ	2013-09-19	2013-09-19	2013-09-19	Live	TCGA-EJ-7794	2012-4-9	3	4	7	T2c	low	High	NO
TCGA	TCGA-EJ-7797-01A-11R-2263-07	PRAD	Prostate adenocarcinoma	TP	1	RNA	RNA-Seq	UNC-LCCC	UNC-LCCC	ILLUMINA	Illumina	unaligned	UNCID_2187457.960c1e43-d2be-41f0-9f3a-8234cddb84be.120904_UNC14-SN744_0268_AC10DDACXX_4_GTGGCC.tar.gz	6730707801	d27d0fd1dcba381f9641bd3d4f27092f	d4d87b79-ae80-4d15-85b5-4ad8b2720d9d	960c1e43-d2be-41f0-9f3a-8234cddb84be	f98366df-9616-41c0-a6b8-ec92dca7177a	0ff50861-6b1a-441d-82f1-bf5d3ca8ac86	EJ	2013-09-17	2013-09-17	2013-09-17	Live	TCGA-EJ-7797	2012-4-9	3	4	7	T2c	low	High	NO
TCGA	TCGA-EJ-A46H-01A-31R-A26U-07	PRAD	Prostate adenocarcinoma	TP	1	RNA	RNA-Seq	UNC-LCCC	UNC-LCCC	ILLUMINA	Illumina	unaligned	UNCID_2178798.da936a2e-af10-4496-8fa7-00742c30c766.130325_UNC12-SN629_0268_AC22W1ACXX_6_AGTTCC.tar.gz	4795455898	39fe494d4488785f2ff09119c7a3a528	15d362ec-d2b3-46de-804d-34958a9e7881	da936a2e-af10-4496-8fa7-00742c30c766	cec1d2ff-36e6-497e-892c-b329724b4722	13a361c3-ce9d-447c-bddd-a7aa9a1abcfe	EJ	2013-09-12	2013-09-12	2013-09-12	Live	TCGA-EJ-A46H	2013-1-24	3	4	7	T2c	low	High	NO
TCGA	TCGA-EJ-A65M-01A-11R-A29R-07	PRAD	Prostate adenocarcinoma	TP	1	RNA	RNA-Seq	UNC-LCCC	UNC-LCCC	ILLUMINA	Illumina	unaligned	UNCID_2257117.9d16eccb-44fa-4188-9ad2-3a17ed821247.130530_UNC9-SN296_0371_BC2528ACXX_5_GTGGCC.tar.gz	6196247986	a42f6ac3757556112547a7dcef96504e	416a82a2-4033-4950-9aa6-8832bc9c6bca	9d16eccb-44fa-4188-9ad2-3a17ed821247	d4ff9f1a-1d35-4ad6-9a36-059547081c7e	4761d0f1-e6e9-4d8f-9fce-014c3f2ed64f	EJ	2013-10-31	2013-10-31	2013-10-31	Live	TCGA-EJ-A65M	2014-3-4	3	3	6	T2c	low	High	NO
TCGA	TCGA-EJ-A7NF-01A-11R-A33R-07	PRAD	Prostate adenocarcinoma	TP	1	RNA	RNA-Seq	UNC-LCCC	UNC-LCCC	ILLUMINA	Illumina	unaligned	UNCID_2363466.d94972a7-535d-4bb8-b221-d3c22a120d01.131217_UNC15-SN850_0343_AC330UACXX_2_ATCACG.tar.gz	5947399715	9ebed6524d17044c769b061829d94706	5b5480ae-056b-459e-862e-870d33760498	d94972a7-535d-4bb8-b221-d3c22a120d01	f4478172-7727-4680-9934-da755ab1825c	f45f3989-90d5-4fbf-b029-3e9a6293f15e	EJ	2014-02-27	2014-02-27	2014-02-27	Live	TCGA-EJ-A7NF	2014-3-4	3	4	7	T2c	low	High	NO
TCGA	TCGA-EJ-A7NH-01A-12R-A33R-07	PRAD	Prostate adenocarcinoma	TP	1	RNA	RNA-Seq	UNC-LCCC	UNC-LCCC	ILLUMINA	Illumina	unaligned	UNCID_2363282.a4e4f617-d329-4c8f-8cbd-f6111c427f71.131217_UNC15-SN850_0343_AC330UACXX_3_GATCAG.tar.gz	6639984782	6535632f6770f16a04df0e312c47c6d0	26335c4d-8de8-46c1-8a55-ed97eda3dcb5	a4e4f617-d329-4c8f-8cbd-f6111c427f71	0d498226-e22a-44a4-9ef8-1da8e83fa55b	f22e8b2d-68dd-4276-b57c-a068ced06ea5	EJ	2014-02-27	2014-02-27	2014-02-27	Live	TCGA-EJ-A7NH	2014-3-5	3	4	7	T2c	low	High	NO
TCGA	TCGA-EJ-A8FN-01A-11R-A352-07	PRAD	Prostate adenocarcinoma	TP	1	RNA	RNA-Seq	UNC-LCCC	UNC-LCCC	ILLUMINA	Illumina	unaligned	UNCID_2409301.0984a482-7559-48b4-a09d-d95f78816f23.140304_UNC14-SN744_0400_AC3LWGACXX_5_GTTTCG.tar.gz	4832091456	6f269937e5110c545b2583d94848b121	4bcb6c82-5156-4f6c-88b7-9c8a9beabe3f	0984a482-7559-48b4-a09d-d95f78816f23	ea770d22-2cba-465c-9555-e0877dcecb9f	f2f0aac0-2c24-4207-b76f-24933d10c712	EJ	2014-04-16	2014-04-16	2014-04-16	Live	TCGA-EJ-A8FN	2014-3-24	3	4	7	T2c	low	High	NO
TCGA	TCGA-EJ-AB20-01A-12R-A41O-07	PRAD	Prostate adenocarcinoma	TP	1	RNA	RNA-Seq	UNC-LCCC	UNC-LCCC	ILLUMINA	Illumina	unaligned	UNCID_2642370.4e640b86-66f7-458c-af5c-b195778aa295.140820_UNC17-D00216_0240_AC5FB2ACXX_3_GATCAG.tar.gz	4106113894	707049071fdef3ef467460bc27e6c898	ae1246c7-af6c-460e-8911-4ae2b78537a9	4e640b86-66f7-458c-af5c-b195778aa295	743ffc51-d613-407f-b040-e99969c31802	72735209-5da0-4ea3-9d81-a4f7200899b7	EJ	2014-10-18	2014-10-18	2014-10-18	Live	TCGA-EJ-AB20	2014-6-23	3	3	6	T2c	low	High	NO
TCGA	TCGA-EJ-AB27-01A-11R-A41O-07	PRAD	Prostate adenocarcinoma	TP	1	RNA	RNA-Seq	UNC-LCCC	UNC-LCCC	ILLUMINA	Illumina	unaligned	UNCID_2642371.7ea62df0-1cc5-4bd9-ad9e-3d68aa965731.140820_UNC17-D00216_0240_AC5FB2ACXX_3_GGCTAC.tar.gz	9278830992	a044e3e77c32420baae2f72782f1db1c	d5ca159b-1843-4be9-a9a9-eb851976afea	7ea62df0-1cc5-4bd9-ad9e-3d68aa965731	b7b61392-c085-4e28-892f-e9b6fe6ece41	9e579a4b-7f6b-4e1b-9b68-169d7e104b26	EJ	2014-10-18	2014-10-18	2014-10-18	Live	TCGA-EJ-AB27	2014-6-24	3	3	6	T2c	low	High	NO
TCGA	TCGA-G9-6329-01A-13R-1965-07	PRAD	Prostate adenocarcinoma	TP	1	RNA	RNA-Seq	UNC-LCCC	UNC-LCCC	ILLUMINA	Illumina	unaligned	UNCID_2546094.3b6f54f6-1812-474f-aced-f6790e59611c.120501_UNC16-SN851_0154_BC0MB8ACXX_5_ACTTGA.tar.gz	7351852010	c53e1b25bd11c87819847b41da65942c	a2d96ad1-7e84-4883-87cd-66a91597940f	3b6f54f6-1812-474f-aced-f6790e59611c	a08fd0a6-a89a-4adb-b641-d4c1238abb71	e004f38d-c874-4e03-830b-4e554ef3e274	G9	2014-07-23	2014-07-23	2014-07-23	Live	TCGA-G9-6329	2012-3-20	3	4	7	T2c	low	High	NO
TCGA	TCGA-G9-6347-01A-11R-A31N-07	PRAD	Prostate adenocarcinoma	TP	1	RNA	RNA-Seq	UNC-LCCC	UNC-LCCC	ILLUMINA	Illumina	unaligned	UNCID_2256386.817b51f3-fa06-4c82-956e-220b4396d30b.130814_UNC10-SN254_0487_AC2BD1ACXX_4_ACAGTG.tar.gz	7922786688	f8c6d5aacbc35073ae8817c2993b16f9	9bae743b-31ca-46d6-a658-a3b017617b11	817b51f3-fa06-4c82-956e-220b4396d30b	b5268f49-2710-4d17-a78b-4a05412e8375	d7709ea1-0f66-430a-8270-22bd5b613a18	G9	2013-10-31	2013-10-31	2013-10-31	Live	TCGA-G9-6347	2013-10-29	3	3	6	T2c	low	High	NO
TCGA	TCGA-G9-6348-01A-11R-1789-07	PRAD	Prostate adenocarcinoma	TP	1	RNA	RNA-Seq	UNC-LCCC	UNC-LCCC	ILLUMINA	Illumina	unaligned	UNCID_2190622.f1647dd0-3eda-473f-9902-12d0817ee165.111212_UNC15-SN850_0155_AD087AACXX_5_ACTTGA.tar.gz	7872667215	b8e4ec638efc57a18111d0320ff0c4ce	edbbf093-6d41-4e17-b912-b1b1c686ef3c	f1647dd0-3eda-473f-9902-12d0817ee165	8ad78c4f-c84c-4f9e-88c9-42a05eb65498	a692e125-ccfc-4376-9cea-2410511882bf	G9	2013-09-20	2013-09-20	2013-09-20	Live	TCGA-G9-6348	2012-3-15	3	4	7	T2c	low	High	NO
TCGA	TCGA-G9-6351-01A-21R-1965-07	PRAD	Prostate adenocarcinoma	TP	1	RNA	RNA-Seq	UNC-LCCC	UNC-LCCC	ILLUMINA	Illumina	unaligned	UNCID_2183343.5b656979-9a9f-4ef2-8948-2979d1db0c68.130226_UNC14-SN744_0315_AD1V5TACXX_4_ATCACG.tar.gz	6667526002	b1a2d153bd69ace969063ea944b4ab6d	d7800362-ab16-4bea-8773-34c381834bef	5b656979-9a9f-4ef2-8948-2979d1db0c68	f59b9c65-46e8-4cc3-aa71-8844f6c2273c	92436584-12d6-4cf2-9ab1-cdf98e4e8260	G9	2013-09-13	2013-09-13	2013-09-13	Live	TCGA-G9-6351	2012-3-14	3	4	7	T2c	low	High	NO
TCGA	TCGA-G9-6354-01A-11R-A311-07	PRAD	Prostate adenocarcinoma	TP	1	RNA	RNA-Seq	UNC-LCCC	UNC-LCCC	ILLUMINA	Illumina	unaligned	UNCID_2256734.99b27a89-5e60-4b2f-8d54-2bea08ac897c.130722_UNC9-SN296_0385_AD2F28ACXX_6_ACTTGA.tar.gz	5512723750	3f63d450eca092285aaabc66bd34185f	5784b0c9-299d-456a-b1a8-a7bda8e80684	99b27a89-5e60-4b2f-8d54-2bea08ac897c	6bbbe263-3632-4567-912c-95bc9940a1dd	cb123fb8-700c-4bc9-bc5a-e1816f19f64d	G9	2013-10-31	2013-10-31	2013-10-31	Live	TCGA-G9-6354	2013-10-29	3	4	7	T2b	low	Intermediate	NO
TCGA	TCGA-G9-6371-01A-11R-1789-07	PRAD	Prostate adenocarcinoma	TP	1	RNA	RNA-Seq	UNC-LCCC	UNC-LCCC	ILLUMINA	Illumina	unaligned	UNCID_2235729.f1503f33-421a-4d7b-8e87-d73f5cbcc760.111219_UNC11-SN627_0175_BC0CKKACXX_5_ACTTGA.tar.gz	7128695819	4b8ac393a1689b5d43275a2dc9d0f05a	65ecd9bc-eda1-48bf-8b4c-6a7f3170a6b6	f1503f33-421a-4d7b-8e87-d73f5cbcc760	d5c43a14-21ab-4178-ae33-2d8b7baa256f	2f91086c-adcd-4a79-96aa-58819ab28a57	G9	2013-10-19	2013-10-19	2013-10-19	Live	TCGA-G9-6371	2012-3-6	3	3	6	T2c	low	High	NO
TCGA	TCGA-G9-6377-01A-11R-1965-07	PRAD	Prostate adenocarcinoma	TP	1	RNA	RNA-Seq	UNC-LCCC	UNC-LCCC	ILLUMINA	Illumina	unaligned	UNCID_2546091.47d13480-7771-450a-ab70-07c8ca2eb14f.120507_UNC11-SN627_0228_BC0MG7ACXX_6_ACTTGA.tar.gz	6481509922	6bc91229d30dc410fbb93567322859e6	7a4842a8-8410-4a92-b606-94b8164e88f1	47d13480-7771-450a-ab70-07c8ca2eb14f	007f9081-5093-4323-b4f8-cd510bf20705	8f105d0d-0630-46fc-8168-dcba11a5197f	G9	2014-07-23	2014-07-23	2014-07-23	Live	TCGA-G9-6377	2012-3-5	3	4	7	T2c	low	High	NO
TCGA	TCGA-G9-6378-01A-11R-1789-07	PRAD	Prostate adenocarcinoma	TP	1	RNA	RNA-Seq	UNC-LCCC	UNC-LCCC	ILLUMINA	Illumina	unaligned	UNCID_2190659.02334a5d-c3a2-4ea6-8e4e-d603a8fbc43c.111208_UNC10-SN254_0313_BD087RACXX_2_ACTTGA.tar.gz	4946837787	5e960d8f57cc66005299b361976b03e3	ee48959c-4cc5-4882-8010-4eb69f12f8a9	02334a5d-c3a2-4ea6-8e4e-d603a8fbc43c	12f225d0-cbff-44eb-9183-bacc7f33b090	940bbb5c-7280-41ed-9332-47c2072ae072	G9	2013-09-20	2013-09-20	2013-09-20	Live	TCGA-G9-6378	2012-3-5	3	4	7	T2c	low	High	NO
TCGA	TCGA-G9-6385-01A-11R-1789-07	PRAD	Prostate adenocarcinoma	TP	1	RNA	RNA-Seq	UNC-LCCC	UNC-LCCC	ILLUMINA	Illumina	unaligned	UNCID_2190692.c72a1f85-6eb7-45ef-ac30-f695d87226ed.120223_UNC12-SN629_0186_AC0GA2ACXX_1_ACTTGA.tar.gz	7052022200	32a593b34f45d2b996f724644e39a426	bd16cdeb-5582-4013-b4d4-055afb421afd	c72a1f85-6eb7-45ef-ac30-f695d87226ed	e82a04cf-e81e-43c6-9cd9-0e29fa0f00ae	cfe4b1fa-b658-49d3-87ad-6df7d75a58df	G9	2013-09-21	2013-09-21	2013-09-21	Live	TCGA-G9-6385	2012-3-2	3	4	7	T2c	low	High	NO
TCGA	TCGA-G9-7509-01A-11R-A41O-07	PRAD	Prostate adenocarcinoma	TP	1	RNA	RNA-Seq	UNC-LCCC	UNC-LCCC	ILLUMINA	Illumina	unaligned	UNCID_2642369.b5d317d7-382e-4695-9f30-bb6664b3189f.140820_UNC17-D00216_0240_AC5FB2ACXX_4_GTTTCG.tar.gz	5340951211	a974646b7e79d716f33c1b8ba17559af	cfc52798-668d-4428-818d-2e77ac39c882	b5d317d7-382e-4695-9f30-bb6664b3189f	7d0c6960-710f-42c7-889e-c3a7d4a30b3c	a70549d1-2bc4-4a1e-977a-f24b1c70d4c0	G9	2014-10-18	2014-10-18	2014-10-18	Live	TCGA-G9-7509	2014-5-14	3	3	6	T2c	low	High	NO
TCGA	TCGA-G9-7519-01A-11R-2263-07	PRAD	Prostate adenocarcinoma	TP	1	RNA	RNA-Seq	UNC-LCCC	UNC-LCCC	ILLUMINA	Illumina	unaligned	UNCID_2187625.104e14d3-f1d5-443f-88fd-6d67c98b1eff.120815_UNC16-SN851_0177_BD13LJACXX_6_CTTGTA.tar.gz	7054095846	56e74253f1d0b611a3a0c6e845838c66	0193b01f-6da3-473b-8891-b984998ee0bf	104e14d3-f1d5-443f-88fd-6d67c98b1eff	0f01ec33-00a8-4188-a8f0-e90d46ad9bc7	a0fd8790-8db2-4a4f-8fd6-657b263e1579	G9	2013-09-17	2013-09-17	2013-09-17	Live	TCGA-G9-7519	2012-5-31	3	4	7	T2c	low	High	NO
TCGA	TCGA-G9-7522-01A-11R-2263-07	PRAD	Prostate adenocarcinoma	TP	1	RNA	RNA-Seq	UNC-LCCC	UNC-LCCC	ILLUMINA	Illumina	unaligned	UNCID_2187624.79ff57d5-3224-4195-aa64-32ccd6d23e27.120815_UNC16-SN851_0177_BD13LJACXX_8_GCCAAT.tar.gz	8269741773	71d09bf9743d2f6a4de436a95ce3ec1e	e2842883-cb93-4366-956a-681aaa90b706	79ff57d5-3224-4195-aa64-32ccd6d23e27	87959988-bb25-47ee-afc1-9af92592bbe7	10bfe256-c4a2-4d88-b907-56f86ef63de9	G9	2013-09-17	2013-09-17	2013-09-17	Live	TCGA-G9-7522	2012-5-31	3	4	7	T2c	low	High	NO
TCGA	TCGA-H9-7775-01A-11R-2118-07	PRAD	Prostate adenocarcinoma	TP	1	RNA	RNA-Seq	UNC-LCCC	UNC-LCCC	ILLUMINA	Illumina	unaligned	UNCID_2189801.8c9b95d4-ee46-4312-ba8c-8000c9988ee8.120507_UNC10-SN254_0355_AC0TR8ACXX_7_TAGCTT.tar.gz	6740240815	ed8e0aae7f65d4960d216e52f67ae48a	4e065fa4-4dfa-4631-94f3-9700ce313b1b	8c9b95d4-ee46-4312-ba8c-8000c9988ee8	ecade538-f882-4f29-a363-7acb89fd0576	09bb6311-41ad-46a1-8195-6d1fdacd7cb0	H9	2013-09-19	2013-09-19	2013-09-19	Live	TCGA-H9-7775	2012-2-8	3	4	7	T2c	low	High	NO
TCGA	TCGA-H9-A6BX-01A-31R-A311-07	PRAD	Prostate adenocarcinoma	TP	1	RNA	RNA-Seq	UNC-LCCC	UNC-LCCC	ILLUMINA	Illumina	unaligned	UNCID_2256636.ba7eb097-85ab-40fd-86dc-1e5aeb388843.130722_UNC9-SN296_0385_AD2F28ACXX_7_GTTTCG.tar.gz	5426616806	73fa75d1e9421fb02c60dce7273f05f3	aa5af7d3-dfae-4c77-8cf7-0da95b90193d	ba7eb097-85ab-40fd-86dc-1e5aeb388843	3ba3d23d-67e2-4f38-9951-f5cfa1131f9f	a077c6a8-f9c7-4e72-842c-78300a89b007	H9	2013-10-31	2013-10-31	2013-10-31	Live	TCGA-H9-A6BX	2013-11-26	3	3	6	T2c	low	High	NO
TCGA	TCGA-HC-7075-01A-11R-1965-07	PRAD	Prostate adenocarcinoma	TP	1	RNA	RNA-Seq	UNC-LCCC	UNC-LCCC	ILLUMINA	Illumina	unaligned	UNCID_2546089.ee8dbce4-8e78-42dd-b090-8de64629f92f.120521_UNC12-SN629_0212_AC0RWNACXX_2_GATCAG.tar.gz	8088999502	803f350578de92287b3d7c142fc26922	3b8f2742-d232-49e4-8fab-e02f18ee80b9	ee8dbce4-8e78-42dd-b090-8de64629f92f	5dd69c3e-9a3d-450c-9f10-10b4d6daeeba	1fa3e5c2-e415-42fa-aea3-f6c84959522a	HC	2014-07-23	2014-07-23	2014-07-23	Live	TCGA-HC-7075	2012-3-29	3	3	6	T2a	low	Low	NO
TCGA	TCGA-HC-7209-01A-11R-2118-07	PRAD	Prostate adenocarcinoma	TP	1	RNA	RNA-Seq	UNC-LCCC	UNC-LCCC	ILLUMINA	Illumina	unaligned	UNCID_2189462.9675123f-6606-4e75-be55-3ef938c72178.120529_UNC16-SN851_0165_BC0UMTACXX_4_TGACCA.tar.gz	5884104500	52dd0ddd934d438de3c1506cb2bb5d74	b6b1d1ca-3049-459a-b131-643d88e8e87d	9675123f-6606-4e75-be55-3ef938c72178	582d1177-73b0-4a9c-8505-70d6b402bd01	aa7850ac-fb78-433b-8d55-a24c05935db5	HC	2013-09-18	2013-09-18	2013-09-18	Live	TCGA-HC-7209	2012-4-10	3	3	6	T2c	low	High	NO
TCGA	TCGA-HC-7210-01A-11R-2118-07	PRAD	Prostate adenocarcinoma	TP	1	RNA	RNA-Seq	UNC-LCCC	UNC-LCCC	ILLUMINA	Illumina	unaligned	UNCID_2189560.a83b2830-20b3-4773-b929-733f772252ec.120521_UNC12-SN629_0212_AC0RWNACXX_2_CAGATC.tar.gz	7372793388	d050391e2b7ae5035a11128e3233e92a	5a206b80-74ba-4409-bd13-f5b976c1e1e1	a83b2830-20b3-4773-b929-733f772252ec	6a5af80e-07ad-4cd3-aaab-5db1090835d9	9069fc65-9bae-49f3-9329-b78c8cc6cf1e	HC	2013-09-19	2013-09-19	2013-09-19	Live	TCGA-HC-7210	2012-4-10	3	4	7	T2a	low	Intermediate	NO
TCGA	TCGA-HC-7211-01A-11R-2118-07	PRAD	Prostate adenocarcinoma	TP	1	RNA	RNA-Seq	UNC-LCCC	UNC-LCCC	ILLUMINA	Illumina	unaligned	UNCID_2190509.3b524c3b-40b6-43bd-8108-5243463ce4a0.120430_UNC10-SN254_0353_AC0TGUACXX_8_TAGCTT.tar.gz	8151937995	6611250c7b38d4d491c1921ebb0e23f1	4594c9dd-6d14-4d5a-b32a-3a8c1d6f4866	3b524c3b-40b6-43bd-8108-5243463ce4a0	ec3870c9-4930-4af7-b2eb-1e16c9ec9f14	79bf8c2c-470e-4be8-8144-9c0b366ecadd	HC	2013-09-20	2013-09-20	2013-09-20	Live	TCGA-HC-7211	2012-4-11	3	4	7	T2c	low	High	NO
TCGA	TCGA-HC-7230-01A-11R-2118-07	PRAD	Prostate adenocarcinoma	TP	1	RNA	RNA-Seq	UNC-LCCC	UNC-LCCC	ILLUMINA	Illumina	unaligned	UNCID_2189776.2ff3af27-d43b-4707-a337-0ff988ac2763.120514_UNC16-SN851_0159_BC0TARACXX_4_CAGATC.tar.gz	6874878792	f888623b02aa69cd4d9264d8ae9df269	8b667c57-da14-4c51-a5a0-5e5f9253e692	2ff3af27-d43b-4707-a337-0ff988ac2763	03c66cf8-bc68-4ee1-a322-689a29b72262	b8bac212-127d-4eee-8647-3bddc13c9415	HC	2013-09-19	2013-09-19	2013-09-19	Live	TCGA-HC-7230	2011-10-6	3	4	7	T2c	low	High	NO
TCGA	TCGA-HC-7231-01A-11R-2118-07	PRAD	Prostate adenocarcinoma	TP	1	RNA	RNA-Seq	UNC-LCCC	UNC-LCCC	ILLUMINA	Illumina	unaligned	UNCID_2189832.f7d253d6-fce6-42d3-8926-563e8e7eff7f.120508_UNC13-SN749_0172_AD101FACXX_3_CTTGTA.tar.gz	6180683978	fd19105af35e03065129ac43f387a558	f1c603ab-fe02-4fb4-9f6e-784465ea1301	f7d253d6-fce6-42d3-8926-563e8e7eff7f	b182bda9-3d9f-4958-96eb-bd6cc441830c	6ac7857c-5446-4297-95a9-5f2c11c28220	HC	2013-09-19	2013-09-19	2013-09-19	Live	TCGA-HC-7231	2011-10-6	3	4	7	T2c	low	High	NO
TCGA	TCGA-HC-7736-01A-11R-2118-07	PRAD	Prostate adenocarcinoma	TP	1	RNA	RNA-Seq	UNC-LCCC	UNC-LCCC	ILLUMINA	Illumina	unaligned	UNCID_2190689.28ebf50e-d63f-439e-8e16-4a815eccb465.120501_UNC11-SN627_0226_AC0TGKACXX_7_GATCAG.tar.gz	8647738917	57bcd27e5dfd87fb090c14cb16d98fd8	1bfc0da5-2168-45fc-953e-9a9723c0e6db	28ebf50e-d63f-439e-8e16-4a815eccb465	922e5166-85f5-4365-9c09-f8bdc1722da6	9b4b5bba-a33f-4ba8-9143-33028556e3e6	HC	2013-09-21	2013-09-21	2013-09-21	Live	TCGA-HC-7736	2012-4-11	3	4	7	T2c	low	High	NO
TCGA	TCGA-HC-7737-01A-11R-2118-07	PRAD	Prostate adenocarcinoma	TP	1	RNA	RNA-Seq	UNC-LCCC	UNC-LCCC	ILLUMINA	Illumina	unaligned	UNCID_2183395.bdb4a761-71cf-4465-a48f-4f938493ffcb.130226_UNC14-SN744_0315_AD1V5TACXX_1_TTAGGC.tar.gz	6048689894	67dfdcd3c7ca667c868e9ef8b83e8088	f7591db8-c0d1-4cac-8468-b43b994a5bf3	bdb4a761-71cf-4465-a48f-4f938493ffcb	73f875cb-bcfc-43ba-ab97-4e94caf836d4	47b6e89a-ea86-475a-9f1d-02001069c895	HC	2013-09-13	2013-09-13	2013-09-13	Live	TCGA-HC-7737	2012-4-11	3	4	7	T2c	low	High	NO
TCGA	TCGA-HC-7740-01A-11R-2118-07	PRAD	Prostate adenocarcinoma	TP	1	RNA	RNA-Seq	UNC-LCCC	UNC-LCCC	ILLUMINA	Illumina	unaligned	UNCID_2189766.095f3c80-890e-4529-816c-306daf614ec2.120514_UNC16-SN851_0159_BC0TARACXX_5_GCCAAT.tar.gz	5484299350	cae1173544fc0bc44ec6a26ee5f5f202	c785320c-4dcf-48d3-8908-133bcf3dec12	095f3c80-890e-4529-816c-306daf614ec2	91e249a6-b0b0-487e-9fad-0e9f5798dcae	54d1cf0e-5d54-486c-a863-733b5edc5986	HC	2013-09-19	2013-09-19	2013-09-19	Live	TCGA-HC-7740	2012-4-11	3	4	7	T2c	low	High	NO
TCGA	TCGA-HC-7740-01B-04R-2302-07	PRAD	Prostate adenocarcinoma	TP	1	RNA	RNA-Seq	UNC-LCCC	UNC-LCCC	ILLUMINA	Illumina	unaligned	UNCID_2355581.b7f3a96d-01f8-4ef2-a71d-2c684bd18812.121011_UNC15-SN850_0238_AD13P9ACXX_7_CAGATC.tar.gz	10083414315	d045027f5627401a3cd212d18688354c	1ebeb668-2997-4955-9577-1d968df6b51c	b7f3a96d-01f8-4ef2-a71d-2c684bd18812	91e249a6-b0b0-487e-9fad-0e9f5798dcae	d6520ff3-719d-4953-b5cb-06ed4d02a272	HC	2014-02-28	2014-02-25	2014-02-28	Live	TCGA-HC-7740	2012-4-11	3	4	7	T2c	low	High	NO
TCGA	TCGA-HC-7740-01B-04R-2302-07	PRAD	Prostate adenocarcinoma	TP	1	RNA	RNA-Seq	UNC-LCCC	UNC-LCCC	ILLUMINA	Illumina	unaligned	UNCID_2355699.b7f3a96d-01f8-4ef2-a71d-2c684bd18812.120710_UNC12-SN629_0215_BC0WRNACXX_5_TGACCA.tar.gz	8103022461	ade86d359aafb11a91dca467fee2a0f1	758a6e7b-6799-4958-b68c-7bf886ed4876	b7f3a96d-01f8-4ef2-a71d-2c684bd18812	91e249a6-b0b0-487e-9fad-0e9f5798dcae	d6520ff3-719d-4953-b5cb-06ed4d02a272	HC	2014-02-21	2014-02-21	2014-02-21	Live	TCGA-HC-7740	2012-4-11	3	4	7	T2c	low	High	NO
TCGA	TCGA-HC-7747-01A-11R-2118-07	PRAD	Prostate adenocarcinoma	TP	1	RNA	RNA-Seq	UNC-LCCC	UNC-LCCC	ILLUMINA	Illumina	unaligned	UNCID_2189456.a88b498e-6e56-4d49-b11d-827ad2b29b5d.120529_UNC16-SN851_0165_BC0UMTACXX_5_CAGATC.tar.gz	5299488832	12aecdcd2ac28b95ff8c025013083422	3fefad43-c2d4-4953-81b1-9f48f71e982a	a88b498e-6e56-4d49-b11d-827ad2b29b5d	f25bae1a-8627-46a8-87af-07f82773c68a	9b931128-1883-4229-a258-a4a1d50c1e41	HC	2013-09-18	2013-09-18	2013-09-18	Live	TCGA-HC-7747	2012-4-12	3	4	7	T2c	low	High	NO
TCGA	TCGA-HC-7748-01A-11R-2118-07	PRAD	Prostate adenocarcinoma	TP	1	RNA	RNA-Seq	UNC-LCCC	UNC-LCCC	ILLUMINA	Illumina	unaligned	UNCID_2190693.eb9c4bc2-f85e-4ec1-bd7f-ba2eff32ff1b.120501_UNC11-SN627_0226_AC0TGKACXX_2_TAGCTT.tar.gz	8344348530	6e471e21e4463d916e3a30b82e5d4f12	9b626c9b-a5a0-4c9c-bb86-a7f68c242ca2	eb9c4bc2-f85e-4ec1-bd7f-ba2eff32ff1b	f6040682-4999-4d71-abc2-354b473c6980	8c97a468-f8af-4a81-912f-ac153aa98a08	HC	2013-09-21	2013-09-21	2013-09-21	Live	TCGA-HC-7748	2012-4-12	3	3	6	T2a	low	Low	NO
TCGA	TCGA-HC-7750-01A-11R-2118-07	PRAD	Prostate adenocarcinoma	TP	1	RNA	RNA-Seq	UNC-LCCC	UNC-LCCC	ILLUMINA	Illumina	unaligned	UNCID_2189745.54ad372c-0c62-42b9-86c4-91cd0e148af2.120514_UNC16-SN851_0159_BC0TARACXX_6_ACAGTG.tar.gz	3957061851	376a09553706f5146837d04bcc7719f7	f018f7cb-167c-45aa-8afe-d5f7475a19b9	54ad372c-0c62-42b9-86c4-91cd0e148af2	2d350c73-2a0b-4a3c-8d30-c6fcf6c3ffba	10016c62-f9fe-473e-a8d6-6d5380715e1a	HC	2013-09-19	2013-09-19	2013-09-19	Live	TCGA-HC-7750	2012-4-20	3	4	7	T2c	low	High	NO
TCGA	TCGA-HC-7818-01A-11R-2118-07	PRAD	Prostate adenocarcinoma	TP	1	RNA	RNA-Seq	UNC-LCCC	UNC-LCCC	ILLUMINA	Illumina	unaligned	UNCID_2189765.776e6a2e-e939-4c92-b8dc-000c91bf5f64.120514_UNC16-SN851_0159_BC0TARACXX_7_TAGCTT.tar.gz	6776217989	b7c980bde32b9a35871f36c0bed34690	65981ff9-795a-4d86-aa65-30f70a4272e5	776e6a2e-e939-4c92-b8dc-000c91bf5f64	ebe711e4-45af-4082-bdf6-b0f7ac899b3e	152bc45f-6d11-48c3-ab68-2119e4534d64	HC	2013-09-19	2013-09-19	2013-09-19	Live	TCGA-HC-7818	2012-4-20	3	4	7	T2c	low	High	NO
TCGA	TCGA-HC-7820-01A-11R-2118-07	PRAD	Prostate adenocarcinoma	TP	1	RNA	RNA-Seq	UNC-LCCC	UNC-LCCC	ILLUMINA	Illumina	unaligned	UNCID_2189851.297e88ae-4a8d-4021-825a-8a7d7e2f71d1.120508_UNC13-SN749_0172_AD101FACXX_8_GCCAAT.tar.gz	6273685845	96405cd887487f112ca05d72161d61b2	e428a5c5-cfbb-47e1-99d7-3687b4d6901c	297e88ae-4a8d-4021-825a-8a7d7e2f71d1	a3cd3599-7c18-491d-be09-6fc7e526c9b1	78355462-9ff7-4f1b-96cc-4563b6810b37	HC	2013-09-19	2013-09-19	2013-09-19	Live	TCGA-HC-7820	2012-4-20	3	4	7	T2c	low	High	NO
TCGA	TCGA-HC-8213-01A-11R-A29R-07	PRAD	Prostate adenocarcinoma	TP	1	RNA	RNA-Seq	UNC-LCCC	UNC-LCCC	ILLUMINA	Illumina	unaligned	UNCID_2256860.61843a22-9a35-4370-a301-881d5c967d29.130606_UNC9-SN296_0372_AC277JACXX_6_ATCACG.tar.gz	5520031846	90fde11f084647b653f143fea2341946	1a786778-854c-49b1-8d15-a4ba291c1fdb	61843a22-9a35-4370-a301-881d5c967d29	53c43d14-2310-41e9-ac43-3cc298404338	dbe76fc8-1006-4d47-b1c0-2b02e9d55d22	HC	2013-10-31	2013-10-31	2013-10-31	Live	TCGA-HC-8213	2012-7-8	3	3	6	T2c	low	High	NO
TCGA	TCGA-HC-8256-01A-11R-2263-07	PRAD	Prostate adenocarcinoma	TP	1	RNA	RNA-Seq	UNC-LCCC	UNC-LCCC	ILLUMINA	Illumina	unaligned	UNCID_2187729.c7ab83e0-85c1-4224-8f47-746221f66d1e.120814_UNC12-SN629_0220_AD13JAACXX_6_GATCAG.tar.gz	5802721851	6e7be272c284b49f28e39085914f3fef	238589a3-17d7-49d5-bdc3-b561d5a1ef3b	c7ab83e0-85c1-4224-8f47-746221f66d1e	89a297be-ebb5-4b9f-8eda-0e548d14ad91	7a9b0cbb-b14f-40b7-9fe1-2375bf68ea3f	HC	2013-09-17	2013-09-17	2013-09-17	Live	TCGA-HC-8256	2012-6-13	3	4	7	T2c	low	High	NO
TCGA	TCGA-HC-8258-01A-11R-2263-07	PRAD	Prostate adenocarcinoma	TP	1	RNA	RNA-Seq	UNC-LCCC	UNC-LCCC	ILLUMINA	Illumina	unaligned	UNCID_2187809.b353ec8f-70d1-40a6-bf94-12662bd11146.120814_UNC12-SN629_0220_AD13JAACXX_1_GCCAAT.tar.gz	8111916031	362a18269349d1387e4d5741ae71eb9f	81506fe0-357a-45ca-8112-cfdb9d2bf809	b353ec8f-70d1-40a6-bf94-12662bd11146	da5b0169-e4f4-4674-b348-220af03ff4b5	b8881603-9353-4f63-93d7-e14efed64aa6	HC	2013-09-18	2013-09-18	2013-09-18	Live	TCGA-HC-8258	2012-6-20	3	3	6	T2c	low	High	NO
TCGA	TCGA-HC-8258-01B-05R-2302-07	PRAD	Prostate adenocarcinoma	TP	1	RNA	RNA-Seq	UNC-LCCC	UNC-LCCC	ILLUMINA	Illumina	unaligned	UNCID_2355696.783062c7-cf22-426d-8cd1-52ecdd28b43d.120710_UNC12-SN629_0215_BC0WRNACXX_6_TGACCA.tar.gz	6611028636	fb961766ed5c5a5068b2b303dc75db01	05bba2ee-831f-4b65-9f52-5e5e7749b732	783062c7-cf22-426d-8cd1-52ecdd28b43d	da5b0169-e4f4-4674-b348-220af03ff4b5	112333fc-73ce-4c76-bc3a-9cb8f0cf0f62	HC	2014-02-28	2014-02-25	2014-02-28	Live	TCGA-HC-8258	2012-6-20	3	3	6	T2c	low	High	NO
TCGA	TCGA-HC-8258-01B-05R-2302-07	PRAD	Prostate adenocarcinoma	TP	1	RNA	RNA-Seq	UNC-LCCC	UNC-LCCC	ILLUMINA	Illumina	unaligned	UNCID_2355692.783062c7-cf22-426d-8cd1-52ecdd28b43d.120710_UNC16-SN851_0169_AC0VVKACXX_4_CAGATC.tar.gz	4538277140	680f61fa2f9cf77e6bac2f35cd40ad01	d65b7aef-64bd-45f1-8537-03251ad412c1	783062c7-cf22-426d-8cd1-52ecdd28b43d	da5b0169-e4f4-4674-b348-220af03ff4b5	112333fc-73ce-4c76-bc3a-9cb8f0cf0f62	HC	2014-02-23	2014-02-23	2014-02-23	Live	TCGA-HC-8258	2012-6-20	3	3	6	T2c	low	High	NO
TCGA	TCGA-HC-8259-01A-11R-2263-07	PRAD	Prostate adenocarcinoma	TP	1	RNA	RNA-Seq	UNC-LCCC	UNC-LCCC	ILLUMINA	Illumina	unaligned	UNCID_2187742.add784d0-7733-448c-a8b9-53442128d8ac.120814_UNC12-SN629_0220_AD13JAACXX_2_AGTCAA.tar.gz	7017298208	9774f017530b4000f888df07c1b95bca	a63aaae9-43b0-4d8f-9aa9-47ab59f724c8	add784d0-7733-448c-a8b9-53442128d8ac	07ccb4e9-a2a9-4bfd-97bd-13873b01977a	ef2a9b45-0fb8-485a-911f-ff193ae2452d	HC	2013-09-18	2013-09-17	2013-09-18	Live	TCGA-HC-8259	2012-6-20	3	3	6	T2a	low	Low	NO
TCGA	TCGA-HC-8260-01A-11R-2263-07	PRAD	Prostate adenocarcinoma	TP	1	RNA	RNA-Seq	UNC-LCCC	UNC-LCCC	ILLUMINA	Illumina	unaligned	UNCID_2187738.59a3d245-6921-4799-9eb7-1bff6021680f.120814_UNC12-SN629_0220_AD13JAACXX_3_TGACCA.tar.gz	8091630751	c2f862ce5ead5dc52542e78b7fdb186c	883d26a0-965b-43c6-82db-95e397941b06	59a3d245-6921-4799-9eb7-1bff6021680f	3971a2f0-7263-4cda-aa01-9a2ebb2c2ff2	67df36b3-dea8-4623-a23b-6b28a445e969	HC	2013-09-17	2013-09-17	2013-09-17	Live	TCGA-HC-8260	2012-6-20	3	4	7	T2c	low	High	NO
TCGA	TCGA-HC-8261-01A-11R-2263-07	PRAD	Prostate adenocarcinoma	TP	1	RNA	RNA-Seq	UNC-LCCC	UNC-LCCC	ILLUMINA	Illumina	unaligned	UNCID_2187791.4a54f172-9435-4e46-8396-405634425db2.120814_UNC12-SN629_0220_AD13JAACXX_3_CAGATC.tar.gz	7429426594	dfdece6e6fc02271a589fba90acb4e36	22fe658e-8ee1-4578-ac82-facf0870e3c2	4a54f172-9435-4e46-8396-405634425db2	f16ce517-d51d-499a-a4c4-a6844fefa52c	75360206-d41f-4ee7-8945-beb259f9b32c	HC	2013-09-18	2013-09-18	2013-09-18	Live	TCGA-HC-8261	2012-6-13	3	4	7	T2c	low	High	NO
TCGA	TCGA-HC-A6AL-01A-11R-A30B-07	PRAD	Prostate adenocarcinoma	TP	1	RNA	RNA-Seq	UNC-LCCC	UNC-LCCC	ILLUMINA	Illumina	unaligned	UNCID_2256314.97ce2468-dfb0-41c5-903c-577728feff95.130827_UNC15-SN850_0325_BC2AV1ACXX_1_GATCAG.tar.gz	6310562014	4959c3c3ee99c60f3ba1bcb7a1cf0572	7345cb71-dbc9-4df9-8cff-efe2f65f2dae	97ce2468-dfb0-41c5-903c-577728feff95	e6cbf99d-4a10-4c11-9ac2-eb26ef57331f	0db0ab4d-46a5-4e9d-8641-b0f74fc763b2	HC	2013-10-31	2013-10-31	2013-10-31	Live	TCGA-HC-A6AL	2013-9-19	3	4	7	T2c	low	High	NO
TCGA	TCGA-HC-A6AP-01A-11R-A30B-07	PRAD	Prostate adenocarcinoma	TP	1	RNA	RNA-Seq	UNC-LCCC	UNC-LCCC	ILLUMINA	Illumina	unaligned	UNCID_2256275.14b3c94a-781d-4df9-9ee6-a3236d099dc6.130827_UNC15-SN850_0325_BC2AV1ACXX_1_GGCTAC.tar.gz	5595579542	36c1d06cec4a13d5a15fcab912d9cf94	93d454e2-3682-4154-addc-6b2b4cde4d45	14b3c94a-781d-4df9-9ee6-a3236d099dc6	ead15a1b-726a-46aa-9005-a22f4b89d011	19e1137b-fbbb-4bbd-b5b3-a6892d91bf4e	HC	2013-10-31	2013-10-31	2013-10-31	Live	TCGA-HC-A6AP	2013-9-19	3	4	7	T2c	low	High	NO
TCGA	TCGA-HC-A6AQ-01A-11R-A30B-07	PRAD	Prostate adenocarcinoma	TP	1	RNA	RNA-Seq	UNC-LCCC	UNC-LCCC	ILLUMINA	Illumina	unaligned	UNCID_2256266.deeaffd6-c733-4fc1-857e-693a49b73423.130827_UNC15-SN850_0325_BC2AV1ACXX_2_ATCACG.tar.gz	6237962336	124a9d6ce72b816c11ac93a9f1178561	9230a662-6384-48e5-9e10-343cbef04f5a	deeaffd6-c733-4fc1-857e-693a49b73423	3fa83688-1724-42cb-a600-472e4c500e89	2e3e6d4d-d87c-4993-8f41-076cd028c485	HC	2013-10-31	2013-10-31	2013-10-31	Live	TCGA-HC-A6AQ	2013-9-19	3	4	7	T2c	low	High	NO
TCGA	TCGA-HC-A6AS-01A-11R-A30B-07	PRAD	Prostate adenocarcinoma	TP	1	RNA	RNA-Seq	UNC-LCCC	UNC-LCCC	ILLUMINA	Illumina	unaligned	UNCID_2256254.9605aa9b-2739-4d98-864d-fcfdb59b9ef5.130827_UNC15-SN850_0325_BC2AV1ACXX_2_GATCAG.tar.gz	6178042749	b52735a7fa99650bb2a11f873af333a5	9f1280b6-91d7-444a-905b-662286b4acc9	9605aa9b-2739-4d98-864d-fcfdb59b9ef5	6b3f53ab-00f4-4c45-9bb5-5c8adbc66084	81987828-dfd9-46ed-bab7-9e1a1a5dfc4d	HC	2013-10-31	2013-10-31	2013-10-31	Live	TCGA-HC-A6AS	2013-9-19	3	4	7	T2a	low	Intermediate	NO
TCGA	TCGA-HC-A6HY-01A-11R-A31N-07	PRAD	Prostate adenocarcinoma	TP	1	RNA	RNA-Seq	UNC-LCCC	UNC-LCCC	ILLUMINA	Illumina	unaligned	UNCID_2256455.027f330a-6206-4fd4-8790-8bb5e0207bc1.130807_UNC12-SN629_0325_BD2BD7ACXX_4_GGCTAC.tar.gz	5297146269	843fce2d962979c5d46c2fbb50d3e583	8f68fd42-bb01-4be5-b8a1-966c6ebbfbbb	027f330a-6206-4fd4-8790-8bb5e0207bc1	3d6abc44-d094-4250-8dfc-347ae9c741f2	d5bb8a74-67be-452e-974d-7ebabdd48b7a	HC	2013-10-31	2013-10-31	2013-10-31	Live	TCGA-HC-A6HY	2013-9-19	3	4	7	T2c	low	High	NO
TCGA	TCGA-HC-A76X-01A-11R-A33R-07	PRAD	Prostate adenocarcinoma	TP	1	RNA	RNA-Seq	UNC-LCCC	UNC-LCCC	ILLUMINA	Illumina	unaligned	UNCID_2362431.99dd7197-d956-4e4f-aee1-e0362eef2e20.131217_UNC15-SN850_0343_AC330UACXX_6_GCCAAT.tar.gz	8797338454	3e612ed17908f4814ca475906115b53c	a7679ff5-c160-4f92-ac58-a141fa430751	99dd7197-d956-4e4f-aee1-e0362eef2e20	105e12bf-4f39-4d7a-870f-fbc329ee210a	64a767b5-953f-4a2b-9df5-10123d3c1981	HC	2014-02-27	2014-02-27	2014-02-27	Live	TCGA-HC-A76X	2014-3-28	3	4	7	T2c	low	High	NO
TCGA	TCGA-HC-A8D0-01A-11R-A36G-07	PRAD	Prostate adenocarcinoma	TP	1	RNA	RNA-Seq	UNC-LCCC	UNC-LCCC	ILLUMINA	Illumina	unaligned	UNCID_2479323.1dd9dd18-3137-4515-9346-909e772b6ca8.140318_UNC12-SN629_0354_AC3K7VACXX_4_ATCACG.tar.gz	4413330313	5021474d5a32a3e34beb160cfdbbe8eb	935ac037-8960-4780-8ae1-71b0862db9f1	1dd9dd18-3137-4515-9346-909e772b6ca8	0afa0e02-daae-47e6-9ccb-9de8e4feb73c	a31e3626-9e80-467a-986b-a83dc3684ac6	HC	2014-06-14	2014-06-14	2014-06-14	Live	TCGA-HC-A8D0	2014-3-28	3	4	7	T2a	low	Intermediate	NO
TCGA	TCGA-HC-A8D1-01A-11R-A36G-07	PRAD	Prostate adenocarcinoma	TP	1	RNA	RNA-Seq	UNC-LCCC	UNC-LCCC	ILLUMINA	Illumina	unaligned	UNCID_2479318.f0c1b588-ebe6-4f6c-a013-c36091c8e29c.140318_UNC12-SN629_0354_AC3K7VACXX_8_ATCACG.tar.gz	4837105677	ed7ab81b7eee3f286d63386e85af2d76	25818b63-fb75-4b0b-87f8-81b6c4bbb8d0	f0c1b588-ebe6-4f6c-a013-c36091c8e29c	341940fc-dd2a-485c-a359-d5e5edb22312	199c6d34-6693-4533-a2ae-c83acedfc004	HC	2014-06-14	2014-06-14	2014-06-14	Live	TCGA-HC-A8D1	2014-3-28	3	4	7	T2c	low	High	NO
TCGA	TCGA-HI-7170-01A-11R-2118-07	PRAD	Prostate adenocarcinoma	TP	1	RNA	RNA-Seq	UNC-LCCC	UNC-LCCC	ILLUMINA	Illumina	unaligned	UNCID_2189738.f7ab806e-12d3-4dfc-90bf-cc49851cc34b.120514_UNC16-SN851_0159_BC0TARACXX_8_GCCAAT.tar.gz	5655029954	3679971f5a7e5088f4ac7567702792f8	c931b7c8-8589-46dd-8bf6-b4c510dbf958	f7ab806e-12d3-4dfc-90bf-cc49851cc34b	6394e00a-1f6f-4ea2-b885-373bbb59def9	70bf0c3e-0c06-4168-996c-46783752fa37	HI	2013-09-19	2013-09-19	2013-09-19	Live	TCGA-HI-7170	2012-2-21	3	3	6	T2c	low	High	NO
TCGA	TCGA-J4-8200-01A-11R-A29R-07	PRAD	Prostate adenocarcinoma	TP	1	RNA	RNA-Seq	UNC-LCCC	UNC-LCCC	ILLUMINA	Illumina	unaligned	UNCID_2256956.bcc096bf-c300-4e3d-b616-daee079938e6.130530_UNC9-SN296_0371_BC2528ACXX_7_GTGGCC.tar.gz	6100012373	495bf91a64995dbafb691bd9dbc90235	ae545c19-fb35-4462-a921-5c2fc6c1aea7	bcc096bf-c300-4e3d-b616-daee079938e6	897a2af4-55af-4245-8629-1a71b622c17e	4aacab9c-a663-4aa3-9a90-47563e3e6331	J4	2013-10-31	2013-10-31	2013-10-31	Live	TCGA-J4-8200	2012-6-6	3	4	7	T2c	low	High	NO
TCGA	TCGA-J4-A67O-01A-11R-A30B-07	PRAD	Prostate adenocarcinoma	TP	1	RNA	RNA-Seq	UNC-LCCC	UNC-LCCC	ILLUMINA	Illumina	unaligned	UNCID_2254657.e1fd847f-23c7-4baa-a7ff-d0954d855d1a.130827_UNC15-SN850_0324_AC2B28ACXX_8_TAGCTT.tar.gz	5378977472	256a795a2e04093e89ab9292a57fcbbb	3dca3187-d214-4d40-a28f-d10bc4fe55d2	e1fd847f-23c7-4baa-a7ff-d0954d855d1a	3fc9e3b4-8bc5-4bf8-bff6-dd90346b83a1	d83270f9-98b6-4265-b080-716742de38f8	J4	2013-10-31	2013-10-30	2013-10-31	Live	TCGA-J4-A67O	2013-8-16	3	4	7	T2c	low	High	NO
TCGA	TCGA-J4-A67Q-01A-21R-A30B-07	PRAD	Prostate adenocarcinoma	TP	1	RNA	RNA-Seq	UNC-LCCC	UNC-LCCC	ILLUMINA	Illumina	unaligned	UNCID_2255759.1b57a251-d1ee-4635-b3f8-8109ddbabf7d.130827_UNC15-SN850_0325_BC2AV1ACXX_5_GTTTCG.tar.gz	4593642219	98fdd0e13273ecd28d5d3199264af59e	68cbe07d-dee6-4980-9c32-da237cdc7b00	1b57a251-d1ee-4635-b3f8-8109ddbabf7d	1cbaa137-c3b0-46a2-9b23-208682c2a438	df184572-7ecf-4911-b4bb-4b7fda3780d6	J4	2013-10-31	2013-10-31	2013-10-31	Live	TCGA-J4-A67Q	2013-8-16	3	3	6	T2c	low	High	NO
TCGA	TCGA-J4-A67T-01A-11R-A311-07	PRAD	Prostate adenocarcinoma	TP	1	RNA	RNA-Seq	UNC-LCCC	UNC-LCCC	ILLUMINA	Illumina	unaligned	UNCID_2256677.d268f4e1-937a-40a8-b058-a87949bedd8b.130722_UNC9-SN296_0385_AD2F28ACXX_7_TTAGGC.tar.gz	6167969878	a038083862f3488365ef4d6f3133a951	43d270f0-51a1-41bb-88ee-382503bf6b5b	d268f4e1-937a-40a8-b058-a87949bedd8b	432f15ba-7401-4827-83a5-3eaafaaa4bea	fc2033b2-79b6-4feb-9084-07082ea73b8b	J4	2013-10-31	2013-10-31	2013-10-31	Live	TCGA-J4-A67T	2013-8-16	3	4	7	T2c	low	High	NO
TCGA	TCGA-J4-A6M7-01A-11R-A31N-07	PRAD	Prostate adenocarcinoma	TP	1	RNA	RNA-Seq	UNC-LCCC	UNC-LCCC	ILLUMINA	Illumina	unaligned	UNCID_2256441.b6d9a928-0ecb-43c7-b88a-0179e524a7c2.130807_UNC12-SN629_0325_BD2BD7ACXX_4_GTTTCG.tar.gz	6345879215	ad0556bd5956044485261e464fc7f581	7221baac-c498-4cc4-9c46-4c2a74818806	b6d9a928-0ecb-43c7-b88a-0179e524a7c2	f00b4a22-c327-4fbb-a9a3-4418c13e2a48	17285155-ab91-4ae6-92d1-5f3a7f996da3	J4	2013-10-31	2013-10-31	2013-10-31	Live	TCGA-J4-A6M7	2013-9-23	3	4	7	T2c	low	High	NO
TCGA	TCGA-J4-A83J-01A-11R-A36G-07	PRAD	Prostate adenocarcinoma	TP	1	RNA	RNA-Seq	UNC-LCCC	UNC-LCCC	ILLUMINA	Illumina	unaligned	UNCID_2479349.2bbec916-3c74-45b7-9eab-76022899fe7d.140318_UNC12-SN629_0354_AC3K7VACXX_7_GTGAAA.tar.gz	5995331430	ce4b439af377710c14ea7bec17470502	917076e2-3784-4bda-ae1f-76601af7d06c	2bbec916-3c74-45b7-9eab-76022899fe7d	98240f19-bca7-4001-8aa2-4d790c7c4c53	2426f010-6122-410c-95fd-9ee4a185f4ed	J4	2014-06-18	2014-06-18	2014-06-18	Live	TCGA-J4-A83J	2014-1-20	3	4	7	T2c	low	High	NO
TCGA	TCGA-J4-A83K-01A-11R-A352-07	PRAD	Prostate adenocarcinoma	TP	1	RNA	RNA-Seq	UNC-LCCC	UNC-LCCC	ILLUMINA	Illumina	unaligned	UNCID_2409265.c16ddaf4-4bfe-4917-a208-aa5a89beb17e.140312_UNC11-SN627_0348_AC3KRYACXX_3_AGTCAA.tar.gz	6936921541	388655492aac6fea9da079296c55d4a0	0e951884-acb5-44e1-8db0-112a587bf276	c16ddaf4-4bfe-4917-a208-aa5a89beb17e	256f5bcf-10a9-47be-b265-cfa707d24097	8ef6a082-c440-481b-acbd-cd4c0d15a90b	J4	2014-04-15	2014-04-15	2014-04-15	Live	TCGA-J4-A83K	2014-1-20	3	3	6	T2c	low	High	NO
TCGA	TCGA-J4-A83L-01A-11R-A352-07	PRAD	Prostate adenocarcinoma	TP	1	RNA	RNA-Seq	UNC-LCCC	UNC-LCCC	ILLUMINA	Illumina	unaligned	UNCID_2409273.2345f76d-8250-4586-a15a-633ac5abc070.140312_UNC11-SN627_0348_AC3KRYACXX_2_CGATGT.tar.gz	6739874672	1066d38e28b8722444bafeac7c2034fb	346a87cd-87ec-4474-85b7-5019e5c7af3b	2345f76d-8250-4586-a15a-633ac5abc070	8cc7679d-b963-4b45-b3f8-dcf80ea6cc71	b3e9aa2d-b3ba-45e7-b3d3-70837fde3600	J4	2014-04-15	2014-04-15	2014-04-15	Live	TCGA-J4-A83L	2014-1-20	3	4	7	T2c	low	High	NO
TCGA	TCGA-J4-AATV-01A-11R-A41O-07	PRAD	Prostate adenocarcinoma	TP	1	RNA	RNA-Seq	UNC-LCCC	UNC-LCCC	ILLUMINA	Illumina	unaligned	UNCID_2642367.692c9e12-4ebc-43e2-a520-6e22b6b4e8ed.140820_UNC17-D00216_0240_AC5FB2ACXX_5_GGCTAC.tar.gz	5559334665	42302c6e9cd91df1b88a7b2b6517a177	70b1d076-91b2-49f2-9d3b-aca13e7c7ef6	692c9e12-4ebc-43e2-a520-6e22b6b4e8ed	fadd80e3-8087-4494-a8f0-1caa92acbb67	a863236e-3fd1-42b5-a3eb-49f91bb072e7	J4	2014-10-18	2014-10-18	2014-10-18	Live	TCGA-J4-AATV	2014-8-13	3	3	6	T2c	low	High	NO
TCGA	TCGA-J4-AAU2-01A-11R-A41O-07	PRAD	Prostate adenocarcinoma	TP	1	RNA	RNA-Seq	UNC-LCCC	UNC-LCCC	ILLUMINA	Illumina	unaligned	UNCID_2642366.3e70c3e7-e946-46c8-b703-bc531bd1edce.140820_UNC17-D00216_0240_AC5FB2ACXX_5_GTTTCG.tar.gz	5600505369	5873f7b123d59bddd5aaa71765996a70	69cce53e-9b7b-44c2-aab7-dfd45fb3ae89	3e70c3e7-e946-46c8-b703-bc531bd1edce	f0f637b5-de40-4853-b54b-08468d45b195	09e8596f-c2a4-4990-a483-639f0d4fe31c	J4	2014-10-18	2014-10-18	2014-10-18	Live	TCGA-J4-AAU2	2014-8-14	3	3	6	T2c	low	High	NO
TCGA	TCGA-KC-A7F3-01A-21R-A33R-07	PRAD	Prostate adenocarcinoma	TP	1	RNA	RNA-Seq	UNC-LCCC	UNC-LCCC	ILLUMINA	Illumina	unaligned	UNCID_2359633.689a544a-c116-46f9-ae3c-769e793f21c7.131217_UNC14-SN744_0384_BC32YDACXX_4_GATCAG.tar.gz	6522674286	ae3418045b5909470ebd2c1c7c2118d8	9936d037-4d9e-4ccc-b4ae-25e4a528ed5f	689a544a-c116-46f9-ae3c-769e793f21c7	827caf2c-a94b-4eee-86b3-1155a16daf4a	8080e9a4-a7bd-47a6-ba4c-9437a868507d	KC	2014-02-26	2014-02-26	2014-02-26	Live	TCGA-KC-A7F3	2015-1-23	3	4	7	T2c	low	High	NO
TCGA	TCGA-KC-A7F6-01A-11R-A33R-07	PRAD	Prostate adenocarcinoma	TP	1	RNA	RNA-Seq	UNC-LCCC	UNC-LCCC	ILLUMINA	Illumina	unaligned	UNCID_2362494.cea23bbc-1a4a-4498-987b-67728912ae40.131217_UNC15-SN850_0343_AC330UACXX_6_GTCCGC.tar.gz	5467619973	5ed3435042d7319eeef2d3a60300a410	523b4c8f-5188-4e66-a1a3-c40bfd30bb78	cea23bbc-1a4a-4498-987b-67728912ae40	fc823ab7-9390-4c57-9883-3e32ee17e794	879d9093-9837-401d-8582-9b28a2b28265	KC	2014-02-27	2014-02-27	2014-02-27	Live	TCGA-KC-A7F6	2015-1-25	3	4	7	T2c	low	High	NO
TCGA	TCGA-KC-A7FE-01A-12R-A33R-07	PRAD	Prostate adenocarcinoma	TP	1	RNA	RNA-Seq	UNC-LCCC	UNC-LCCC	ILLUMINA	Illumina	unaligned	UNCID_2358889.17607f39-23c6-4eee-8aa4-ed705284ff4e.140102_UNC15-SN850_0344_AC384WACXX_1_TGACCA.tar.gz	5836398121	c61c9d0a61cdf68a90d5cfb10d23ef18	9854575d-842c-4e5e-a704-2808397ad167	17607f39-23c6-4eee-8aa4-ed705284ff4e	7c40c747-5000-4f66-aab5-c53fb96337cb	4c49cc14-5813-4a6a-bb8e-4cddef2d5055	KC	2014-02-26	2014-02-26	2014-02-26	Live	TCGA-KC-A7FE	2015-1-25	3	4	7	T2c	low	High	NO
TCGA	TCGA-KK-A6DY-01A-12R-A311-07	PRAD	Prostate adenocarcinoma	TP	1	RNA	RNA-Seq	UNC-LCCC	UNC-LCCC	ILLUMINA	Illumina	unaligned	UNCID_2256596.bf46c30c-14fa-4e2a-a013-4e84f24eb63b.130722_UNC9-SN296_0385_AD2F28ACXX_8_GTTTCG.tar.gz	6518341688	014bac22b8fe2b3891b42a94525cf842	d959d5dd-2454-4f07-b69e-9ead4a58b5f2	bf46c30c-14fa-4e2a-a013-4e84f24eb63b	b1bdaf2d-7d84-4409-9427-5390150bb96d	fe3a9d45-8b34-407f-b915-bf80b49629d1	KK	2013-10-31	2013-10-31	2013-10-31	Live	TCGA-KK-A6DY	2014-3-27	3	4	7	T2c	low	High	NO
TCGA	TCGA-KK-A6E2-01A-11R-A311-07	PRAD	Prostate adenocarcinoma	TP	1	RNA	RNA-Seq	UNC-LCCC	UNC-LCCC	ILLUMINA	Illumina	unaligned	UNCID_2256550.79d5f928-67b2-4db0-b018-a52889200dd3.130723_UNC9-SN296_0386_BC2E4WACXX_1_GTGGCC.tar.gz	6317931626	cf5ddd3367ddce6d8bbdd58167395bd3	ffacf189-d2c4-4e28-af17-dcedf6fedebf	79d5f928-67b2-4db0-b018-a52889200dd3	56c88739-c076-42cc-a2cb-fd613ab567b5	d92af9ed-9e94-4e87-b19c-439f5a5ae616	KK	2013-10-31	2013-10-31	2013-10-31	Live	TCGA-KK-A6E2	2014-3-27	3	4	7	T2c	low	High	NO
TCGA	TCGA-KK-A6E3-01A-21R-A30B-07	PRAD	Prostate adenocarcinoma	TP	1	RNA	RNA-Seq	UNC-LCCC	UNC-LCCC	ILLUMINA	Illumina	unaligned	UNCID_2255514.40126675-87b4-4f49-8e55-2cf42bb536eb.130827_UNC15-SN850_0325_BC2AV1ACXX_6_GTGGCC.tar.gz	5228056804	376ad6ebbc7863aefc60fa4347347872	cbdcfc2a-9ab3-4943-b218-c6cf1b9f8eea	40126675-87b4-4f49-8e55-2cf42bb536eb	38a2b705-d8a4-45ca-8bcd-96dbf93d8e4d	f05cc604-e546-4231-8c07-e8e5d0746753	KK	2013-10-31	2013-10-31	2013-10-31	Live	TCGA-KK-A6E3	2014-3-27	3	4	7	T2c	low	High	NO
TCGA	TCGA-KK-A6E4-01A-11R-A30B-07	PRAD	Prostate adenocarcinoma	TP	1	RNA	RNA-Seq	UNC-LCCC	UNC-LCCC	ILLUMINA	Illumina	unaligned	UNCID_2255633.5793ef8d-17da-49a6-a606-9ce76c0a7a2a.130827_UNC15-SN850_0325_BC2AV1ACXX_6_ACTTGA.tar.gz	6364818398	e83740f4feee77d2bff58336052e077c	8f82d997-d88e-4094-887c-20274e410bff	5793ef8d-17da-49a6-a606-9ce76c0a7a2a	dcf383d5-b25a-4ea9-a3f4-4d7ea5ddd9ef	a1468ddd-3273-407f-ac8e-8abf4b952fc1	KK	2013-10-31	2013-10-31	2013-10-31	Live	TCGA-KK-A6E4	2014-3-27	3	4	7	T2b	low	Intermediate	NO
TCGA	TCGA-KK-A7AV-01A-11R-A32O-07	PRAD	Prostate adenocarcinoma	TP	1	RNA	RNA-Seq	UNC-LCCC	UNC-LCCC	ILLUMINA	Illumina	unaligned	UNCID_2322577.2b18be96-7a63-4bd7-b937-db23d45dd36c.131021_UNC9-SN296_0409_BC2M6NACXX_3_GTTTCG.tar.gz	5034038391	8597c6d09c6fb57759ae57857fb47451	0c184282-4b9a-4691-852d-452eaea27f16	2b18be96-7a63-4bd7-b937-db23d45dd36c	bf462e14-f9e8-4531-905d-1fb59d9088cb	53ebd660-7f5d-433a-acb7-4153f36484d0	KK	2014-01-16	2014-01-16	2014-01-16	Live	TCGA-KK-A7AV	2014-8-28	3	4	7	T2c	low	High	NO
TCGA	TCGA-KK-A8I5-01A-11R-A36G-07	PRAD	Prostate adenocarcinoma	TP	1	RNA	RNA-Seq	UNC-LCCC	UNC-LCCC	ILLUMINA	Illumina	unaligned	UNCID_2479330.1afe5497-bd6d-45b9-816d-52e7fb20ea4e.140325_UNC11-SN627_0349_AC3KB8ACXX_8_GATCAG.tar.gz	4599968728	4e63f97de8e091a78f2338547e54a760	f6ffe8db-7aff-4704-9e2f-ddd5a5029047	1afe5497-bd6d-45b9-816d-52e7fb20ea4e	7ce45134-5b1f-4ea7-ace9-7e463b034a43	2f653293-dc10-43ba-b4f0-a4bb54ade176	KK	2014-06-17	2014-06-17	2014-06-17	Live	TCGA-KK-A8I5	2014-8-18	3	4	7	T2b	low	Intermediate	NO
TCGA	TCGA-M7-A71Y-01A-22R-A32O-07	PRAD	Prostate adenocarcinoma	TP	1	RNA	RNA-Seq	UNC-LCCC	UNC-LCCC	ILLUMINA	Illumina	unaligned	UNCID_2322605.a3f81069-d0a9-49af-bd22-24c6142241b6.131016_UNC10-SN254_0498_BC2KTUACXX_5_ATCACG.tar.gz	4611607028	35d741022f02cfd3aa8c57eb8cfbd83d	a4f44e35-f969-48d6-a352-8dbb40692762	a3f81069-d0a9-49af-bd22-24c6142241b6	1583aea0-5d69-4165-9bef-d5bfdddf3a65	6c728891-8924-4a51-b3ed-f4b83d6c8de4	M7	2014-01-16	2014-01-16	2014-01-16	Live	TCGA-M7-A71Y	2013-12-10	3	4	7	T2c	low	High	NO
TCGA	TCGA-M7-A720-01A-12R-A32O-07	PRAD	Prostate adenocarcinoma	TP	1	RNA	RNA-Seq	UNC-LCCC	UNC-LCCC	ILLUMINA	Illumina	unaligned	UNCID_2322494.0c18423b-7a7e-440d-96a7-ec3815aa411c.131008_UNC11-SN627_0326_AC2KLPACXX_4_AGTTCC.tar.gz	6639994435	45f9193a1015ac66b4fe3a8d96bcb51b	73e1f66a-14b6-4a43-a75d-95c864753f50	0c18423b-7a7e-440d-96a7-ec3815aa411c	444e78f7-1221-4882-ade2-7e45d828ea2a	e325c4be-1952-49c8-88f1-b53c8dfcfb8e	M7	2014-01-16	2014-01-16	2014-01-16	Live	TCGA-M7-A720	2013-12-10	3	3	6	T2c	low	High	NO
TCGA	TCGA-M7-A721-01A-12R-A32O-07	PRAD	Prostate adenocarcinoma	TP	1	RNA	RNA-Seq	UNC-LCCC	UNC-LCCC	ILLUMINA	Illumina	unaligned	UNCID_2322602.b490a174-95fa-4681-be76-e1690fb17131.131016_UNC10-SN254_0498_BC2KTUACXX_8_GTTTCG.tar.gz	5427719410	2e4d8e101065d86130ae8af58aff147c	9e3f8b6e-164d-4aa6-b663-cdbf0b574b55	b490a174-95fa-4681-be76-e1690fb17131	6433f001-db5c-476b-83c7-23f4c5397ae9	16410934-a686-4dbd-9086-bc060135f0b4	M7	2014-01-16	2014-01-16	2014-01-16	Live	TCGA-M7-A721	2013-12-10	3	4	7	T2c	low	High	NO
TCGA	TCGA-QU-A6IL-01A-11R-A31N-07	PRAD	Prostate adenocarcinoma	TP	1	RNA	RNA-Seq	UNC-LCCC	UNC-LCCC	ILLUMINA	Illumina	unaligned	UNCID_2255407.788e9097-8705-44e4-a7c7-7fbb75f7f9e2.130827_UNC15-SN850_0324_AC2B28ACXX_2_ACAGTG.tar.gz	2667568659	24604052d78d2a0124f3c748fd9af2a0	7e91d8f1-93bc-4985-8026-0af84d59be76	788e9097-8705-44e4-a7c7-7fbb75f7f9e2	dffc3917-bf06-4c3d-b03a-ca54fe5c2e79	94767b66-4586-4595-be8f-50b5fd6337da	QU	2013-10-31	2013-10-31	2013-10-31	Live	TCGA-QU-A6IL	2013-8-21	3	4	7	T2c	low	High	NO
TCGA	TCGA-QU-A6IM-01A-11R-A31N-07	PRAD	Prostate adenocarcinoma	TP	1	RNA	RNA-Seq	UNC-LCCC	UNC-LCCC	ILLUMINA	Illumina	unaligned	UNCID_2255456.9fe289f4-0f5f-4d72-935c-4fb3f44fa91a.130827_UNC15-SN850_0324_AC2B28ACXX_2_GCCAAT.tar.gz	5739688387	a22ffa6afd9235821668bf2ac237c29f	4762b692-e711-4ebd-b0a5-a8401466ec21	9fe289f4-0f5f-4d72-935c-4fb3f44fa91a	d1b31524-8034-4fce-b14e-1cef33c26ca5	9fea5da6-9e5c-4db2-adfc-62d22469c80c	QU	2013-10-31	2013-10-31	2013-10-31	Live	TCGA-QU-A6IM	2013-8-21	3	4	7	T2a	low	Intermediate	NO
TCGA	TCGA-QU-A6IN-01A-11R-A31N-07	PRAD	Prostate adenocarcinoma	TP	1	RNA	RNA-Seq	UNC-LCCC	UNC-LCCC	ILLUMINA	Illumina	unaligned	UNCID_2255406.3447e7c9-5d79-4cc0-9e00-6c8552565597.130827_UNC15-SN850_0324_AC2B28ACXX_2_CAGATC.tar.gz	5807509629	7ea111e021efa92c6e05510d1ca52f0d	bf99fec0-b301-4dc6-8fc7-d814898478ec	3447e7c9-5d79-4cc0-9e00-6c8552565597	d07d20f4-dd65-4ffc-add4-01f350ca7b65	bc8954d4-1d39-4f99-bd91-a3f4e3b6b1e2	QU	2013-10-31	2013-10-31	2013-10-31	Live	TCGA-QU-A6IN	2013-8-21	3	4	7	T2c	low	High	NO
TCGA	TCGA-QU-A6IO-01A-11R-A31N-07	PRAD	Prostate adenocarcinoma	TP	1	RNA	RNA-Seq	UNC-LCCC	UNC-LCCC	ILLUMINA	Illumina	unaligned	UNCID_2255413.f974f0e8-cbca-4d1f-a435-937f945ea3dc.130827_UNC15-SN850_0324_AC2B28ACXX_3_CTTGTA.tar.gz	8532365018	44bf29dfd51dd0f1e732b58b017fb1b3	17af1e10-afce-40a8-819c-3dc42525c891	f974f0e8-cbca-4d1f-a435-937f945ea3dc	570ddfb3-2721-42b6-9604-2de6b6090031	93a64949-b304-43aa-be70-ec151a37fd9c	QU	2013-10-31	2013-10-31	2013-10-31	Live	TCGA-QU-A6IO	2013-8-21	3	3	6	T2c	low	High	NO
TCGA	TCGA-QU-A6IP-01A-11R-A31N-07	PRAD	Prostate adenocarcinoma	TP	1	RNA	RNA-Seq	UNC-LCCC	UNC-LCCC	ILLUMINA	Illumina	unaligned	UNCID_2254461.8adec7c9-1c95-419b-9876-a3f9d068d392.130926_SN254_0496_AD2DY9ACXX_3_GTGGCC.tar.gz	4931304131	e0d050ab9207c3328ea5418085a5249f	77c0e890-ef2d-4e18-9928-d6da36618035	8adec7c9-1c95-419b-9876-a3f9d068d392	9a8e27c9-614b-491f-913d-429dfc4e2c4d	b6b501ca-f660-41cd-b459-0cc82a704771	QU	2013-10-31	2013-10-30	2013-10-31	Live	TCGA-QU-A6IP	2013-8-21	3	3	6	T2a	low	Low	NO
TCGA	TCGA-V1-A8MK-01A-11R-A36G-07	PRAD	Prostate adenocarcinoma	TP	1	RNA	RNA-Seq	UNC-LCCC	UNC-LCCC	ILLUMINA	Illumina	unaligned	UNCID_2479146.c7a98315-43bb-4917-90c9-93f9caf47fdc.140318_UNC14-SN744_0403_AC3M3WACXX_7_GCCAAT.tar.gz	5541454807	6d6520c9954e629612839bf5155007b4	34a2ca01-4a8b-4b64-888c-c8a88c8d5625	c7a98315-43bb-4917-90c9-93f9caf47fdc	9938c4ad-748c-4086-9081-fac0aefad440	7cc7e1eb-2f2a-4721-9f05-a0bd9f3055a7	V1	2014-06-13	2014-06-13	2014-06-13	Live	TCGA-V1-A8MK	2014-7-15	3	3	6	T2c	low	High	NO
TCGA	TCGA-V1-A8ML-01A-11R-A37L-07	PRAD	Prostate adenocarcinoma	TP	1	RNA	RNA-Seq	UNC-LCCC	UNC-LCCC	ILLUMINA	Illumina	unaligned	UNCID_2545568.4866c074-094a-4432-8d23-825fd698eeda.140506_UNC15-SN850_0363_BC3YJYACXX_4_GTGGCC.tar.gz	5322937538	612b55eea8a3cdf276e83cb5790b07fd	8de29b90-5ce8-4959-b8b0-e6b043072950	4866c074-094a-4432-8d23-825fd698eeda	69174712-af41-422d-952a-d8d0d16d7182	7e64e9cd-64a6-4ad0-b851-cea249d4a27a	V1	2014-07-23	2014-07-23	2014-07-23	Live	TCGA-V1-A8ML	2014-7-15	3	4	7	T2c	low	High	NO
TCGA	TCGA-V1-A8WN-01A-11R-A37L-07	PRAD	Prostate adenocarcinoma	TP	1	RNA	RNA-Seq	UNC-LCCC	UNC-LCCC	ILLUMINA	Illumina	unaligned	UNCID_2544747.15b039c0-f334-4221-b438-c859bb46cc26.140509_UNC11-SN627_0357_BC4CGKACXX_6_TTAGGC.tar.gz	6713955102	ffe852ec796467b6ee65316e26bda3ba	2b158618-933a-4d17-8329-ff41e32c89f9	15b039c0-f334-4221-b438-c859bb46cc26	dc16f348-a49f-4958-a3ff-bc40e18df2bd	f993ac1f-1f37-4cf1-ba77-85f95d77a62c	V1	2014-07-22	2014-07-22	2014-07-22	Live	TCGA-V1-A8WN	2014-7-15	3	3	6	T2c	low	High	NO
TCGA	TCGA-V1-A8X3-01A-11R-A37L-07	PRAD	Prostate adenocarcinoma	TP	1	RNA	RNA-Seq	UNC-LCCC	UNC-LCCC	ILLUMINA	Illumina	unaligned	UNCID_2545549.560a04b3-0738-4a27-ad0f-c6a5a091c869.140506_UNC15-SN850_0363_BC3YJYACXX_5_CGTACG.tar.gz	5996113974	e18fb7828d29ebd200857fd57362ab37	0d1ddd77-af5c-4211-8637-bf7e38c28cbc	560a04b3-0738-4a27-ad0f-c6a5a091c869	86b82965-b19b-4285-b1a5-51a5d5267103	7a6297fe-b95f-44ed-a658-f2ca33d17435	V1	2014-07-23	2014-07-23	2014-07-23	Live	TCGA-V1-A8X3	2014-7-23	3	4	7	T2c	low	High	NO
TCGA	TCGA-V1-A9OF-01A-11R-A41O-07	PRAD	Prostate adenocarcinoma	TP	1	RNA	RNA-Seq	UNC-LCCC	UNC-LCCC	ILLUMINA	Illumina	unaligned	UNCID_2642347.e6f9cecd-b130-441d-9073-cf1df303e2ab.140820_UNC17-D00216_0240_AC5FB2ACXX_8_ATTCCT.tar.gz	4458438321	31a4cdfc9d715eb7c80cd9ce09ed0022	13ab4de9-5051-45df-b076-95ebc83c03df	e6f9cecd-b130-441d-9073-cf1df303e2ab	d4dc7c5c-45b3-4741-b0c1-fee477da2ef4	2c17d9be-a1e8-4c37-879c-c8bab565b3fb	V1	2014-10-18	2014-10-18	2014-10-18	Live	TCGA-V1-A9OF	2014-7-23	3	3	6	T2c	low	High	NO
TCGA	TCGA-VN-A88L-01A-11R-A352-07	PRAD	Prostate adenocarcinoma	TP	1	RNA	RNA-Seq	UNC-LCCC	UNC-LCCC	ILLUMINA	Illumina	unaligned	UNCID_2409276.6f4d55e9-37fc-40c3-92d0-5bdabc063447.140305_UNC13-SN749_0334_BC3L6VACXX_6_ACTGAT.tar.gz	5323434223	0e18417f4dea11b8e9758062a8dc3cf2	d515eab6-84fe-4ee0-8eec-43ae724d4d59	6f4d55e9-37fc-40c3-92d0-5bdabc063447	74602e83-3ee3-4ee7-b05a-135fbdddcc5c	bec25345-82c0-465e-a1c5-f73bdd2fc4ae	VN	2014-04-16	2014-04-16	2014-04-16	Live	TCGA-VN-A88L	2014-1-10	3	4	7	T2c	low	High	NO
TCGA	TCGA-VN-A88M-01A-11R-A352-07	PRAD	Prostate adenocarcinoma	TP	1	RNA	RNA-Seq	UNC-LCCC	UNC-LCCC	ILLUMINA	Illumina	unaligned	UNCID_2408419.aa86654d-003d-4190-b2bc-f4b40f77474f.140305_UNC13-SN749_0334_BC3L6VACXX_7_ATGTCA.tar.gz	5400553909	9ab2a8707c6e2ed012a83e5339b687ee	7725a590-fa86-4c5a-a6cb-be3595bc3892	aa86654d-003d-4190-b2bc-f4b40f77474f	35243518-b086-4d76-a336-8c61a14f9ded	22803a08-1230-4246-88c2-e0e454e5d080	VN	2014-04-15	2014-04-15	2014-04-15	Live	TCGA-VN-A88M	2014-1-10	3	4	7	T2c	low	High	NO
TCGA	TCGA-VN-A88O-01A-11R-A352-07	PRAD	Prostate adenocarcinoma	TP	1	RNA	RNA-Seq	UNC-LCCC	UNC-LCCC	ILLUMINA	Illumina	unaligned	UNCID_2408613.621b5b13-6568-41fa-9e42-3992fa05dd1f.140305_UNC13-SN749_0334_BC3L6VACXX_7_ATTCCT.tar.gz	5800298334	96efacba0601625ed13071e3d0a3dd03	b48e93b5-8629-4cc5-bfaf-07017c43ab55	621b5b13-6568-41fa-9e42-3992fa05dd1f	eb715348-7c5c-4e95-bac8-05604bdda2da	18c49309-d5fc-4ea5-9d5a-5e3cb98b4c4d	VN	2014-04-15	2014-04-15	2014-04-15	Live	TCGA-VN-A88O	2014-1-10	3	4	7	T2c	low	High	NO
TCGA	TCGA-VN-A88P-01A-11R-A352-07	PRAD	Prostate adenocarcinoma	TP	1	RNA	RNA-Seq	UNC-LCCC	UNC-LCCC	ILLUMINA	Illumina	unaligned	UNCID_2408108.e6310fd5-418f-4315-8c0a-78b05a95c214.140312_UNC11-SN627_0348_AC3KRYACXX_8_CAGATC.tar.gz	4704353606	3cdfbd6cf94e9fa26f2531703363a030	c1038aa7-bcdd-4051-ac65-9648a920abff	e6310fd5-418f-4315-8c0a-78b05a95c214	74c7dd37-7ff5-47ac-aeb7-14202871b6f1	728497c3-ad8b-49e1-ac0e-9a28c48404e5	VN	2014-04-15	2014-04-15	2014-04-15	Live	TCGA-VN-A88P	2014-1-10	3	4	7	T2c	low	High	NO
TCGA	TCGA-VP-A87E-01A-31R-A352-07	PRAD	Prostate adenocarcinoma	TP	1	RNA	RNA-Seq	UNC-LCCC	UNC-LCCC	ILLUMINA	Illumina	unaligned	UNCID_2407364.ecbb33ff-c485-485f-a169-6bb7c1c84baf.140318_UNC12-SN629_0354_AC3K7VACXX_2_ACTTGA.tar.gz	5535563594	1a58c7943c45d70715339d7f10429a82	86072d20-2acd-49d1-992d-d06375b54056	ecbb33ff-c485-485f-a169-6bb7c1c84baf	dc20ecf0-2807-4675-a7fd-8ead1cee7ea0	e8bcc7f5-b514-4fc7-b07b-fd4aa8821463	VP	2014-04-15	2014-04-15	2014-04-15	Live	TCGA-VP-A87E	2014-3-28	3	3	6	T2c	low	High	NO
TCGA	TCGA-X4-A8KS-01A-12R-A36G-07	PRAD	Prostate adenocarcinoma	TP	1	RNA	RNA-Seq	UNC-LCCC	UNC-LCCC	ILLUMINA	Illumina	unaligned	UNCID_2664289.984a3498-4b0b-4242-9fd3-640175da22ec.141031_UNC11-SN627_0387_AC5FAKACXX_3_GTGAAA.tar.gz	4374845479	1172c0828542722114b08a55e73fb2d5	60f7af70-853d-48a5-ba15-262ce3412440	984a3498-4b0b-4242-9fd3-640175da22ec	56829c8d-7bb7-4aac-999f-b1353db4915d	874964ab-d09a-422c-9b51-7239338e78d4	X4	2014-12-09	2014-12-09	2014-12-09	Live	TCGA-X4-A8KS	2014-3-7	3	4	7	T2c	low	High	NO
TCGA	TCGA-XJ-A83H-01A-11R-A352-07	PRAD	Prostate adenocarcinoma	TP	1	RNA	RNA-Seq	UNC-LCCC	UNC-LCCC	ILLUMINA	Illumina	unaligned	UNCID_2407138.617f26fb-18d8-44dc-8ced-bf3a32428fc9.140318_UNC12-SN629_0354_AC3K7VACXX_3_AGTCAA.tar.gz	4493457051	0fd4e4f42accb51cfcfc250e420e8d99	fe409543-fd1a-4bbe-8a8a-ecf4b7c6ce6d	617f26fb-18d8-44dc-8ced-bf3a32428fc9	58c27028-f37c-4cf1-b134-bd9aec9bf170	450ba6fa-ef95-4e82-b3de-5af488422897	XJ	2014-04-14	2014-04-14	2014-04-14	Live	TCGA-XJ-A83H	2014-3-6	3	4	7	T2c	low	High	NO
TCGA	TCGA-XJ-A9DQ-01A-11R-A37L-07	PRAD	Prostate adenocarcinoma	TP	1	RNA	RNA-Seq	UNC-LCCC	UNC-LCCC	ILLUMINA	Illumina	unaligned	UNCID_2544736.8a7c238f-3e35-4156-b84d-44a95f8653bc.140509_UNC11-SN627_0357_BC4CGKACXX_6_ACAGTG.tar.gz	6366653509	b2c51d0385c3351842b14470525e7e71	5087846a-4827-4d0f-8529-1ee21f7bf885	8a7c238f-3e35-4156-b84d-44a95f8653bc	5d8c9b90-8d40-4cdd-900d-03681bc2d2a6	60d16cc3-08ef-41a1-8de0-aea3a7994f70	XJ	2014-07-22	2014-07-22	2014-07-22	Live	TCGA-XJ-A9DQ	2014-5-21	3	3	6	T2a	low	Low	NO
TCGA	TCGA-ZG-A8QX-01A-11R-A37L-07	PRAD	Prostate adenocarcinoma	TP	1	RNA	RNA-Seq	UNC-LCCC	UNC-LCCC	ILLUMINA	Illumina	unaligned	UNCID_2544709.1727eb06-107a-4b21-97d7-20cabf1826ac.140509_UNC11-SN627_0357_BC4CGKACXX_8_ACAGTG.tar.gz	6169228803	26df88463ae16ef84e1167860102a648	2dd6c74a-6a6b-4093-9f83-d306dad44334	1727eb06-107a-4b21-97d7-20cabf1826ac	ae739a4a-e319-4d87-8330-14f2fbc8839d	b320bc49-257a-4121-a226-1bf5d19f0edc	ZG	2014-07-22	2014-07-22	2014-07-22	Live	TCGA-ZG-A8QX	2014-5-21	3	3	6	T2c	low	High	NO
TCGA	TCGA-EJ-A6RC-01A-11R-A32O-07	PRAD	Prostate adenocarcinoma	TP	1	RNA	RNA-Seq	UNC-LCCC	UNC-LCCC	ILLUMINA	Illumina	unaligned	UNCID_2337791.ea34e227-a427-42a6-9f42-80069e972764.131008_UNC15-SN850_0331_AC2KJ8ACXX_7_CTTGTA.tar.gz	6352895159	603cf5345ab13e8d4f733139caf52c1e	3dde51cd-cea8-473b-aa7c-10c2f9b6e1f8	ea34e227-a427-42a6-9f42-80069e972764	aae0fca8-99e9-4fde-a2e9-b0ea500737f8	b79ed761-77ef-4abb-9c52-344eca9bc08e	EJ	2014-02-04	2014-02-04	2014-02-04	Live	TCGA-EJ-A6RC	2014-3-4	4	3	7	[Not Available]		Intermediate	NO
TCGA	TCGA-G9-6336-01A-11R-1789-07	PRAD	Prostate adenocarcinoma	TP	1	RNA	RNA-Seq	UNC-LCCC	UNC-LCCC	ILLUMINA	Illumina	unaligned	UNCID_2190621.9cbe4eef-89aa-453e-b22b-1c1256bf3c51.111212_UNC15-SN850_0155_AD087AACXX_4_ACTTGA.tar.gz	5156119489	a5e340220c0d3d8b99b9a255a45f98c3	644057c5-71a6-4257-80f5-320d28a21a02	9cbe4eef-89aa-453e-b22b-1c1256bf3c51	59207bcd-f127-481f-b576-8716da7d7d97	34c8b195-ecab-492b-aed2-43acfedef708	G9	2013-09-20	2013-09-20	2013-09-20	Live	TCGA-G9-6336	2012-3-19	3	4	7	[Not Available]		Intermediate	NO
TCGA	TCGA-TK-A8OK-01A-22R-A36G-07	PRAD	Prostate adenocarcinoma	TP	1	RNA	RNA-Seq	UNC-LCCC	UNC-LCCC	ILLUMINA	Illumina	unaligned	UNCID_2479335.244e1006-d5b9-46cb-8478-8a4591fdb6be.140325_UNC15-SN850_0358_AC3LP7ACXX_3_AGTCAA.tar.gz	6393057389	f7bdf7e8a970265e8cc03f68c163047c	be565de3-ef5f-4905-82e4-cc103a5be31f	244e1006-d5b9-46cb-8478-8a4591fdb6be	4fdc9f5a-7ba1-4f80-b3db-2b7cbe505217	67a7b94d-8462-4d10-ae55-e6149ec53c22	TK	2014-06-21	2014-06-20	2014-06-21	Live	TCGA-TK-A8OK	2014-11-14	3	4	7	[Not Available]		Intermediate	NO
TCGA	TCGA-CH-5753-01A-11R-1580-07	PRAD	Prostate adenocarcinoma	TP	1	RNA	RNA-Seq	UNC-LCCC	UNC-LCCC	ILLUMINA	Illumina	unaligned	UNCID_2190569.2031e5cb-18c3-421e-b8af-d5dab73e3a89.120215_UNC10-SN254_0327_AC0CMCACXX_2_ACTTGA.tar.gz	6671582860	84b20f5defd2269ec3b8c38f4318b840	a9f7ac7f-1764-4351-830f-12ac98f6b1f0	2031e5cb-18c3-421e-b8af-d5dab73e3a89	928c48a0-68ee-4e28-ae83-9832e52850ca	2beeeba8-47fe-4857-8704-e4c63e38c926	CH	2013-09-20	2013-09-20	2013-09-20	Live	TCGA-CH-5753	2012-3-21	4	5	9	T3b	high	High	NOT AVAILABLE
TCGA	TCGA-CH-5754-01A-11R-1580-07	PRAD	Prostate adenocarcinoma	TP	1	RNA	RNA-Seq	UNC-LCCC	UNC-LCCC	ILLUMINA	Illumina	unaligned	UNCID_2189143.51cd07b8-f680-4bc2-a207-d0317f5f9358.120604_UNC13-SN749_0179_AC0V5LACXX_1_CGATGT.tar.gz	11559034470	97cdcc7f55c8397888f44747633e288a	1de83e76-798b-4095-afbe-2da32dc603bf	51cd07b8-f680-4bc2-a207-d0317f5f9358	0aad0abd-750a-400d-a34f-491da996d46c	be645d37-b3e1-4d09-91cb-6231e25aceb8	CH	2013-09-18	2013-09-18	2013-09-18	Live	TCGA-CH-5754	2012-3-21	4	5	9	T3b	high	High	NOT AVAILABLE
TCGA	TCGA-CH-5761-01A-11R-1580-07	PRAD	Prostate adenocarcinoma	TP	1	RNA	RNA-Seq	UNC-LCCC	UNC-LCCC	ILLUMINA	Illumina	unaligned	UNCID_2183457.e0f1b805-f155-47d8-a97e-7e611382cb76.130221_UNC9-SN296_0338_BC1PYCACXX_7_TTAGGC.tar.gz	7105189616	f49329fd908253133c2331423159f6fd	5fc2b1bd-d2b3-4dec-8d9e-45819e0755ce	e0f1b805-f155-47d8-a97e-7e611382cb76	854a481b-71a2-4f23-80aa-e91e9f4069b1	332a54b1-2df4-4baa-84ac-2d95abef4064	CH	2013-09-13	2013-09-13	2013-09-13	Live	TCGA-CH-5761	2012-3-16	5	4	9	T3b	high	High	NOT AVAILABLE
TCGA	TCGA-CH-5764-01A-21R-1580-07	PRAD	Prostate adenocarcinoma	TP	1	RNA	RNA-Seq	UNC-LCCC	UNC-LCCC	ILLUMINA	Illumina	unaligned	UNCID_2190562.5bd95b46-d04b-49a9-964a-dd49570f4960.120215_UNC10-SN254_0327_AC0CMCACXX_6_ACTTGA.tar.gz	3338573927	708888876559b406de87a7f1a5205dc7	926e9617-a73a-4027-a18c-9a88058d72cf	5bd95b46-d04b-49a9-964a-dd49570f4960	ed73f136-42e8-4100-b432-d10370d07e8b	48726d56-93a1-4730-a660-fceee0321084	CH	2013-09-20	2013-09-20	2013-09-20	Live	TCGA-CH-5764	2012-3-16	4	3	7	T3b	high	High	NOT AVAILABLE
TCGA	TCGA-CH-5769-01A-11R-1580-07	PRAD	Prostate adenocarcinoma	TP	1	RNA	RNA-Seq	UNC-LCCC	UNC-LCCC	ILLUMINA	Illumina	unaligned	UNCID_2190676.2d12fd80-ba3f-49c3-aa15-1f67b9bbd443.120223_UNC12-SN629_0186_AC0GA2ACXX_8_GATCAG.tar.gz	5239591784	99d38ac52ab312d3f4002cd72440a7e7	841c2c37-5da8-4f36-95d9-c5339fcee90f	2d12fd80-ba3f-49c3-aa15-1f67b9bbd443	a7b76662-8380-4f35-9307-99c0acacb904	18606532-21d5-40bf-92cf-a42b027449a1	CH	2013-09-21	2013-09-21	2013-09-21	Live	TCGA-CH-5769	2012-3-16	5	4	9	T3b	high	High	NOT AVAILABLE
TCGA	TCGA-CH-5788-01A-11R-1580-07	PRAD	Prostate adenocarcinoma	TP	1	RNA	RNA-Seq	UNC-LCCC	UNC-LCCC	ILLUMINA	Illumina	unaligned	UNCID_2190548.9caa440e-a8a6-4851-b62e-4ebb09412fad.120425_UNC11-SN627_0224_BD0VAKACXX_5_GATCAG.tar.gz	2870635117	adf4e6cbb3056574f87f6818ccb3b69d	c506be62-bdef-4365-ac72-8263bdc230be	9caa440e-a8a6-4851-b62e-4ebb09412fad	c039014f-821c-43d6-9d3c-914f9c8d98fa	144e0265-c04e-4538-a721-94def2570486	CH	2013-09-20	2013-09-20	2013-09-20	Live	TCGA-CH-5788	2012-3-16	4	3	7	T3b	high	High	NOT AVAILABLE
TCGA	TCGA-CH-5792-01A-11R-1580-07	PRAD	Prostate adenocarcinoma	TP	1	RNA	RNA-Seq	UNC-LCCC	UNC-LCCC	ILLUMINA	Illumina	unaligned	UNCID_2189107.4db58676-4bfe-46de-9db9-8270d67b49fe.120604_UNC13-SN749_0179_AC0V5LACXX_7_CGATGT.tar.gz	9187660784	b9bb30e074b771ccbc9ccb8874333907	a90faef1-ada5-48ee-9da6-27460015d7f7	4db58676-4bfe-46de-9db9-8270d67b49fe	8a5f2d7f-835c-4726-b238-f82d6a7f25bd	da5f8107-7b69-45b5-8beb-21d17b066cb4	CH	2013-09-18	2013-09-18	2013-09-18	Live	TCGA-CH-5792	2012-3-21	4	5	9	T3a	high	High	NOT AVAILABLE
TCGA	TCGA-G9-6366-01A-11R-2118-07	PRAD	Prostate adenocarcinoma	TP	1	RNA	RNA-Seq	UNC-LCCC	UNC-LCCC	ILLUMINA	Illumina	unaligned	UNCID_2190539.27357b4d-5d44-4c5e-bb80-0d5f68c3db8e.120501_UNC11-SN627_0226_AC0TGKACXX_7_GCCAAT.tar.gz	7605826581	b8f492a6b9b3d505c9e06cdd4e3e065d	fee91755-d018-4fda-9a1d-740e2de0a040	27357b4d-5d44-4c5e-bb80-0d5f68c3db8e	df3abb97-c790-4ff6-a726-6645b3058d72	34d7178f-cfc8-463a-9e04-f0bb0e3e5154	G9	2013-09-20	2013-09-20	2013-09-20	Live	TCGA-G9-6366	2012-3-8	4	3	7	T3b	high	High	NOT AVAILABLE
TCGA	TCGA-HC-A8CY-01A-11R-A36G-07	PRAD	Prostate adenocarcinoma	TP	1	RNA	RNA-Seq	UNC-LCCC	UNC-LCCC	ILLUMINA	Illumina	unaligned	UNCID_2479131.d6c16450-87c1-4b18-bab5-8cb782fdb99c.140325_UNC11-SN627_0349_AC3KB8ACXX_8_ACAGTG.tar.gz	6511251749	2940d01545f90197495c0a31729e68e3	43dfd820-4273-439b-8bb3-6457e32dcc66	d6c16450-87c1-4b18-bab5-8cb782fdb99c	b6f54bdc-9b1b-4465-a6e3-f0524885e10e	f3919f4c-e401-4ec4-96c5-a85bf0c398f8	HC	2014-06-13	2014-06-13	2014-06-13	Live	TCGA-HC-A8CY	2014-3-28	5	4	9	T3a	high	High	NOT AVAILABLE
TCGA	TCGA-KK-A7AP-01A-12R-A33R-07	PRAD	Prostate adenocarcinoma	TP	1	RNA	RNA-Seq	UNC-LCCC	UNC-LCCC	ILLUMINA	Illumina	unaligned	UNCID_2358890.9a4b7216-886c-4247-bcf3-22abc9d10835.140102_UNC15-SN850_0344_AC384WACXX_1_CCGTCC.tar.gz	6801164375	f164c39030e8e75947b9215dd465ff16	eba32c92-ee11-47f3-aaaf-526a33166c1c	9a4b7216-886c-4247-bcf3-22abc9d10835	f4e9a9f9-263c-4ced-a8fb-6cb0fb088983	9fb7ac6a-c6c6-48ec-93b8-e7b84aa58476	KK	2014-02-26	2014-02-26	2014-02-26	Live	TCGA-KK-A7AP	2014-6-6	4	5	9	T3b	high	High	NOT AVAILABLE
TCGA	TCGA-KK-A8IB-01A-11R-A36G-07	PRAD	Prostate adenocarcinoma	TP	1	RNA	RNA-Seq	UNC-LCCC	UNC-LCCC	ILLUMINA	Illumina	unaligned	UNCID_2479346.02fea7d7-d604-41c2-9506-a62824140df4.140318_UNC14-SN744_0403_AC3M3WACXX_2_GTGAAA.tar.gz	5159665572	5649ae43eaa53c4c25a8cf4b345c7d53	7bfb3090-e834-4995-91ae-1e904deadbd8	02fea7d7-d604-41c2-9506-a62824140df4	88705b03-aa27-45c5-bef0-bb697799f9df	2cc1817c-7ee6-4a0d-abd4-dc8712f88cf1	KK	2014-06-20	2014-06-18	2014-06-20	Live	TCGA-KK-A8IB	2014-8-19	4	5	9	T3a	high	High	NOT AVAILABLE
TCGA	TCGA-KK-A8IL-01A-11R-A36G-07	PRAD	Prostate adenocarcinoma	TP	1	RNA	RNA-Seq	UNC-LCCC	UNC-LCCC	ILLUMINA	Illumina	unaligned	UNCID_2479343.0e2cfe4b-18fe-47f6-b357-a43f97a9b531.140318_UNC14-SN744_0403_AC3M3WACXX_3_CGATGT.tar.gz	5514779260	7b1172cc2a52d84522ab852e338f4b1f	1da6cf52-5135-49e3-945d-108bdd027f3a	0e2cfe4b-18fe-47f6-b357-a43f97a9b531	2a51e1c2-8a8f-4df3-bcc6-7df94a47d94d	734195fb-0c2a-44a9-8698-add1a5caa9a0	KK	2014-06-21	2014-06-20	2014-06-21	Live	TCGA-KK-A8IL	2014-8-19	4	5	9	T3b	high	High	NOT AVAILABLE
TCGA	TCGA-YJ-A8SW-01A-11R-A37L-07	PRAD	Prostate adenocarcinoma	TP	1	RNA	RNA-Seq	UNC-LCCC	UNC-LCCC	ILLUMINA	Illumina	unaligned	UNCID_2545469.6fc325bf-9627-45d7-9081-28df74e79bdb.140506_UNC15-SN850_0363_BC3YJYACXX_7_TAGCTT.tar.gz	6844327850	b8c2ba95dea05a67d728c70b8ef450a8	2b0d96b6-fb31-44df-b8cd-a69c5daf45b5	6fc325bf-9627-45d7-9081-28df74e79bdb	74de01bd-30d9-45fc-841d-ed1c0d7446ba	8a96a7a8-0413-42b9-9173-fd63761dd83a	YJ	2014-07-23	2014-07-23	2014-07-23	Live	TCGA-YJ-A8SW	2014-5-13	5	4	9	T3b	high	High	NOT AVAILABLE
TCGA	TCGA-CH-5737-01A-11R-1580-07	PRAD	Prostate adenocarcinoma	TP	1	RNA	RNA-Seq	UNC-LCCC	UNC-LCCC	ILLUMINA	Illumina	unaligned	UNCID_2190556.b966ca07-fd34-4428-a460-1ba57a3e519d.120223_UNC12-SN629_0186_AC0GA2ACXX_6_ACAGTG.tar.gz	7154512201	e4554e194dd0b5ad43c028c0a6c17b82	922e5a4e-7cdb-4261-97b2-344da6abc267	b966ca07-fd34-4428-a460-1ba57a3e519d	4f9f1fce-d96e-407b-a873-56129985aece	144f52d8-5650-475a-9cde-4a1952ee22db	CH	2013-09-20	2013-09-20	2013-09-20	Live	TCGA-CH-5737	2012-3-16	4	3	7	T2c	intermediate	High	NOT AVAILABLE
TCGA	TCGA-CH-5744-01A-11R-1580-07	PRAD	Prostate adenocarcinoma	TP	1	RNA	RNA-Seq	UNC-LCCC	UNC-LCCC	ILLUMINA	Illumina	unaligned	UNCID_2189565.abf9624e-048a-412b-a0a8-331bb6fc5e16.120521_UNC12-SN629_0212_AC0RWNACXX_4_CGATGT.tar.gz	11482529044	a43760d8d27ecc27872a7193f75ff57f	da302d29-910d-4115-b42d-d77aad616c71	abf9624e-048a-412b-a0a8-331bb6fc5e16	4e76de8e-cb0d-4b83-8ab4-53bc67a7a9d3	dcceaf54-0bce-4650-9980-9843abce0c41	CH	2013-09-19	2013-09-19	2013-09-19	Live	TCGA-CH-5744	2012-3-16	4	3	7	T2c	intermediate	High	NOT AVAILABLE
TCGA	TCGA-CH-5745-01A-11R-1580-07	PRAD	Prostate adenocarcinoma	TP	1	RNA	RNA-Seq	UNC-LCCC	UNC-LCCC	ILLUMINA	Illumina	unaligned	UNCID_2183471.4ca3b9ec-cd21-46fc-9a44-05d5225f0c57.130221_UNC9-SN296_0338_BC1PYCACXX_7_CGATGT.tar.gz	6394716431	23dc0eaa0660aff5bd8a3b6b83e8b503	9844ccd7-d591-4b27-b4fd-e65c5d273925	4ca3b9ec-cd21-46fc-9a44-05d5225f0c57	ac67d0df-7dc0-4a1a-8b47-beec9b94de86	bda91e83-643b-4fae-bfe9-b4660f3bdf02	CH	2013-09-13	2013-09-13	2013-09-13	Live	TCGA-CH-5745	2012-3-16	3	4	7	T3a	intermediate	High	NOT AVAILABLE
TCGA	TCGA-CH-5748-01A-11R-1580-07	PRAD	Prostate adenocarcinoma	TP	1	RNA	RNA-Seq	UNC-LCCC	UNC-LCCC	ILLUMINA	Illumina	unaligned	UNCID_2190557.8d91b55d-0a51-44d3-bcc7-d6d95027683a.120223_UNC12-SN629_0186_AC0GA2ACXX_4_CAGATC.tar.gz	6035952696	e026f28acda3fc498f1155d431118643	592ccfc0-058b-45b0-8470-2c6768e4c7a4	8d91b55d-0a51-44d3-bcc7-d6d95027683a	0af98331-9305-41e9-af55-30390016d65e	a499bf51-b137-4da9-87a3-d1b1a0f04695	CH	2013-09-20	2013-09-20	2013-09-20	Live	TCGA-CH-5748	2012-3-21	4	3	7	T3a	intermediate	High	NOT AVAILABLE
TCGA	TCGA-CH-5766-01A-11R-1580-07	PRAD	Prostate adenocarcinoma	TP	1	RNA	RNA-Seq	UNC-LCCC	UNC-LCCC	ILLUMINA	Illumina	unaligned	UNCID_2190657.f44cdc06-35ed-42dc-b4b2-fdd19399c7d3.111216_UNC10-SN254_0314_AD0JVAACXX_1_ACTTGA.tar.gz	6649337651	5dc52517548228e709f5edc21c8e6afe	75e377ed-d974-470c-91d4-42c999a1a470	f44cdc06-35ed-42dc-b4b2-fdd19399c7d3	a5c77ab6-6e98-4a3d-81c8-f3d5fabd31d2	8477da86-95bd-4b6d-a3e8-c16c9d61ea1f	CH	2013-09-20	2013-09-20	2013-09-20	Live	TCGA-CH-5766	2012-3-16	4	3	7	T3a	intermediate	High	NOT AVAILABLE
TCGA	TCGA-EJ-7330-01A-11R-2118-07	PRAD	Prostate adenocarcinoma	TP	1	RNA	RNA-Seq	UNC-LCCC	UNC-LCCC	ILLUMINA	Illumina	unaligned	UNCID_2189812.07b4fdf4-19af-42f6-8c17-520047dce246.120507_UNC10-SN254_0355_AC0TR8ACXX_3_TAGCTT.tar.gz	6948906485	149d94c27fba10e5256f5dde7db79d92	e45497ec-4b14-41bd-95ba-7106c309e48d	07b4fdf4-19af-42f6-8c17-520047dce246	7bc369b7-007b-4b10-bd92-5d326dabf675	11551cf5-d8e8-4d4b-bf05-aa197f25dabe	EJ	2013-09-19	2013-09-19	2013-09-19	Live	TCGA-EJ-7330	2012-4-5	4	3	7	T3a	intermediate	High	NOT AVAILABLE
TCGA	TCGA-G9-6343-01A-21R-1965-07	PRAD	Prostate adenocarcinoma	TP	1	RNA	RNA-Seq	UNC-LCCC	UNC-LCCC	ILLUMINA	Illumina	unaligned	UNCID_2235189.938046b4-330f-49e1-99b3-4cc4a1a1e48d.120514_UNC11-SN627_0229_AD121AACXX_6_GATCAG.tar.gz	6233482122	b02c692206757868cbe83a72bab8782c	ec07061d-09d3-4ffb-b26a-36fc953c8c5e	938046b4-330f-49e1-99b3-4cc4a1a1e48d	36b87d12-9f96-460f-a3b5-a4c08cbf5b07	084c6d1f-047e-4b0e-9034-3b0fc18d510d	G9	2014-01-27	2014-01-26	2014-01-27	Live	TCGA-G9-6343	2012-3-16	4	3	7	T2c	intermediate	High	NOT AVAILABLE
TCGA	TCGA-KK-A7AW-01A-11R-A32O-07	PRAD	Prostate adenocarcinoma	TP	1	RNA	RNA-Seq	UNC-LCCC	UNC-LCCC	ILLUMINA	Illumina	unaligned	UNCID_2322813.4f9b77fa-f087-44c3-a8f2-aeec410bfc9c.131008_UNC15-SN850_0331_AC2KJ8ACXX_4_AGTTCC.tar.gz	4080370508	50c1357db7114f3b7535564def664a61	ca41e456-1435-4905-b50e-411960f76ffd	4f9b77fa-f087-44c3-a8f2-aeec410bfc9c	2f231b79-84bc-4256-bf26-7ce64083d438	1854d2d5-95da-4764-84c9-64e866b1b890	KK	2014-01-17	2014-01-17	2014-01-17	Live	TCGA-KK-A7AW	2014-8-19	4	3	7	T3a	intermediate	High	NOT AVAILABLE
TCGA	TCGA-KK-A7AZ-01A-12R-A32O-07	PRAD	Prostate adenocarcinoma	TP	1	RNA	RNA-Seq	UNC-LCCC	UNC-LCCC	ILLUMINA	Illumina	unaligned	UNCID_2322824.4d8fe8a9-7bf2-4c95-8aae-f43baeab5826.131008_UNC15-SN850_0331_AC2KJ8ACXX_6_AGTTCC.tar.gz	6614516056	8b83eee9e8b55a33251d088c613282e1	67540919-3e42-401d-afbe-4ac05bcf42a1	4d8fe8a9-7bf2-4c95-8aae-f43baeab5826	7d931c19-1fce-4409-8a9c-9c65631ccbac	cb9b0a6a-d09b-4ee9-b30e-e4da3b6ac0af	KK	2014-01-17	2014-01-17	2014-01-17	Live	TCGA-KK-A7AZ	2014-8-19	4	3	7	T3a	intermediate	High	NOT AVAILABLE
TCGA	TCGA-KK-A7B1-01A-11R-A32O-07	PRAD	Prostate adenocarcinoma	TP	1	RNA	RNA-Seq	UNC-LCCC	UNC-LCCC	ILLUMINA	Illumina	unaligned	UNCID_2322709.9bf3daf6-37b4-4dea-92e9-6ed6e54f69f6.131016_UNC15-SN850_0333_AC2MBAACXX_8_ATCACG.tar.gz	7273973738	34fd4a5d950dce6b65cf2bb405c6b80c	1c85c60a-b94d-4c22-8426-2fd217fdd91d	9bf3daf6-37b4-4dea-92e9-6ed6e54f69f6	7315bb0a-96a1-45ab-a704-b084d237cf5c	f769b0d1-5736-4a74-a418-9d66a6be5b75	KK	2014-01-16	2014-01-16	2014-01-16	Live	TCGA-KK-A7B1	2014-6-6	4	3	7	T3a	intermediate	High	NOT AVAILABLE
TCGA	TCGA-CH-5740-01A-11R-1580-07	PRAD	Prostate adenocarcinoma	TP	1	RNA	RNA-Seq	UNC-LCCC	UNC-LCCC	ILLUMINA	Illumina	unaligned	UNCID_2190552.59173676-8eca-4a03-b37c-c726208a961a.120425_UNC11-SN627_0224_BD0VAKACXX_1_GCCAAT.tar.gz	3948425734	90016ce19823d692e80c01c6e4179c06	d9ed8773-cae3-4ea7-9264-8842770c74bc	59173676-8eca-4a03-b37c-c726208a961a	cd113dc4-915a-47d2-bce0-9dba915a9d29	3865d892-c7e5-4c56-a9de-887450fce5bb	CH	2013-09-21	2013-09-20	2013-09-21	Live	TCGA-CH-5740	2012-3-21	3	4	7	T2c	low	High	NOT AVAILABLE
TCGA	TCGA-HC-7752-01A-11R-2118-07	PRAD	Prostate adenocarcinoma	TP	1	RNA	RNA-Seq	UNC-LCCC	UNC-LCCC	ILLUMINA	Illumina	unaligned	UNCID_2189759.f57a7df0-0aaf-4181-b8c1-f50133964823.120514_UNC16-SN851_0159_BC0TARACXX_7_CAGATC.tar.gz	6267603586	ade91bba23e129f2673a73654033cd9f	b657403a-4834-4e99-91b5-1e429234d2f1	f57a7df0-0aaf-4181-b8c1-f50133964823	9b84601b-ee05-4c15-afe3-7bfa7ca5ffac	4769eff8-1976-426e-9ac0-85bb370cab1f	HC	2013-09-19	2013-09-19	2013-09-19	Live	TCGA-HC-7752	2012-4-20	3	4	7	T2c	low	High	NOT AVAILABLE
TCGA	TCGA-KC-A4BN-01A-61R-A250-07	PRAD	Prostate adenocarcinoma	TP	1	RNA	RNA-Seq	UNC-LCCC	UNC-LCCC	ILLUMINA	Illumina	unaligned	UNCID_2178397.887b3624-2609-4928-9b17-d6e82cc4baa5.130328_UNC10-SN254_0443_AD238RACXX_5_GTTTCG.tar.gz	4041850329	7060166218b6cc40b4863c79466b93a9	357c3ecd-cb51-4c9e-9b4d-270a6757b595	887b3624-2609-4928-9b17-d6e82cc4baa5	5a468990-d76d-4c67-8437-62689b593ae2	d724f384-0640-4143-9cd0-9a387a257cec	KC	2013-09-12	2013-09-12	2013-09-12	Live	TCGA-KC-A4BN	2014-7-22	3	4	7	T2a	low	Intermediate	NOT AVAILABLE
TCGA	TCGA-2A-A8W3-01A-11R-A37L-07	PRAD	Prostate adenocarcinoma	TP	1	RNA	RNA-Seq	UNC-LCCC	UNC-LCCC	ILLUMINA	Illumina	unaligned	UNCID_2545611.a6841939-e9fa-43cf-9f64-b1b3c57a2576.140424_UNC13-SN749_0344_AC3WUKACXX_4_AGTTCC.tar.gz	6241663433	842cebeeb3d9ef4ed73c3264c5d7b9ca	664a5946-1ada-4d70-ba39-4bc95eaaf21f	a6841939-e9fa-43cf-9f64-b1b3c57a2576	5a790086-4887-4d2b-9c28-0fdd5dd1f1fb	13958347-b417-4efc-9450-ff58abe9d7b0	2A	2014-07-23	2014-07-23	2014-07-23	Live	TCGA-2A-A8W3	2014-3-29	4	5	9	T3a	high	High	YES
TCGA	TCGA-CH-5751-01A-11R-1580-07	PRAD	Prostate adenocarcinoma	TP	1	RNA	RNA-Seq	UNC-LCCC	UNC-LCCC	ILLUMINA	Illumina	unaligned	UNCID_2190547.063f416b-291b-4242-acb4-9587a2dc3244.120425_UNC11-SN627_0224_BD0VAKACXX_6_CAGATC.tar.gz	4197215545	b3b5883eb05b1a7f531be378dcd3f523	04195290-abef-42d9-9c8f-6e4c3d046f8f	063f416b-291b-4242-acb4-9587a2dc3244	721e76d0-4b1d-4e78-adb8-1344b8030062	6d8ce214-3a06-4f7c-858b-709a40ebbe25	CH	2013-09-21	2013-09-20	2013-09-21	Live	TCGA-CH-5751	2012-3-16	5	5	10	T4	high	High	YES
TCGA	TCGA-EJ-5518-01A-01R-1580-07	PRAD	Prostate adenocarcinoma	TP	1	RNA	RNA-Seq	UNC-LCCC	UNC-LCCC	ILLUMINA	Illumina	unaligned	UNCID_2189621.01d4c289-6d85-4119-86f5-bcf3de30d0f7.120604_UNC13-SN749_0180_BD127FACXX_2_GCCAAT.tar.gz	9717710086	b714a445f56710ee1c5802180e4d103b	427a7b93-1763-4c62-af98-d16ff79fb409	01d4c289-6d85-4119-86f5-bcf3de30d0f7	2b35c119-cdc1-49e2-8229-ca5cde9e63d0	f12fa61c-ff1b-48e2-be19-1d52d50dc261	EJ	2013-09-19	2013-09-19	2013-09-19	Live	TCGA-EJ-5518	2012-4-3	4	5	9	T4	high	High	YES
TCGA	TCGA-EJ-5524-01A-01R-1580-07	PRAD	Prostate adenocarcinoma	TP	1	RNA	RNA-Seq	UNC-LCCC	UNC-LCCC	ILLUMINA	Illumina	unaligned	UNCID_2190506.c88d608d-79c7-41af-a3b3-e27b413cba28.120502_UNC14-SN744_0235_BD0YUTACXX_3_TAGCTT.tar.gz	6055256578	d0ed80295fd411f467cf31edd13e424c	15bea137-d685-46c7-b412-196f45e94a34	c88d608d-79c7-41af-a3b3-e27b413cba28	4048c139-1329-4e6a-8d2f-c0aa104a68ee	c197a81d-2aa5-4285-88e3-761798e2c190	EJ	2013-09-20	2013-09-20	2013-09-20	Live	TCGA-EJ-5524	2012-4-4	4	5	9	T3a	high	High	YES
TCGA	TCGA-EJ-5525-01A-01R-1580-07	PRAD	Prostate adenocarcinoma	TP	1	RNA	RNA-Seq	UNC-LCCC	UNC-LCCC	ILLUMINA	Illumina	unaligned	UNCID_2190492.ad22630d-693d-46c9-b785-5343b08679b5.120502_UNC14-SN744_0235_BD0YUTACXX_4_TAGCTT.tar.gz	3251514288	d2b86cc81a2988104f4bf6db4b8acf11	ca1693a4-b0e8-4927-867c-c739a5cbe0e1	ad22630d-693d-46c9-b785-5343b08679b5	554a7381-46fd-4301-b91b-5af7f173c350	351af15c-b213-4621-8bcb-3f4ddcf72553	EJ	2013-09-20	2013-09-20	2013-09-20	Live	TCGA-EJ-5525	2012-4-4	4	5	9	T2c	high	High	YES
TCGA	TCGA-EJ-5526-01A-01R-1580-07	PRAD	Prostate adenocarcinoma	TP	1	RNA	RNA-Seq	UNC-LCCC	UNC-LCCC	ILLUMINA	Illumina	unaligned	UNCID_2190494.8536a0fb-4aed-4db0-80b0-994606c87ace.120502_UNC14-SN744_0235_BD0YUTACXX_5_TAGCTT.tar.gz	6795420393	d1f44b089b39605696906907c85ae353	da68346e-6295-4bd3-ab83-3eb7823de988	8536a0fb-4aed-4db0-80b0-994606c87ace	eec48399-5660-4b25-8d34-191b54315c72	4dbe4fa2-308f-4d5b-bf33-4c051f7dc537	EJ	2013-09-21	2013-09-20	2013-09-21	Live	TCGA-EJ-5526	2012-4-4	4	4	8	T3a	high	High	YES
TCGA	TCGA-EJ-8472-01A-11R-2403-07	PRAD	Prostate adenocarcinoma	TP	1	RNA	RNA-Seq	UNC-LCCC	UNC-LCCC	ILLUMINA	Illumina	unaligned	UNCID_2185912.139abcca-ef3c-4520-9829-ebf4915d6b92.121126_UNC9-SN296_0314_BC11Y0ACXX_3_TAGCTT.tar.gz	7806162195	95cd1ec5efa3057c9d2d394967a1a67e	10dac02e-fde1-4f4e-9aaa-79de3581bf97	139abcca-ef3c-4520-9829-ebf4915d6b92	ab378ad0-1881-403f-9e85-d6f97e7b7c81	7994bab1-ac41-4910-ae43-f4142db33684	EJ	2013-09-15	2013-09-15	2013-09-15	Live	TCGA-EJ-8472	2012-10-19	4	4	8	T3a	high	High	YES
TCGA	TCGA-EJ-A46F-01A-31R-A250-07	PRAD	Prostate adenocarcinoma	TP	1	RNA	RNA-Seq	UNC-LCCC	UNC-LCCC	ILLUMINA	Illumina	unaligned	UNCID_2184712.a4f08d6b-fdb9-406c-9e55-d03fa1a7ad78.130205_UNC16-SN851_0213_AD1TC5ACXX_3_CTTGTA.tar.gz	4925807674	d71b4b068fe4e84f8d575914329dee86	56232a1c-aff9-41a5-b7be-db10f1288574	a4f08d6b-fdb9-406c-9e55-d03fa1a7ad78	08f11bdd-d665-45ab-b1a2-5485d91922c2	324fafe4-0109-4273-87ea-f0e212b2be84	EJ	2013-09-14	2013-09-14	2013-09-14	Live	TCGA-EJ-A46F	2013-1-24	4	4	8	T3b	high	High	YES
TCGA	TCGA-EJ-A65F-01A-21R-A311-07	PRAD	Prostate adenocarcinoma	TP	1	RNA	RNA-Seq	UNC-LCCC	UNC-LCCC	ILLUMINA	Illumina	unaligned	UNCID_2256836.3479eef9-e120-4723-b333-cd4623de6499.130722_UNC9-SN296_0385_AD2F28ACXX_5_TAGCTT.tar.gz	5920786324	a538061d993dc5e1aa43dea57ac8a658	02ad5d93-cf14-4d86-bf85-9a1b890168e6	3479eef9-e120-4723-b333-cd4623de6499	8631bb5e-6d08-4c20-a85e-cb84f5dac290	af0c6ecc-502d-46ff-b5aa-4a34d9928a6e	EJ	2013-10-31	2013-10-31	2013-10-31	Live	TCGA-EJ-A65F	2014-3-4	4	5	9	T3b	high	High	YES
TCGA	TCGA-EJ-A6RA-01A-11R-A33R-07	PRAD	Prostate adenocarcinoma	TP	1	RNA	RNA-Seq	UNC-LCCC	UNC-LCCC	ILLUMINA	Illumina	unaligned	UNCID_2361403.ae29efe9-4446-4f0a-b765-f04e3935d7a8.131217_UNC14-SN744_0384_BC32YDACXX_3_GCCAAT.tar.gz	5254213098	d6150c6d3f30762d0a3580b2b1e4e4d9	b23c8dab-272e-4b47-901d-caf42da606b4	ae29efe9-4446-4f0a-b765-f04e3935d7a8	4ef24cca-976b-4c2f-8810-4339967da570	393b1df6-0029-4a6c-9581-d2af70e8615c	EJ	2014-02-26	2014-02-26	2014-02-26	Live	TCGA-EJ-A6RA	2014-3-4	4	4	8	T3b	high	High	YES
TCGA	TCGA-EJ-A7NN-01A-11R-A33R-07	PRAD	Prostate adenocarcinoma	TP	1	RNA	RNA-Seq	UNC-LCCC	UNC-LCCC	ILLUMINA	Illumina	unaligned	UNCID_2362933.f46d3930-be89-420e-b0b7-ffad2c8149e7.131217_UNC15-SN850_0343_AC330UACXX_3_CGATGT.tar.gz	5924189584	4336f2639d1c335e3334f0c69d621748	a3571f1a-8478-4763-a791-2a4c2b9568d6	f46d3930-be89-420e-b0b7-ffad2c8149e7	c8fab4a7-fd7e-4d5e-a330-18c7e148b9d0	fbcfe148-21f4-4a60-9343-2a32d9993ca1	EJ	2014-02-27	2014-02-27	2014-02-27	Live	TCGA-EJ-A7NN	2014-3-4	4	3	7	T3b	high	High	YES
TCGA	TCGA-EJ-A8FP-01A-21R-A36G-07	PRAD	Prostate adenocarcinoma	TP	1	RNA	RNA-Seq	UNC-LCCC	UNC-LCCC	ILLUMINA	Illumina	unaligned	UNCID_2479321.b9ec6c3f-9801-4c81-9c80-fabc85306c31.140318_UNC12-SN629_0354_AC3K7VACXX_5_CTTGTA.tar.gz	4969684514	3c3b9e6e476e96b543047f5e3b002d14	cb1a80e3-d316-4370-8ea4-097aad9d7282	b9ec6c3f-9801-4c81-9c80-fabc85306c31	00f0f7dd-71de-4e4f-b4b5-df860324f2e8	7862fb6e-85d1-4bf3-a0d9-909e558f85be	EJ	2014-06-24	2014-06-20	2014-06-24	Live	TCGA-EJ-A8FP	2014-3-24	3	5	8	T2c	high	High	YES
TCGA	TCGA-G9-6339-01A-12R-A311-07	PRAD	Prostate adenocarcinoma	TP	1	RNA	RNA-Seq	UNC-LCCC	UNC-LCCC	ILLUMINA	Illumina	unaligned	UNCID_2256757.18c4e2fd-5696-4577-bd9d-019a402f7c81.130722_UNC9-SN296_0385_AD2F28ACXX_6_ATCACG.tar.gz	5210422260	660dd3c573853b6ea3121bcb66369103	38c3f355-bacb-4bd8-a278-a73dd959f0f2	18c4e2fd-5696-4577-bd9d-019a402f7c81	d39d1a49-fcc0-4f2c-9338-df904e7f6a09	912d618a-8003-41d6-a0ac-7051b6ccc31c	G9	2013-10-31	2013-10-31	2013-10-31	Live	TCGA-G9-6339	2013-10-29	3	4	7	T3b	high	High	YES
TCGA	TCGA-G9-A9S0-01A-11R-A41O-07	PRAD	Prostate adenocarcinoma	TP	1	RNA	RNA-Seq	UNC-LCCC	UNC-LCCC	ILLUMINA	Illumina	unaligned	UNCID_2642360.22cc7838-fc6a-431b-b25a-07ca943a6f48.140826_UNC9-SN296_0432_AC5CAJACXX_4_CGTACG.tar.gz	3459620156	b1f4f2bbfe406728170ccb1b649dc7a3	cb637055-1637-417f-bcf7-9fdff88d3ed6	22cc7838-fc6a-431b-b25a-07ca943a6f48	084ac674-f4cf-4a4a-a6a2-687c05c272ea	ea9ee289-5cd5-4e0f-b0b5-b359d19c0df7	G9	2014-10-18	2014-10-18	2014-10-18	Live	TCGA-G9-A9S0	2014-6-17	4	4	8	T3b	high	High	YES
TCGA	TCGA-HC-7213-01A-11R-2118-07	PRAD	Prostate adenocarcinoma	TP	1	RNA	RNA-Seq	UNC-LCCC	UNC-LCCC	ILLUMINA	Illumina	unaligned	UNCID_2235478.cf7a71f6-8d7d-4833-b9b2-c40abc1654e6.120501_UNC11-SN627_0226_AC0TGKACXX_4_ACAGTG.tar.gz	6088031729	57a9f417985c7f508a608447f0cedddb	bee6e172-6223-4414-98ea-c952ff12b3e6	cf7a71f6-8d7d-4833-b9b2-c40abc1654e6	26eefaa1-1666-4ce1-8cf4-f6fabff81fd2	0cb3dffd-1521-4887-b19c-94dcd340d306	HC	2013-10-19	2013-10-19	2013-10-19	Live	TCGA-HC-7213	2012-4-10	4	5	9	T3b	high	High	YES
TCGA	TCGA-HC-7232-01A-11R-2118-07	PRAD	Prostate adenocarcinoma	TP	1	RNA	RNA-Seq	UNC-LCCC	UNC-LCCC	ILLUMINA	Illumina	unaligned	UNCID_2189858.499d25b2-e516-4aea-b732-5c8096dc968a.120508_UNC13-SN749_0172_AD101FACXX_4_CGATGT.tar.gz	6458182134	5d583fc000ab7304834f9c39a8b5d1a5	94353d09-48e1-496f-877b-b26e951aab23	499d25b2-e516-4aea-b732-5c8096dc968a	ce3585d3-7388-4d05-84c8-64e0883003b3	0f4b7d00-1c4c-4634-a45e-10f8949abb43	HC	2013-09-19	2013-09-19	2013-09-19	Live	TCGA-HC-7232	2012-4-11	4	5	9	T3b	high	High	YES
TCGA	TCGA-HC-7821-01A-12R-2118-07	PRAD	Prostate adenocarcinoma	TP	1	RNA	RNA-Seq	UNC-LCCC	UNC-LCCC	ILLUMINA	Illumina	unaligned	UNCID_2189459.df9ee925-86bc-4ccc-b308-0c7d6d1d4fd7.120529_UNC16-SN851_0165_BC0UMTACXX_5_GATCAG.tar.gz	6239453293	71425131cd5057823e1e381470a2e62a	91e0574f-3231-4a66-a55b-03738e86e32b	df9ee925-86bc-4ccc-b308-0c7d6d1d4fd7	929837f9-297a-47c0-ac9a-a142eef620d3	bdf77be2-f833-45f2-bd32-dbf53eb11eb4	HC	2013-09-18	2013-09-18	2013-09-18	Live	TCGA-HC-7821	2012-4-20	4	4	8	T3b	high	High	YES
TCGA	TCGA-HC-A9TE-01A-11R-A41O-07	PRAD	Prostate adenocarcinoma	TP	1	RNA	RNA-Seq	UNC-LCCC	UNC-LCCC	ILLUMINA	Illumina	unaligned	UNCID_2642368.212f9e63-ba39-4765-8522-86833312f8db.140820_UNC17-D00216_0240_AC5FB2ACXX_4_TTAGGC.tar.gz	4533226781	1560ff82e1662907c17ae958b8158a46	e8243bc0-9bb0-4ee9-9a82-a0b4826a85c8	212f9e63-ba39-4765-8522-86833312f8db	c51ccff8-2502-40e1-b130-fe655c119169	86bc76a9-dc21-4fb8-8c94-1023136f553c	HC	2014-10-18	2014-10-18	2014-10-18	Live	TCGA-HC-A9TE	2015-6-10	5	4	9	T3b	high	High	YES
TCGA	TCGA-HC-A9TH-01A-11R-A41O-07	PRAD	Prostate adenocarcinoma	TP	1	RNA	RNA-Seq	UNC-LCCC	UNC-LCCC	ILLUMINA	Illumina	unaligned	UNCID_2642365.3d8c5a1e-618c-4a68-b9d7-d01a86ccf88b.140820_UNC17-D00216_0240_AC5FB2ACXX_5_ACTTGA.tar.gz	7001827664	63f7f18db2824710c44c05db54576b0a	498b4733-d059-45ef-a774-35b89f9e05a5	3d8c5a1e-618c-4a68-b9d7-d01a86ccf88b	433d1441-6d5b-4455-a731-65f172bb016d	4f86d3f7-167e-45ec-8ef5-7e26025f2bd4	HC	2014-10-18	2014-10-18	2014-10-18	Live	TCGA-HC-A9TH	2015-6-10	5	4	9	T3b	high	High	YES
TCGA	TCGA-HI-7168-01A-11R-2118-07	PRAD	Prostate adenocarcinoma	TP	1	RNA	RNA-Seq	UNC-LCCC	UNC-LCCC	ILLUMINA	Illumina	unaligned	UNCID_2189609.5ce29b9f-3b54-45a6-96e1-ddc3494e6141.120514_UNC10-SN254_0358_BC0M2KACXX_2_CTTGTA.tar.gz	6853492743	0595250bc78afba66af65432de87cf62	bf02cfcc-f98c-4846-aa7d-f90f6f631abe	5ce29b9f-3b54-45a6-96e1-ddc3494e6141	25d70934-01a5-45a2-9960-68d3058b6965	dd410832-95aa-4fa6-a2b9-3feca6f70e1d	HI	2013-09-19	2013-09-19	2013-09-19	Live	TCGA-HI-7168	2012-2-20	4	5	9	T3b	high	High	YES
TCGA	TCGA-HI-7171-01A-12R-2118-07	PRAD	Prostate adenocarcinoma	TP	1	RNA	RNA-Seq	UNC-LCCC	UNC-LCCC	ILLUMINA	Illumina	unaligned	UNCID_2189847.2fbbb35f-15ae-43a1-bf6b-d3da0bbd38d4.120514_UNC16-SN851_0159_BC0TARACXX_8_GATCAG.tar.gz	10235703212	b9305ae5283fa1ba47cd7dd60e1e7c97	997725e8-da06-48e1-a3c1-d16683eeeb84	2fbbb35f-15ae-43a1-bf6b-d3da0bbd38d4	931feb14-3f69-41c1-8435-5fd4fb775bdf	b9d6c505-4d71-4189-925f-36914241b831	HI	2013-09-19	2013-09-19	2013-09-19	Live	TCGA-HI-7171	2012-2-22	5	4	9	T3b	high	High	YES
TCGA	TCGA-J4-A6G3-01A-11R-A311-07	PRAD	Prostate adenocarcinoma	TP	1	RNA	RNA-Seq	UNC-LCCC	UNC-LCCC	ILLUMINA	Illumina	unaligned	UNCID_2256597.613b606c-0d1e-49ff-bd2b-30fa17b14fb6.130722_UNC9-SN296_0385_AD2F28ACXX_8_GGCTAC.tar.gz	4994906952	879cecef31ccb5b4bfacaa56e6024b83	b6127ecc-2341-49b1-83f4-7a4d813b1c64	613b606c-0d1e-49ff-bd2b-30fa17b14fb6	9b015929-99eb-4e74-8fbf-6b2e6d7f08e4	30f54dd8-fd85-407e-816c-c9db4c1d79ee	J4	2013-10-31	2013-10-31	2013-10-31	Live	TCGA-J4-A6G3	2013-9-12	4	4	8	T3b	high	High	YES
TCGA	TCGA-J4-AATZ-01A-11R-A41O-07	PRAD	Prostate adenocarcinoma	TP	1	RNA	RNA-Seq	UNC-LCCC	UNC-LCCC	ILLUMINA	Illumina	unaligned	UNCID_2642387.0f83b483-2bfe-431a-a958-cadf9a19efea.140815_UNC11-SN627_0374_AC5FPLACXX_7_CCGTCC.tar.gz	7656420543	18e1bc2234351ce4549c4a1239ae10d9	c6adf640-49d2-48ac-954c-38e8a3316efc	0f83b483-2bfe-431a-a958-cadf9a19efea	73b7d4bc-6b56-4ae8-be7f-074745563bee	df64c493-d290-41c7-abd3-ab65cda57b02	J4	2014-10-19	2014-10-19	2014-10-19	Live	TCGA-J4-AATZ	2014-8-14	4	5	9	T3a	high	High	YES
TCGA	TCGA-J9-A52B-01A-11R-A26U-07	PRAD	Prostate adenocarcinoma	TP	1	RNA	RNA-Seq	UNC-LCCC	UNC-LCCC	ILLUMINA	Illumina	unaligned	UNCID_2179042.b3c06bf7-49a3-48cb-9418-c25f8559b04c.130325_UNC16-SN851_0231_BC20VNACXX_4_ACTTGA.tar.gz	4206350866	feab0b70d7c7ee39318f8fc32b53c093	314df747-86e2-41e3-b3db-f97e0df54656	b3c06bf7-49a3-48cb-9418-c25f8559b04c	2eccaabe-0783-4596-b674-d59846373a1d	0a64cc72-1f24-40d3-947f-5c38f2627fb7	J9	2013-09-12	2013-09-12	2013-09-12	Live	TCGA-J9-A52B	2013-3-14	5	4	9	T3b	high	High	YES
TCGA	TCGA-J9-A52E-01A-11R-A26U-07	PRAD	Prostate adenocarcinoma	TP	1	RNA	RNA-Seq	UNC-LCCC	UNC-LCCC	ILLUMINA	Illumina	unaligned	UNCID_2178468.fc25b041-1fcb-456b-8e55-28b74a32ab91.130328_UNC10-SN254_0443_AD238RACXX_1_TAGCTT.tar.gz	4345026128	6b741ab5092c7d8fee0481759c04c270	b34356cd-3f30-4e90-8f2e-638ab2448035	fc25b041-1fcb-456b-8e55-28b74a32ab91	30aba886-5152-4e25-b36f-6ce7009d419e	56fb9efa-0337-4608-872b-e2ef98b1d549	J9	2013-09-12	2013-09-12	2013-09-12	Live	TCGA-J9-A52E	2013-3-15	4	5	9	T3b	high	High	YES
TCGA	TCGA-J9-A8CL-01A-11R-A352-07	PRAD	Prostate adenocarcinoma	TP	1	RNA	RNA-Seq	UNC-LCCC	UNC-LCCC	ILLUMINA	Illumina	unaligned	UNCID_2409277.166b8cda-180b-4095-a991-69e79efec904.140304_UNC14-SN744_0400_AC3LWGACXX_7_GGCTAC.tar.gz	4916610299	eb03614e27aec87d2117e984bbaa3e53	bde39487-369f-4fef-9f2a-f44c5d8df570	166b8cda-180b-4095-a991-69e79efec904	1122fa92-0073-4f59-9880-3f1a34620758	778ff135-105c-4389-ab7a-4e5bee6a9de0	J9	2014-04-16	2014-04-16	2014-04-16	Live	TCGA-J9-A8CL	2015-1-27	4	5	9	T3b	high	High	YES
TCGA	TCGA-J9-A8CM-01A-11R-A352-07	PRAD	Prostate adenocarcinoma	TP	1	RNA	RNA-Seq	UNC-LCCC	UNC-LCCC	ILLUMINA	Illumina	unaligned	UNCID_2409283.304a95c1-2180-4a81-a85a-880427e97d67.140304_UNC14-SN744_0400_AC3LWGACXX_7_GAGTGG.tar.gz	4929775864	1a5363afa8dbcaff26864ff5fd8660a3	8e5da6e8-8881-4813-a4e3-327df57fd1b7	304a95c1-2180-4a81-a85a-880427e97d67	deceb7df-6edc-41f0-99aa-c4ac7e764074	bb8d2190-663a-4952-b310-44a115b39e97	J9	2014-04-16	2014-04-16	2014-04-16	Live	TCGA-J9-A8CM	2015-2-1	5	4	9	T3b	high	High	YES
TCGA	TCGA-KC-A4BR-01A-32R-A32Y-07	PRAD	Prostate adenocarcinoma	TP	1	RNA	RNA-Seq	UNC-LCCC	UNC-LCCC	ILLUMINA	Illumina	unaligned	UNCID_2322524.47c88c6e-4f26-46bc-8198-06c211f64e00.131118_UNC15-SN850_0339_AC347DACXX_1_ACAGTG.tar.gz	6002154303	0664d604ff1cada9f1f8f9f6bff8c792	f6ae9997-e9df-454d-a40c-5eea38ad55fb	47c88c6e-4f26-46bc-8198-06c211f64e00	3e71fa1c-855c-475a-9dd0-a314a3ecd48d	b89ac223-9bcc-4ae8-ba4d-6851e291e452	KC	2014-01-16	2014-01-16	2014-01-16	Live	TCGA-KC-A4BR	2015-1-23	4	5	9	T3b	high	High	YES
TCGA	TCGA-KC-A4BV-01A-31R-A26U-07	PRAD	Prostate adenocarcinoma	TP	1	RNA	RNA-Seq	UNC-LCCC	UNC-LCCC	ILLUMINA	Illumina	unaligned	UNCID_2178447.450b68b9-573f-4921-93b6-8a57ff9a7263.130328_UNC10-SN254_0443_AD238RACXX_3_GGCTAC.tar.gz	3975381963	080fe015e59a0e7b2e9283d2f4453ed8	485670e1-9578-4609-8c46-59967e2e9766	450b68b9-573f-4921-93b6-8a57ff9a7263	a8c954b7-3077-4ff1-b311-d4b4bfa49786	43a7fdb7-4013-4345-bb7d-c734a3d41b48	KC	2013-09-12	2013-09-12	2013-09-12	Live	TCGA-KC-A4BV	2014-7-22	4	5	9	T3a	high	High	YES
TCGA	TCGA-KK-A59X-01A-11R-A29R-07	PRAD	Prostate adenocarcinoma	TP	1	RNA	RNA-Seq	UNC-LCCC	UNC-LCCC	ILLUMINA	Illumina	unaligned	UNCID_2256894.efbbd41e-6911-49d5-9d54-cc95e0c81415.130606_UNC9-SN296_0372_AC277JACXX_1_GATCAG.tar.gz	4762393622	0ac2240e41ee766d0bb0d80be5d70f17	dcfc8924-9ec9-4e3c-a397-ac25dfe093f6	efbbd41e-6911-49d5-9d54-cc95e0c81415	629855ea-551e-456c-b421-83b9a4eb3269	009a8866-9cbd-4ef5-ba0a-d9591cb2a1a4	KK	2013-10-31	2013-10-31	2013-10-31	Live	TCGA-KK-A59X	2013-5-28	5	4	9	T3b	high	High	YES
TCGA	TCGA-KK-A5A1-01A-11R-A29R-07	PRAD	Prostate adenocarcinoma	TP	1	RNA	RNA-Seq	UNC-LCCC	UNC-LCCC	ILLUMINA	Illumina	unaligned	UNCID_2664300.acd9261f-37cf-44ca-86c4-e42d88d86b6c.130606_UNC9-SN296_0372_AC277JACXX_1_GGCTAC.tar.gz	5593943318	68f777a381716e88370a9bd9f18baa54	fb4e1afb-f6fd-4073-961c-6adb8140ee6b	acd9261f-37cf-44ca-86c4-e42d88d86b6c	436b242c-ad5f-432e-a684-27bba4c1c8a2	531d3514-f2e4-49fa-a31b-df25b26cb99f	KK	2014-12-09	2014-12-09	2014-12-09	Live	TCGA-KK-A5A1	2013-5-28	4	5	9	T3b	high	High	YES
TCGA	TCGA-KK-A6E0-01A-11R-A311-07	PRAD	Prostate adenocarcinoma	TP	1	RNA	RNA-Seq	UNC-LCCC	UNC-LCCC	ILLUMINA	Illumina	unaligned	UNCID_2256562.12c2e11c-8ba3-4cce-8c28-c005edc4e4cc.130722_UNC9-SN296_0385_AD2F28ACXX_8_TTAGGC.tar.gz	5825482043	726838e9d59b051f90a32c0fb065567a	70190d25-f730-4442-a7d2-10b94410bb70	12c2e11c-8ba3-4cce-8c28-c005edc4e4cc	d112136d-34fa-426e-b432-4d1e4286adf8	504a9351-668c-43d9-aca9-71177835d29d	KK	2013-10-31	2013-10-31	2013-10-31	Live	TCGA-KK-A6E0	2014-3-27	4	5	9	T3a	high	High	YES
TCGA	TCGA-KK-A6E7-01A-11R-A31N-07	PRAD	Prostate adenocarcinoma	TP	1	RNA	RNA-Seq	UNC-LCCC	UNC-LCCC	ILLUMINA	Illumina	unaligned	UNCID_2256433.025caa8f-3290-488b-b7d0-aacf769a53e4.130807_UNC12-SN629_0325_BD2BD7ACXX_4_TTAGGC.tar.gz	6787745924	70ce82d78d61f58b74fb0d80e50c1039	f47b11d8-59c7-4511-818c-6b9b055297a1	025caa8f-3290-488b-b7d0-aacf769a53e4	25c669b3-4d4a-4142-a403-677be8522875	b8852ba4-d41a-434d-9ec8-dc44961b6e77	KK	2013-10-31	2013-10-31	2013-10-31	Live	TCGA-KK-A6E7	2014-3-27	5	4	9	T3a	high	High	YES
TCGA	TCGA-KK-A7AU-01A-11R-A32O-07	PRAD	Prostate adenocarcinoma	TP	1	RNA	RNA-Seq	UNC-LCCC	UNC-LCCC	ILLUMINA	Illumina	unaligned	UNCID_2322848.eb344d08-f396-47b1-b832-dc0eb5d4abfb.131008_UNC15-SN850_0331_AC2KJ8ACXX_3_AGTTCC.tar.gz	6583506470	efd7402f22f8b67b4383a9a0b3ce3bda	4586ee12-3645-4663-b7e8-b2c903bad18d	eb344d08-f396-47b1-b832-dc0eb5d4abfb	39303e7c-5baf-479d-a112-d8f03a18c621	6bb295a8-d8f7-454e-8d7a-b4f12c32ed0c	KK	2014-01-17	2014-01-17	2014-01-17	Live	TCGA-KK-A7AU	2014-8-28	4	5	9	T3b	high	High	YES
TCGA	TCGA-KK-A7B0-01A-11R-A32O-07	PRAD	Prostate adenocarcinoma	TP	1	RNA	RNA-Seq	UNC-LCCC	UNC-LCCC	ILLUMINA	Illumina	unaligned	UNCID_2322808.13d2199f-d552-4ea3-9d7c-c2d1fb01d7a7.131008_UNC11-SN627_0326_AC2KLPACXX_3_AGTTCC.tar.gz	5682744476	a17874debe498358469a59b4824525b7	2826301c-5d33-465a-99fa-401aea553a7f	13d2199f-d552-4ea3-9d7c-c2d1fb01d7a7	73d4e806-2c15-4c9e-a978-106fb9494e82	e93cc6cc-ce3b-45eb-8928-d5b13d7194af	KK	2014-01-17	2014-01-17	2014-01-17	Live	TCGA-KK-A7B0	2014-8-28	4	5	9	T3b	high	High	YES
TCGA	TCGA-KK-A7B2-01A-12R-A32O-07	PRAD	Prostate adenocarcinoma	TP	1	RNA	RNA-Seq	UNC-LCCC	UNC-LCCC	ILLUMINA	Illumina	unaligned	UNCID_2322574.9d5f0b9f-ff36-4a80-8472-412d0ec803c5.131021_UNC9-SN296_0409_BC2M6NACXX_4_ATCACG.tar.gz	5351542755	903fa5aa4470dfdf2b1b49fb63f33cc7	dc2e7732-07a8-42de-86b4-3dc5503c216e	9d5f0b9f-ff36-4a80-8472-412d0ec803c5	000d566c-96c7-4f1c-b36e-fa2222467983	bccb7f9d-8dde-45b7-a50d-6c7233239ceb	KK	2014-01-16	2014-01-16	2014-01-16	Live	TCGA-KK-A7B2	2014-6-6	4	5	9	T3a	high	High	YES
TCGA	TCGA-KK-A7B3-01A-11R-A33R-07	PRAD	Prostate adenocarcinoma	TP	1	RNA	RNA-Seq	UNC-LCCC	UNC-LCCC	ILLUMINA	Illumina	unaligned	UNCID_2358887.f3b04f74-8565-45f4-8a14-c0400c954ac4.140102_UNC15-SN850_0344_AC384WACXX_2_ACAGTG.tar.gz	6971190562	6fb6652f4cd584ba0e27ba12f7a4cfb7	f21b8399-c162-439c-9ced-f4a5884a3814	f3b04f74-8565-45f4-8a14-c0400c954ac4	aaeb1d59-d6ce-4422-9639-f1e83c002d84	c9f3e6ae-a78d-4455-b3f3-fe9ac92596e0	KK	2014-02-26	2014-02-26	2014-02-26	Live	TCGA-KK-A7B3	2014-8-28	4	5	9	T3b	high	High	YES
TCGA	TCGA-KK-A7B4-01A-11R-A32O-07	PRAD	Prostate adenocarcinoma	TP	1	RNA	RNA-Seq	UNC-LCCC	UNC-LCCC	ILLUMINA	Illumina	unaligned	UNCID_2322722.dce52b98-298c-4980-ba8b-3791b6528d4c.131016_UNC15-SN850_0333_AC2MBAACXX_7_ATCACG.tar.gz	7123077812	669029a8a1627a7bd3fddf3f2fdf4dc5	45c6a142-89c0-4979-9336-e2558d9762a9	dce52b98-298c-4980-ba8b-3791b6528d4c	5447a0e0-80ca-40fb-8233-504fde51f22c	f6e93a76-4e34-438a-9092-7b3e173e116c	KK	2014-01-17	2014-01-16	2014-01-17	Live	TCGA-KK-A7B4	2014-8-28	4	5	9	T3b	high	High	YES
TCGA	TCGA-KK-A8I4-01A-11R-A36G-07	PRAD	Prostate adenocarcinoma	TP	1	RNA	RNA-Seq	UNC-LCCC	UNC-LCCC	ILLUMINA	Illumina	unaligned	UNCID_2479322.b4d87462-1fc4-4ee4-b905-c2919ebceb33.140318_UNC12-SN629_0354_AC3K7VACXX_5_AGTTCC.tar.gz	6028424171	bdf925fc581f7820458c5fb9fb0dab96	2053e603-ede5-4fe9-988e-07f3cc0427c6	b4d87462-1fc4-4ee4-b905-c2919ebceb33	9a8caef5-6543-4391-8a55-4999035693c5	cf98ac7d-6791-4b38-9902-000464888f25	KK	2014-06-14	2014-06-14	2014-06-14	Live	TCGA-KK-A8I4	2014-8-28	4	3	7	T3b	high	High	YES
TCGA	TCGA-KK-A8I7-01A-21R-A36G-07	PRAD	Prostate adenocarcinoma	TP	1	RNA	RNA-Seq	UNC-LCCC	UNC-LCCC	ILLUMINA	Illumina	unaligned	UNCID_2479491.6086c6f1-e184-4a3e-935d-3addef5ecc2c.140318_UNC12-SN629_0354_AC3K7VACXX_6_TTAGGC.tar.gz	5640783487	a773a3cab847e7231c1dcaeecdba41f4	bc6b73e1-062e-46bf-8126-9ed526c5c417	6086c6f1-e184-4a3e-935d-3addef5ecc2c	108dee1e-b27d-4056-a167-261725f548c1	2ef0db46-ec9c-4886-90d2-b16389362529	KK	2014-06-21	2014-06-20	2014-06-21	Live	TCGA-KK-A8I7	2014-8-18	4	5	9	T3b	high	High	YES
TCGA	TCGA-KK-A8I9-01A-11R-A36G-07	PRAD	Prostate adenocarcinoma	TP	1	RNA	RNA-Seq	UNC-LCCC	UNC-LCCC	ILLUMINA	Illumina	unaligned	UNCID_2479348.239d5e7e-5fb5-4df3-ae6b-a5a06ee296ae.140318_UNC14-SN744_0403_AC3M3WACXX_1_TGACCA.tar.gz	4990736051	2d70c9faa67ac7cf9aa25d86fe3c5a5f	4d09b3ae-8417-4330-98a8-7a2d8ca9cb37	239d5e7e-5fb5-4df3-ae6b-a5a06ee296ae	261c3d74-706e-4751-bd15-8f3c1a402ff0	52fcf737-cdcc-43ea-b33c-4018039b42dd	KK	2014-06-21	2014-06-20	2014-06-21	Live	TCGA-KK-A8I9	2014-8-18	4	4	8	T3a	high	High	YES
TCGA	TCGA-KK-A8IC-01A-11R-A36G-07	PRAD	Prostate adenocarcinoma	TP	1	RNA	RNA-Seq	UNC-LCCC	UNC-LCCC	ILLUMINA	Illumina	unaligned	UNCID_2479345.8ae687ed-f9b2-41fc-88d7-e977fef25582.140318_UNC14-SN744_0403_AC3M3WACXX_2_CCGTCC.tar.gz	5940311934	045cc4fa83d88c2847af2a842248d2c0	2fb57d57-bf8b-48de-a660-c281a9cde373	8ae687ed-f9b2-41fc-88d7-e977fef25582	70c6c3a0-b422-4541-a60f-355356a9a340	e9774c52-8772-4f54-82a9-137e2ccd4650	KK	2014-06-21	2014-06-20	2014-06-21	Live	TCGA-KK-A8IC	2014-8-28	4	5	9	T3b	high	High	YES
TCGA	TCGA-KK-A8II-01A-11R-A36G-07	PRAD	Prostate adenocarcinoma	TP	1	RNA	RNA-Seq	UNC-LCCC	UNC-LCCC	ILLUMINA	Illumina	unaligned	UNCID_2479339.d5cb344a-fec2-4370-88ef-4837ae8573dc.140318_UNC14-SN744_0403_AC3M3WACXX_4_GCCAAT.tar.gz	6475934648	432edbfca330b9c5df5939cb98bb3eb1	0ec73142-2889-47d9-a616-eb550a80f591	d5cb344a-fec2-4370-88ef-4837ae8573dc	d05681cc-dffa-44d0-b6a1-0a99a4ce3be5	1b3ddb03-5ab6-4fc8-af0d-616a41c69d89	KK	2014-06-21	2014-06-20	2014-06-21	Live	TCGA-KK-A8II	2014-8-28	4	5	9	T3a	high	High	YES
TCGA	TCGA-KK-A8IJ-01A-11R-A352-07	PRAD	Prostate adenocarcinoma	TP	1	RNA	RNA-Seq	UNC-LCCC	UNC-LCCC	ILLUMINA	Illumina	unaligned	UNCID_2409269.a8f619f1-c92e-4e7b-99f9-d25984935cde.140312_UNC11-SN627_0348_AC3KRYACXX_2_TGACCA.tar.gz	5927014361	11c1d9c91a38910a70da0c77498b1b4f	a07dc8df-0914-4655-a4d0-aa69f6aa5419	a8f619f1-c92e-4e7b-99f9-d25984935cde	98a9ce0e-4f02-4819-bc0c-c1a8d34e3db6	f7c861d9-0aa5-4337-baba-dccbf6a5fa6c	KK	2014-04-15	2014-04-15	2014-04-15	Live	TCGA-KK-A8IJ	2014-8-19	4	3	7	T3b	high	High	YES
TCGA	TCGA-M7-A722-01A-12R-A36G-07	PRAD	Prostate adenocarcinoma	TP	1	RNA	RNA-Seq	UNC-LCCC	UNC-LCCC	ILLUMINA	Illumina	unaligned	UNCID_2664294.ed257c43-c4be-42c9-8968-82bb9c0b8ce2.141031_UNC11-SN627_0387_AC5FAKACXX_2_GTCCGC.tar.gz	4538992947	2008ba2999f95a3162534b23d9e60654	23daf712-bd60-4b1c-8761-6060f04a971f	ed257c43-c4be-42c9-8968-82bb9c0b8ce2	3fa3cffe-40f1-4853-9cbb-54a99ffd6108	ab7bf9ef-55f2-41fa-bdb1-f7b7c79b9a48	M7	2014-12-09	2014-12-09	2014-12-09	Live	TCGA-M7-A722	2014-3-27	4	4	8	T3a	high	High	YES
TCGA	TCGA-M7-A724-01A-12R-A32O-07	PRAD	Prostate adenocarcinoma	TP	1	RNA	RNA-Seq	UNC-LCCC	UNC-LCCC	ILLUMINA	Illumina	unaligned	UNCID_2322754.8a3c4f20-3714-4dfd-9fb2-e7bae0c73432.131008_UNC11-SN627_0326_AC2KLPACXX_3_CGATGT.tar.gz	6914451459	82744516ab5f573acf213085d9266a85	7a5d9bcd-0917-4f94-83a0-b7f3c515a844	8a3c4f20-3714-4dfd-9fb2-e7bae0c73432	f8b98552-ae2a-4609-9929-7864485b3c51	8910606c-191e-4973-8c8b-f34e90198dca	M7	2014-01-17	2014-01-17	2014-01-17	Live	TCGA-M7-A724	2013-12-10	4	4	8	T3a	high	High	YES
TCGA	TCGA-V1-A8WS-01A-11R-A37L-07	PRAD	Prostate adenocarcinoma	TP	1	RNA	RNA-Seq	UNC-LCCC	UNC-LCCC	ILLUMINA	Illumina	unaligned	UNCID_2544877.0514988e-85d3-4ce1-a860-39bd5ac19660.140509_UNC11-SN627_0357_BC4CGKACXX_1_ACTTGA.tar.gz	7530562379	5bb1624730665d1bb80a3a0f4c608be5	d5c9567f-2ab0-4c12-aa43-705fb30aa93f	0514988e-85d3-4ce1-a860-39bd5ac19660	bea84d33-3286-44e2-9595-893c34a01f58	edcf4f2e-0575-42c5-b92a-b37b428f0553	V1	2014-07-22	2014-07-22	2014-07-22	Live	TCGA-V1-A8WS	2014-7-23	3	3	6	T3b	high	High	YES
TCGA	TCGA-V1-A8WW-01A-11R-A37L-07	PRAD	Prostate adenocarcinoma	TP	1	RNA	RNA-Seq	UNC-LCCC	UNC-LCCC	ILLUMINA	Illumina	unaligned	UNCID_2545612.213f0f94-d682-462b-bbb3-bd8ce9f0ffff.140506_UNC15-SN850_0363_BC3YJYACXX_3_ACTTGA.tar.gz	5406386005	8b0a56748afef85caa5f3e7c829f3c79	26c5348a-648c-4bcf-bf7a-7c59d0cef8e1	213f0f94-d682-462b-bbb3-bd8ce9f0ffff	d843996c-0f17-4482-8466-9f6144981b8a	75733489-d3cd-4cba-8b79-db316298bb15	V1	2014-07-23	2014-07-23	2014-07-23	Live	TCGA-V1-A8WW	2014-7-15	4	5	9	T3b	high	High	YES
TCGA	TCGA-V1-A9O5-01A-11R-A41O-07	PRAD	Prostate adenocarcinoma	TP	1	RNA	RNA-Seq	UNC-LCCC	UNC-LCCC	ILLUMINA	Illumina	unaligned	UNCID_2642431.ac245ce7-dd49-4b6e-8692-6cf440e99b89.140815_UNC11-SN627_0375_BC59VCACXX_1_GTGAAA.tar.gz	6728261010	a387a68bb90e75ab7684702305751c5c	fb819738-4074-4ed8-a541-e27532aefc8c	ac245ce7-dd49-4b6e-8692-6cf440e99b89	e0dfc37a-4a2e-4353-9673-241b100b3467	9f03470e-516e-4d9c-8424-0d7a05780504	V1	2014-10-20	2014-10-20	2014-10-20	Live	TCGA-V1-A9O5	2014-7-23	5	4	9	T4	high	High	YES
TCGA	TCGA-V1-A9O7-01A-21R-A41O-07	PRAD	Prostate adenocarcinoma	TP	1	RNA	RNA-Seq	UNC-LCCC	UNC-LCCC	ILLUMINA	Illumina	unaligned	UNCID_2642363.66e392a4-c4fb-43a7-bba1-6a940967158f.140820_UNC17-D00216_0240_AC5FB2ACXX_7_TAGCTT.tar.gz	7328928704	826117b4e3643bac66e875a77fcf9165	34496c3b-d8d5-47f5-8f7f-b8b67bb2d2e5	66e392a4-c4fb-43a7-bba1-6a940967158f	40ebeb10-7390-44fc-9ef2-80d40d251018	cb4a8a9d-bf54-4a1d-970c-7aa6710c1fb9	V1	2014-10-18	2014-10-18	2014-10-18	Live	TCGA-V1-A9O7	2014-7-23	5	4	9	T3a	high	High	YES
TCGA	TCGA-V1-A9OL-01A-11R-A41O-07	PRAD	Prostate adenocarcinoma	TP	1	RNA	RNA-Seq	UNC-LCCC	UNC-LCCC	ILLUMINA	Illumina	unaligned	UNCID_2642429.e312e528-bed2-4067-a562-1c27dd93d540.140815_UNC11-SN627_0375_BC59VCACXX_1_CCGTCC.tar.gz	5821655006	316f23d66bfc827d5c9729c108d4f02c	5efaa8d6-034d-4c9d-81b7-98ed26ee09c4	e312e528-bed2-4067-a562-1c27dd93d540	fcbd7b29-12da-44c8-b241-1388d1b15684	4e9d56b5-6b3e-4cae-bdc5-2b29890f9d26	V1	2014-10-19	2014-10-19	2014-10-19	Live	TCGA-V1-A9OL	2014-7-11	5	4	9	T3b	high	High	YES
TCGA	TCGA-V1-A9Z7-01A-11R-A41O-07	PRAD	Prostate adenocarcinoma	TP	1	RNA	RNA-Seq	UNC-LCCC	UNC-LCCC	ILLUMINA	Illumina	unaligned	UNCID_2642377.fa901a09-cc13-402a-aba6-f93f4242c3d1.140820_UNC17-D00216_0241_BC5DBKACXX_1_ATTCCT.tar.gz	5548969294	6794a744f60d45719eec8bb4a7f1b3dd	e7d82501-33e4-4c59-904d-c5b40efada3d	fa901a09-cc13-402a-aba6-f93f4242c3d1	4db62b98-abd4-4a7c-9fce-8bbda2aec8a3	726c35c5-abba-46e9-adbf-818e15308957	V1	2014-10-18	2014-10-18	2014-10-18	Live	TCGA-V1-A9Z7	2014-7-23	5	4	9	T3b	high	High	YES
TCGA	TCGA-V1-A9ZI-01A-11R-A41O-07	PRAD	Prostate adenocarcinoma	TP	1	RNA	RNA-Seq	UNC-LCCC	UNC-LCCC	ILLUMINA	Illumina	unaligned	UNCID_2642426.01234d47-e213-401f-b4fe-f33b15bcec7d.140815_UNC11-SN627_0375_BC59VCACXX_2_TGACCA.tar.gz	3774573479	bd13552291baab5a9b02ca50327d14c5	ec20a74f-dc47-47d4-836f-738b6d43ffb4	01234d47-e213-401f-b4fe-f33b15bcec7d	3d92b872-a76a-49cd-9fd5-7993e78d2fb0	9d50549b-dd2e-499b-8768-ce02e3a894c7	V1	2014-10-19	2014-10-19	2014-10-19	Live	TCGA-V1-A9ZI	2014-7-23	4	5	9	T3b	high	High	YES
TCGA	TCGA-V1-A9ZR-01A-11R-A41O-07	PRAD	Prostate adenocarcinoma	TP	1	RNA	RNA-Seq	UNC-LCCC	UNC-LCCC	ILLUMINA	Illumina	unaligned	UNCID_2642373.7d74ec0f-631d-463c-820e-ce796cb3b798.140820_UNC17-D00216_0241_BC5DBKACXX_2_CGTACG.tar.gz	3901772984	2233a8f7903e0dd9d210777d32c3ee09	8de44ef5-caf6-4e8b-a091-835ee43620f3	7d74ec0f-631d-463c-820e-ce796cb3b798	338fe754-fc4a-4294-ba15-42d4c7c9ac10	59466347-c5cf-4297-83f0-349a98b6ef97	V1	2014-10-18	2014-10-18	2014-10-18	Live	TCGA-V1-A9ZR	2014-7-23	4	4	8	T4	high	High	YES
TCGA	TCGA-VN-A88R-01A-11R-A36G-07	PRAD	Prostate adenocarcinoma	TP	1	RNA	RNA-Seq	UNC-LCCC	UNC-LCCC	ILLUMINA	Illumina	unaligned	UNCID_2479116.7e0203fd-e55d-4d05-9877-6b502250ffc3.140404_UNC11-SN627_0350_BC3K66ACXX_1_ATCACG.tar.gz	4120107660	2fc238c692ef74ea3427dfd253d68cb0	b35530cf-bd9a-4a1f-a4b3-bd0d4d6ca097	7e0203fd-e55d-4d05-9877-6b502250ffc3	fcf64b55-5c4f-4d82-ac6a-4713d01143cb	8ce015a1-c0c7-4e58-a8f8-9e9650b22789	VN	2014-06-25	2014-06-12	2014-06-25	Live	TCGA-VN-A88R	2014-1-10	4	4	8	T2c	high	High	YES
TCGA	TCGA-VP-A878-01A-31R-A352-07	PRAD	Prostate adenocarcinoma	TP	1	RNA	RNA-Seq	UNC-LCCC	UNC-LCCC	ILLUMINA	Illumina	unaligned	UNCID_2408841.2405edaf-b4cc-4292-92a3-8b890ffaa70f.140305_UNC13-SN749_0334_BC3L6VACXX_6_ATCACG.tar.gz	5474232033	5af5ff7fb515cf2b492d66d3e7a94705	ee358047-e16e-4195-991c-da342f58d5b3	2405edaf-b4cc-4292-92a3-8b890ffaa70f	48f36fbe-356a-40af-b81f-8ea0b1369bab	3f066c95-9085-4772-af14-6ef74ccae78a	VP	2014-04-15	2014-04-15	2014-04-15	Live	TCGA-VP-A878	2014-3-27	4	5	9	T2c	high	High	YES
TCGA	TCGA-VP-A87B-01A-11R-A352-07	PRAD	Prostate adenocarcinoma	TP	1	RNA	RNA-Seq	UNC-LCCC	UNC-LCCC	ILLUMINA	Illumina	unaligned	UNCID_2408929.a899dca6-deb0-49f8-8c8b-2854b108de5a.140305_UNC13-SN749_0334_BC3L6VACXX_5_TTAGGC.tar.gz	5442862964	cfd278fdeec49989df157cd166c7eefd	58297ebb-f3f0-4f4c-8bdb-5a0f8af1c6cd	a899dca6-deb0-49f8-8c8b-2854b108de5a	17c0ce0f-8227-4119-9b39-ea8db18f5f4b	d3b21774-56e8-4b4e-bcaa-d368ad2edef8	VP	2014-04-15	2014-04-15	2014-04-15	Live	TCGA-VP-A87B	2014-3-28	4	4	8	T2b	high	High	YES
TCGA	TCGA-VP-A87D-01A-11R-A352-07	PRAD	Prostate adenocarcinoma	TP	1	RNA	RNA-Seq	UNC-LCCC	UNC-LCCC	ILLUMINA	Illumina	unaligned	UNCID_2407589.ca36f013-1f5d-41f4-85a5-2b8a149a5cfa.140318_UNC12-SN629_0354_AC3K7VACXX_1_ATCACG.tar.gz	4904201598	60c0ea3eea7e39d5a2f37614b65e0acd	a287d853-bb83-4676-8ff9-37b1d0af8859	ca36f013-1f5d-41f4-85a5-2b8a149a5cfa	aa405b5f-f75d-486a-96f3-1df7add18193	58f191cf-3c24-4d57-8a50-f7b7ec8f175d	VP	2014-04-15	2014-04-15	2014-04-15	Live	TCGA-VP-A87D	2014-3-28	4	5	9	T3a	high	High	YES
TCGA	TCGA-VP-A87K-01A-11R-A352-07	PRAD	Prostate adenocarcinoma	TP	1	RNA	RNA-Seq	UNC-LCCC	UNC-LCCC	ILLUMINA	Illumina	unaligned	UNCID_2408339.1a9b6614-f2fd-4a0f-9586-a8b7d339c7ca.140305_UNC13-SN749_0334_BC3L6VACXX_8_ACTTGA.tar.gz	6336546782	a837ba124f97fd1364efc9c1e87cfef3	9c1c571d-4552-497a-a3f4-5153d32e60b5	1a9b6614-f2fd-4a0f-9586-a8b7d339c7ca	24d7d4d8-f5c1-4d71-80e0-72a429fc9dbd	0d98f39e-cf75-4d68-8b25-1df098bd4930	VP	2014-04-15	2014-04-15	2014-04-15	Live	TCGA-VP-A87K	2014-3-31	4	4	8	T3b	high	High	YES
TCGA	TCGA-X4-A8KQ-01A-12R-A36G-07	PRAD	Prostate adenocarcinoma	TP	1	RNA	RNA-Seq	UNC-LCCC	UNC-LCCC	ILLUMINA	Illumina	unaligned	UNCID_2479117.cff667cc-724f-4f8a-96c0-cdd6512805a2.140404_UNC11-SN627_0350_BC3K66ACXX_1_GTCCGC.tar.gz	4166539512	b15991c8d797b5cb4be214b7566c82c6	b60befd5-d91a-4c20-93f3-0e804ac5391c	cff667cc-724f-4f8a-96c0-cdd6512805a2	56353d9c-9578-4d62-9dcd-92d800efdea0	13705117-87cb-40d8-bf8a-ed91aea397a0	X4	2014-06-24	2014-06-12	2014-06-24	Live	TCGA-X4-A8KQ	2014-3-7	4	5	9	T3b	high	High	YES
TCGA	TCGA-XJ-A9DX-01A-11R-A37L-07	PRAD	Prostate adenocarcinoma	TP	1	RNA	RNA-Seq	UNC-LCCC	UNC-LCCC	ILLUMINA	Illumina	unaligned	UNCID_2544771.66635f8c-2731-4231-9b71-f68f7d5f8072.140509_UNC11-SN627_0357_BC4CGKACXX_6_CTTGTA.tar.gz	5975623836	79fda0bf31a6a11b2a49769fa7615548	b3f60b63-5d4d-4749-a0a7-4d1ce536a052	66635f8c-2731-4231-9b71-f68f7d5f8072	84a5d5fc-7350-4846-a1bc-8bfadbcff8dc	44e15d3b-8ca2-44ee-82a2-1984e6c468f6	XJ	2014-07-22	2014-07-22	2014-07-22	Live	TCGA-XJ-A9DX	2014-5-21	5	4	9	T3b	high	High	YES
TCGA	TCGA-XK-AAIW-01A-11R-A41O-07	PRAD	Prostate adenocarcinoma	TP	1	RNA	RNA-Seq	UNC-LCCC	UNC-LCCC	ILLUMINA	Illumina	unaligned	UNCID_2642423.7f94c422-c322-46d8-be7a-eab05ea534af.140815_UNC11-SN627_0375_BC59VCACXX_3_CGATGT.tar.gz	6979524334	272955156088db7d9b9acdb94170d1f8	06082245-cb3b-43b4-a55c-cbf909079a74	7f94c422-c322-46d8-be7a-eab05ea534af	2270d09e-a8be-4b7d-9520-a4bb1cd053c0	2cf56505-1eb6-4ee3-85cb-b02f69eb10fd	XK	2014-10-19	2014-10-19	2014-10-19	Live	TCGA-XK-AAIW	2014-5-12	5	4	9	T3b	high	High	YES
TCGA	TCGA-YL-A8HK-01A-11R-A36G-07	PRAD	Prostate adenocarcinoma	TP	1	RNA	RNA-Seq	UNC-LCCC	UNC-LCCC	ILLUMINA	Illumina	unaligned	UNCID_2479134.8697017a-b4d9-4f19-8887-168e80124ebd.140325_UNC11-SN627_0349_AC3KB8ACXX_4_GCCAAT.tar.gz	5946313051	83c3c868a4d41185f35d0e3df96d1f92	3b39e76e-2469-4a86-8a84-bc869b98b14b	8697017a-b4d9-4f19-8887-168e80124ebd	351239db-52d3-4ab5-bd4f-8feaa6701ba1	38336db5-6ca9-48d5-bf4f-1f92c8070ca2	YL	2014-06-24	2014-06-20	2014-06-24	Live	TCGA-YL-A8HK	2014-3-13	4	5	9	T3b	high	High	YES
TCGA	TCGA-YL-A8HM-01A-11R-A36G-07	PRAD	Prostate adenocarcinoma	TP	1	RNA	RNA-Seq	UNC-LCCC	UNC-LCCC	ILLUMINA	Illumina	unaligned	UNCID_2479108.49e0744c-4f4c-4cac-bc4e-2a11f1cf6a45.140404_UNC11-SN627_0350_BC3K66ACXX_8_ATCACG.tar.gz	5826591203	c3be4633d733e3ee26aa343c9b6cad4a	66c6689b-9720-4862-9011-4e367c7ce280	49e0744c-4f4c-4cac-bc4e-2a11f1cf6a45	eff14fed-8a21-41c5-8ed3-75346a06e44e	05f0b31e-7fec-4d39-b5bf-bbf9b01173b0	YL	2014-06-24	2014-06-20	2014-06-24	Live	TCGA-YL-A8HM	2014-3-13	4	5	9	T3b	high	High	YES
TCGA	TCGA-YL-A8S8-01A-11R-A37L-07	PRAD	Prostate adenocarcinoma	TP	1	RNA	RNA-Seq	UNC-LCCC	UNC-LCCC	ILLUMINA	Illumina	unaligned	UNCID_2545499.8a1e40cc-f9be-4df4-9958-53c97d7fd794.140506_UNC15-SN850_0363_BC3YJYACXX_7_ACTGAT.tar.gz	6030446343	2d38a3a898c299afa41edbe4c2402c31	31f2fc31-53f9-403a-b5b2-58e8aee973cf	8a1e40cc-f9be-4df4-9958-53c97d7fd794	494a8495-8d10-4a8f-8664-f68ac339c889	fed650b8-8dba-41ec-9453-076feaa95795	YL	2014-07-23	2014-07-23	2014-07-23	Live	TCGA-YL-A8S8	2014-4-25	4	5	9	T3a	high	High	YES
TCGA	TCGA-YL-A8S9-01A-11R-A37L-07	PRAD	Prostate adenocarcinoma	TP	1	RNA	RNA-Seq	UNC-LCCC	UNC-LCCC	ILLUMINA	Illumina	unaligned	UNCID_2545470.ada9616f-c9d1-46cd-bccc-29d2e4e0d1ea.140506_UNC15-SN850_0363_BC3YJYACXX_8_GCCAAT.tar.gz	5892931540	38380e5afa646c2e259b44897e4bfc94	1deff495-ddfb-4c82-9589-b70092c0cd57	ada9616f-c9d1-46cd-bccc-29d2e4e0d1ea	b0669eec-6a1a-4618-ae23-ae0f9e9c266c	6c008a4c-200b-4786-aee3-135e9d6cd26a	YL	2014-07-23	2014-07-23	2014-07-23	Live	TCGA-YL-A8S9	2014-4-25	4	5	9	T3a	high	High	YES
TCGA	TCGA-YL-A8SB-01A-31R-A37L-07	PRAD	Prostate adenocarcinoma	TP	1	RNA	RNA-Seq	UNC-LCCC	UNC-LCCC	ILLUMINA	Illumina	unaligned	UNCID_2544869.d593d47e-581a-4da3-bb3a-648b2bfb4cae.140509_UNC11-SN627_0357_BC4CGKACXX_1_ATCACG.tar.gz	5703621566	8d98171f6d342027222323718f598979	08fc5028-da3c-4e55-b439-ebced915dea9	d593d47e-581a-4da3-bb3a-648b2bfb4cae	21a29827-7896-436d-ab52-e7edfc91e7d0	a3e9018e-97b3-4a9f-b579-d76fcc784168	YL	2014-07-22	2014-07-22	2014-07-22	Live	TCGA-YL-A8SB	2014-4-25	4	5	9	T3a	high	High	YES
TCGA	TCGA-YL-A8SC-01A-11R-A37L-07	PRAD	Prostate adenocarcinoma	TP	1	RNA	RNA-Seq	UNC-LCCC	UNC-LCCC	ILLUMINA	Illumina	unaligned	UNCID_2544770.cc9dfa83-d316-4455-bd08-967fb33a54ff.140509_UNC11-SN627_0357_BC4CGKACXX_5_CAGATC.tar.gz	6630683604	2dcf044e57713ba70c0446e193e05f94	fa82baf5-98e0-43b0-b258-a7aceab39e36	cc9dfa83-d316-4455-bd08-967fb33a54ff	42fa9774-9471-4707-8f6f-8041b34c49e4	4bee9900-172c-43b4-9ae8-83a1b199ee1a	YL	2014-07-22	2014-07-22	2014-07-22	Live	TCGA-YL-A8SC	2014-4-27	4	5	9	T3a	high	High	YES
TCGA	TCGA-YL-A8SI-01A-11R-A41O-07	PRAD	Prostate adenocarcinoma	TP	1	RNA	RNA-Seq	UNC-LCCC	UNC-LCCC	ILLUMINA	Illumina	unaligned	UNCID_2642512.968c1021-d6c1-4e0e-8417-43b78a6bdf6d.140815_UNC11-SN627_0375_BC59VCACXX_4_ACTTGA.tar.gz	5253586226	4222944a321c52675dedcdb7ff567fee	2e46652b-c461-4119-ae10-f38d6441fe6d	968c1021-d6c1-4e0e-8417-43b78a6bdf6d	c5f8c89c-ef69-42f4-9b37-5b552fccdf4b	489ea5d8-ae40-405b-bbf5-e0e091193270	YL	2014-10-21	2014-10-21	2014-10-21	Live	TCGA-YL-A8SI	2014-4-25	4	5	9	T3a	high	High	YES
TCGA	TCGA-YL-A8SJ-01B-11R-A37L-07	PRAD	Prostate adenocarcinoma	TP	1	RNA	RNA-Seq	UNC-LCCC	UNC-LCCC	ILLUMINA	Illumina	unaligned	UNCID_2545089.146b24ab-44b3-4b64-80c2-7ced0f829501.140508_UNC12-SN629_0367_AC3U9RACXX_1_GTGGCC.tar.gz	4655356978	8257fb9a435026f88065e62ae187286a	36a6f806-31e1-4811-a462-d8830a8168a0	146b24ab-44b3-4b64-80c2-7ced0f829501	f3ec5bf3-97ae-4033-91a6-084a1aa152a4	219fc0a7-7389-40f7-ab99-c2ee6ad501af	YL	2014-07-22	2014-07-22	2014-07-22	Live	TCGA-YL-A8SJ	2014-4-25	4	5	9	T3b	high	High	YES
TCGA	TCGA-YL-A8SP-01B-11R-A37L-07	PRAD	Prostate adenocarcinoma	TP	1	RNA	RNA-Seq	UNC-LCCC	UNC-LCCC	ILLUMINA	Illumina	unaligned	UNCID_2544733.2974a881-8198-4c55-89b9-822b8f8c94b0.140509_UNC11-SN627_0357_BC4CGKACXX_7_TTAGGC.tar.gz	6366938183	1b063e2501ceac45e6e423c69ad02c72	1f0c545e-39bd-4a82-bb6e-2d7ac8b3f612	2974a881-8198-4c55-89b9-822b8f8c94b0	c506fae4-7c0a-4705-8e80-5bcc122a8a32	e67173e6-2fc8-42aa-a675-9238fbd33fad	YL	2014-07-22	2014-07-22	2014-07-22	Live	TCGA-YL-A8SP	2014-4-30	4	5	9	T3b	high	High	YES
TCGA	TCGA-YL-A8SQ-01B-11R-A37L-07	PRAD	Prostate adenocarcinoma	TP	1	RNA	RNA-Seq	UNC-LCCC	UNC-LCCC	ILLUMINA	Illumina	unaligned	UNCID_2544776.8da55b3d-99f9-4ab4-8ee3-35bafb8d624f.140509_UNC11-SN627_0357_BC4CGKACXX_4_GATCAG.tar.gz	4724086931	5142231a9d3ec547145840d24446fd2b	cde76cbe-c7ec-40e0-9294-b29514a941ee	8da55b3d-99f9-4ab4-8ee3-35bafb8d624f	24e5d323-f3d4-4add-9a29-79e77ced357c	72bb37e2-a3a1-4dae-9a12-818adebba4e1	YL	2014-07-22	2014-07-22	2014-07-22	Live	TCGA-YL-A8SQ	2014-4-30	4	5	9	T3b	high	High	YES
TCGA	TCGA-YL-A9WJ-01A-11R-A37L-07	PRAD	Prostate adenocarcinoma	TP	1	RNA	RNA-Seq	UNC-LCCC	UNC-LCCC	ILLUMINA	Illumina	unaligned	UNCID_2545001.79169be4-6386-4c36-9330-c56b6c9e6ebd.140508_UNC12-SN629_0367_AC3U9RACXX_3_TGACCA.tar.gz	6149687522	db12809ebdd1861f79568e598d321a07	e0558068-1503-49fa-abb9-cb47f1d9d7e6	79169be4-6386-4c36-9330-c56b6c9e6ebd	0b5ed938-6ab8-4e76-8558-1d86f3a90dfa	b6253de4-a1ca-4c9a-8c82-5c4702009706	YL	2014-07-22	2014-07-22	2014-07-22	Live	TCGA-YL-A9WJ	2014-4-14	4	4	8	T3b	high	High	YES
TCGA	TCGA-YL-A9WK-01A-11R-A37L-07	PRAD	Prostate adenocarcinoma	TP	1	RNA	RNA-Seq	UNC-LCCC	UNC-LCCC	ILLUMINA	Illumina	unaligned	UNCID_2664284.0da1e08f-d489-4579-a1ac-5cd79072ce9a.141031_UNC11-SN627_0387_AC5FAKACXX_5_GTTTCG.tar.gz	5189387222	fd9c69f5cb5528e1c8ad05ce2054c7fb	75a7e8e1-8712-4e9e-953c-6dc1ed93c4ff	0da1e08f-d489-4579-a1ac-5cd79072ce9a	b2bcc97f-03a6-409a-8b91-78221cb10d7f	225bc907-afa6-424e-a618-2eb6bbf191eb	YL	2014-12-09	2014-12-09	2014-12-09	Live	TCGA-YL-A9WK	2014-4-13	4	5	9	T3b	high	High	YES
TCGA	TCGA-YL-A9WL-01A-11R-A41O-07	PRAD	Prostate adenocarcinoma	TP	1	RNA	RNA-Seq	UNC-LCCC	UNC-LCCC	ILLUMINA	Illumina	unaligned	UNCID_2642355.a63b38f7-5d53-4556-a7dc-4e6c3f75ec9b.140820_UNC17-D00216_0241_BC5DBKACXX_5_CGTACG.tar.gz	7554861083	38a2017c114a29dd28b14b4002462116	74298559-cd21-4732-8b43-a4f6709c02a6	a63b38f7-5d53-4556-a7dc-4e6c3f75ec9b	cfcf057a-00fe-4603-a720-586712b75803	0eab8ab8-59c3-4853-9296-94a9b9d07006	YL	2014-10-18	2014-10-18	2014-10-18	Live	TCGA-YL-A9WL	2014-4-12	4	5	9	T3a	high	High	YES
TCGA	TCGA-YL-A9WX-01A-21R-A41O-07	PRAD	Prostate adenocarcinoma	TP	1	RNA	RNA-Seq	UNC-LCCC	UNC-LCCC	ILLUMINA	Illumina	unaligned	UNCID_2642352.31f4a718-276b-4bf1-a61b-b6d946a91c32.140820_UNC17-D00216_0241_BC5DBKACXX_6_CGATGT.tar.gz	7608994218	20cebb6a84b56c7fb7f109c951433aa6	35a65421-ff71-474d-9a51-c1eaf2dc23f3	31f4a718-276b-4bf1-a61b-b6d946a91c32	a468353e-0a96-4a4d-8aef-5140bf1bf952	884be452-353e-4aaf-88ba-3d1169cae03a	YL	2014-10-20	2014-10-20	2014-10-20	Live	TCGA-YL-A9WX	2014-4-12	4	5	9	T3b	high	High	YES
TCGA	TCGA-YL-A9WY-01A-11R-A41O-07	PRAD	Prostate adenocarcinoma	TP	1	RNA	RNA-Seq	UNC-LCCC	UNC-LCCC	ILLUMINA	Illumina	unaligned	UNCID_2642353.93dcc430-967c-4410-97ec-c3c814d9b826.140820_UNC17-D00216_0241_BC5DBKACXX_6_TGACCA.tar.gz	7011283061	7fc7367998a1e0760af31e412500dc7c	6692e061-0131-4d33-b833-bce142ac8dc1	93dcc430-967c-4410-97ec-c3c814d9b826	d7e22af5-88aa-4a83-985c-1d346dff652d	3fb026cb-327c-495c-adbe-a80f7c5c80b4	YL	2014-10-18	2014-10-18	2014-10-18	Live	TCGA-YL-A9WY	2014-4-13	5	4	9	T3b	high	High	YES
TCGA	TCGA-ZG-A9L2-01A-31R-A41O-07	PRAD	Prostate adenocarcinoma	TP	1	RNA	RNA-Seq	UNC-LCCC	UNC-LCCC	ILLUMINA	Illumina	unaligned	UNCID_2642421.08fc16b8-f635-4e11-9ee7-afc7e3ea084c.140815_UNC11-SN627_0375_BC59VCACXX_8_GCCAAT.tar.gz	5929365193	79f6929e1941146d693952f7d2128e97	f6b0f67b-f6c3-45a1-b508-cb923bc4dd75	08fc16b8-f635-4e11-9ee7-afc7e3ea084c	5e7a7629-800a-45c4-b4cb-314a853a1bec	df8eaf3a-68cd-421f-8494-17b09866d457	ZG	2014-10-19	2014-10-19	2014-10-19	Live	TCGA-ZG-A9L2	2014-7-17	4	5	9	T3b	high	High	YES
TCGA	TCGA-ZG-A9L6-01A-11R-A41O-07	PRAD	Prostate adenocarcinoma	TP	1	RNA	RNA-Seq	UNC-LCCC	UNC-LCCC	ILLUMINA	Illumina	unaligned	UNCID_2642350.6cd409f7-0933-4fa5-a998-735eadfb30ab.140820_UNC17-D00216_0241_BC5DBKACXX_8_TGACCA.tar.gz	5373127232	aac9e633a96de959539508092e8029f1	c21533f3-5e61-4777-bf4b-486f74619758	6cd409f7-0933-4fa5-a998-735eadfb30ab	93cf60a7-1d61-4c1c-8dce-221289800b0c	f634296d-85a2-4fbd-a3c1-10a238c058f5	ZG	2014-10-18	2014-10-18	2014-10-18	Live	TCGA-ZG-A9L6	2014-7-17	5	4	9	T3b	high	High	YES
TCGA	TCGA-ZG-A9L9-01A-11R-A41O-07	PRAD	Prostate adenocarcinoma	TP	1	RNA	RNA-Seq	UNC-LCCC	UNC-LCCC	ILLUMINA	Illumina	unaligned	UNCID_2642348.2718ed2d-63b0-4699-b23d-dacb86e6c926.140820_UNC17-D00216_0241_BC5DBKACXX_8_GCCAAT.tar.gz	4250182038	380b21888aee1196d03cce0a0bc2c860	bd97e1f5-79e0-4bc8-a4ce-f3fdd65ee699	2718ed2d-63b0-4699-b23d-dacb86e6c926	c7912ca7-11e1-4cb8-902a-9d6cb23fd344	6dd21ac6-0657-4bf3-a3ef-b8b5ba0da625	ZG	2014-10-18	2014-10-18	2014-10-18	Live	TCGA-ZG-A9L9	2014-7-17	4	5	9	T3b	high	High	YES
TCGA	TCGA-ZG-A9LZ-01A-11R-A41O-07	PRAD	Prostate adenocarcinoma	TP	1	RNA	RNA-Seq	UNC-LCCC	UNC-LCCC	ILLUMINA	Illumina	unaligned	UNCID_2642508.0e33492b-b79a-42cc-8820-f077875a9384.140821_UNC11-SN627_0376_AC5FE5ACXX_1_GCCAAT.tar.gz	6529224023	4a1180e514998e623a78b9a96aaf91ee	fe995b35-0e73-4561-aa87-6d4dbcadd94f	0e33492b-b79a-42cc-8820-f077875a9384	ca076cfd-c628-4af2-837c-37617429adb9	d4d800a3-2f29-456e-b4ea-c3cf307c1fce	ZG	2014-10-21	2014-10-21	2014-10-21	Live	TCGA-ZG-A9LZ	2014-7-18	4	5	9	T3b	high	High	YES
TCGA	TCGA-CH-5791-01A-11R-1580-07	PRAD	Prostate adenocarcinoma	TP	1	RNA	RNA-Seq	UNC-LCCC	UNC-LCCC	ILLUMINA	Illumina	unaligned	UNCID_2190543.47faa91b-1bfa-4283-bc9d-dfa958252d6f.120425_UNC11-SN627_0224_BD0VAKACXX_8_GATCAG.tar.gz	3403577689	770345ee2298a9d8644436b52f645948	c4a29d30-241f-4b99-8108-1985e5c15d80	47faa91b-1bfa-4283-bc9d-dfa958252d6f	829bed0c-c40d-44fd-aee8-6c7589db60f9	c14b5c15-994b-4739-870b-a50984d274a1	CH	2013-09-20	2013-09-20	2013-09-20	Live	TCGA-CH-5791	2012-3-16	3	4	7	T3a	intermediate	High	YES
TCGA	TCGA-EJ-5504-01A-01R-1580-07	PRAD	Prostate adenocarcinoma	TP	1	RNA	RNA-Seq	UNC-LCCC	UNC-LCCC	ILLUMINA	Illumina	unaligned	UNCID_2190655.70779173-6a72-45e4-bf43-91ee9baba55f.111216_UNC10-SN254_0314_AD0JVAACXX_1_GATCAG.tar.gz	5276566983	fba4cf450138f3ed5268d9e29b9060b7	99605767-2f85-4923-8561-723adc7d7aec	70779173-6a72-45e4-bf43-91ee9baba55f	e1c3d1bd-cf8f-4fa4-ac8e-bf9e54f7aad4	7d0c0a85-8459-43a3-ac22-f447bb042149	EJ	2013-09-20	2013-09-20	2013-09-20	Live	TCGA-EJ-5504	2012-4-2	4	3	7	T3a	intermediate	High	YES
TCGA	TCGA-EJ-7318-01B-11R-A32O-07	PRAD	Prostate adenocarcinoma	TP	1	RNA	RNA-Seq	UNC-LCCC	UNC-LCCC	ILLUMINA	Illumina	unaligned	UNCID_2332210.0b50b27b-e429-41b1-8324-c9e03b6bbaaf.131016_UNC15-SN850_0333_AC2MBAACXX_6_GTGGCC.tar.gz	7164686983	a9e9762091e128e92bcb40c059f55de9	430e41ac-a6a6-465d-924c-3f714ad8873a	0b50b27b-e429-41b1-8324-c9e03b6bbaaf	5e2ff1e6-87bc-4b91-a959-f0f553af4e27	aebabb43-b2aa-4fd0-87c0-08ae1d584f51	EJ	2014-01-28	2014-01-28	2014-01-28	Live	TCGA-EJ-7318	2014-3-3	4	3	7	T3a	intermediate	High	YES
TCGA	TCGA-EJ-A8FS-01A-11R-A352-07	PRAD	Prostate adenocarcinoma	TP	1	RNA	RNA-Seq	UNC-LCCC	UNC-LCCC	ILLUMINA	Illumina	unaligned	UNCID_2409206.b31f1e9a-cc4d-4e17-ab88-d88e234df83d.140312_UNC15-SN850_0357_AC3M7FACXX_8_TTAGGC.tar.gz	6080868782	23517940549d0a5a46ee9920b739294b	03e68f72-6d91-4d1a-b1c9-1749109c564f	b31f1e9a-cc4d-4e17-ab88-d88e234df83d	9044098b-415d-4893-a682-3636f6b2b2db	76b87139-e8f9-4221-b63e-940848e8c52c	EJ	2014-04-15	2014-04-15	2014-04-15	Live	TCGA-EJ-A8FS	2014-3-24	3	4	7	T3a	intermediate	High	YES
TCGA	TCGA-G9-6332-01A-11R-1789-07	PRAD	Prostate adenocarcinoma	TP	1	RNA	RNA-Seq	UNC-LCCC	UNC-LCCC	ILLUMINA	Illumina	unaligned	UNCID_2190623.22ec0a34-74ad-48d6-80f4-b88ef082101d.111212_UNC15-SN850_0155_AD087AACXX_3_ACTTGA.tar.gz	5839257631	8c41cd59f38bebace51e56f3db82dc76	faff7618-76e3-4425-9173-d0c131b678ce	22ec0a34-74ad-48d6-80f4-b88ef082101d	c46022f8-b122-4367-836b-ec1ae641a87d	30558aeb-76b7-4d27-99c0-e3ee21a00bd1	G9	2013-09-20	2013-09-20	2013-09-20	Live	TCGA-G9-6332	2012-3-20	4	3	7	T3a	intermediate	High	YES
TCGA	TCGA-G9-6362-01A-11R-1789-07	PRAD	Prostate adenocarcinoma	TP	1	RNA	RNA-Seq	UNC-LCCC	UNC-LCCC	ILLUMINA	Illumina	unaligned	UNCID_2190641.986964bc-b680-4fc1-8f93-20772f0a8949.111212_UNC15-SN850_0156_BD0KGCACXX_3_ACTTGA.tar.gz	5463052240	9a9a799a21299fc0a33e571dc64b3b2b	a6090970-3598-47c1-94b8-7836f0c7d301	986964bc-b680-4fc1-8f93-20772f0a8949	f228ef91-ecfb-4d1e-8e6a-b43d2185270e	1a626c6c-3dd9-4d87-bb93-cb2feb82fbe8	G9	2013-09-20	2013-09-20	2013-09-20	Live	TCGA-G9-6362	2012-3-13	4	3	7	T3a	intermediate	High	YES
TCGA	TCGA-G9-6498-01A-12R-A311-07	PRAD	Prostate adenocarcinoma	TP	1	RNA	RNA-Seq	UNC-LCCC	UNC-LCCC	ILLUMINA	Illumina	unaligned	UNCID_2256837.1b8f8f6d-a1c4-43b3-ae29-7fb64e512b83.130722_UNC9-SN296_0385_AD2F28ACXX_6_GGCTAC.tar.gz	8042498283	4b680838ffcdb2991208655bbde4aff5	2b75fbcc-b3eb-426e-be1f-bd51a824cd36	1b8f8f6d-a1c4-43b3-ae29-7fb64e512b83	b8fbfe87-e92c-4d54-a620-17b2dcde6d53	6620b1a5-1ccc-4e6a-9b38-0f41baeba170	G9	2013-10-31	2013-10-31	2013-10-31	Live	TCGA-G9-6498	2013-10-29	3	4	7	T3a	intermediate	High	YES
TCGA	TCGA-HC-7079-01A-11R-1965-07	PRAD	Prostate adenocarcinoma	TP	1	RNA	RNA-Seq	UNC-LCCC	UNC-LCCC	ILLUMINA	Illumina	unaligned	UNCID_2183315.0a67e3de-1840-44f1-ae19-14f3c2df230c.130226_UNC14-SN744_0315_AD1V5TACXX_8_CAGATC.tar.gz	6376869577	c406c6f90f4f644e16b5462da2d12975	0491ad0b-0336-4d9c-8dfa-b40d1a6db195	0a67e3de-1840-44f1-ae19-14f3c2df230c	10fbe481-f111-4f88-ae45-4d67cb265567	190ef71a-5b5d-4009-b707-68f10147cb65	HC	2013-09-13	2013-09-13	2013-09-13	Live	TCGA-HC-7079	2012-4-10	3	4	7	T3a	intermediate	High	YES
TCGA	TCGA-HC-7742-01A-11R-2118-07	PRAD	Prostate adenocarcinoma	TP	1	RNA	RNA-Seq	UNC-LCCC	UNC-LCCC	ILLUMINA	Illumina	unaligned	UNCID_2189821.d8765abc-befa-49b5-893e-04de2ddb2ee1.120514_UNC16-SN851_0159_BC0TARACXX_5_GATCAG.tar.gz	5904083546	0e9263e0a97a30046a591e2c6c4aa2c6	075ab956-3bb7-495a-8593-c5814e78bbdb	d8765abc-befa-49b5-893e-04de2ddb2ee1	0730216b-c201-443c-9092-81e23fd13c6c	5eb42b0e-e7d5-46da-96de-2284c4372228	HC	2013-09-19	2013-09-19	2013-09-19	Live	TCGA-HC-7742	2012-4-11	3	4	7	T3a	intermediate	High	YES
TCGA	TCGA-J4-A67N-01A-11R-A30B-07	PRAD	Prostate adenocarcinoma	TP	1	RNA	RNA-Seq	UNC-LCCC	UNC-LCCC	ILLUMINA	Illumina	unaligned	UNCID_2255807.0c925aa2-8118-498b-8b5f-17740005df68.130827_UNC15-SN850_0325_BC2AV1ACXX_4_ACTTGA.tar.gz	5256501205	20ce430fcd474562b099c3fddc5c2699	bb9b7533-3af7-4177-b009-68720dbf9c28	0c925aa2-8118-498b-8b5f-17740005df68	00f7f9d3-7a34-4a5b-9d19-38810dcabbba	a48cc32c-2ca7-47d8-a051-d8206db59381	J4	2013-10-31	2013-10-31	2013-10-31	Live	TCGA-J4-A67N	2013-8-16	3	4	7	T3a	intermediate	High	YES
TCGA	TCGA-J4-A67S-01A-11R-A30B-07	PRAD	Prostate adenocarcinoma	TP	1	RNA	RNA-Seq	UNC-LCCC	UNC-LCCC	ILLUMINA	Illumina	unaligned	UNCID_2255753.0eb9fc91-e56d-496b-9ecf-683a4d4d6fa1.130827_UNC15-SN850_0325_BC2AV1ACXX_5_TAGCTT.tar.gz	7178478557	e9b4fd8265ebc8702f3ce7be43e9d88a	bbf09941-ee1f-4ec2-9953-5c4ca0fcba90	0eb9fc91-e56d-496b-9ecf-683a4d4d6fa1	9fe9cbae-37b9-4030-a204-4502760f5dab	f5d26ffe-21b5-4d4a-be82-8c858bef1586	J4	2013-10-31	2013-10-31	2013-10-31	Live	TCGA-J4-A67S	2013-8-16	3	4	7	T3a	intermediate	High	YES
TCGA	TCGA-J4-A83M-01A-11R-A352-07	PRAD	Prostate adenocarcinoma	TP	1	RNA	RNA-Seq	UNC-LCCC	UNC-LCCC	ILLUMINA	Illumina	unaligned	UNCID_2409272.8ab941c0-6e1c-403c-901d-03ac81bbb81f.140312_UNC11-SN627_0348_AC3KRYACXX_2_ACTTGA.tar.gz	6342279918	7d7adabe8599b4309b77af79f1767c60	56f64be9-37d8-4ca2-b0b0-a9a619e23629	8ab941c0-6e1c-403c-901d-03ac81bbb81f	d6974db6-2bd3-4082-b48e-9c60f7fe3a1f	004bde0b-224a-48ce-aa33-242ba7385ecc	J4	2014-04-15	2014-04-15	2014-04-15	Live	TCGA-J4-A83M	2014-1-20	4	3	7	T2c	intermediate	High	YES
TCGA	TCGA-KK-A7AQ-01A-11R-A33R-07	PRAD	Prostate adenocarcinoma	TP	1	RNA	RNA-Seq	UNC-LCCC	UNC-LCCC	ILLUMINA	Illumina	unaligned	UNCID_2358886.b87af222-7056-4704-80c6-6766b8826767.140102_UNC15-SN850_0344_AC384WACXX_2_ACTTGA.tar.gz	6150954473	400df25904ccb28b329e3a5c8ac6725d	01c2b112-b90c-4f95-bd5d-9bd7100687b2	b87af222-7056-4704-80c6-6766b8826767	cecf4ee9-7610-4f47-a825-7fde8233b75d	a3081d9d-25eb-41fd-8b77-a7fe9910865a	KK	2014-02-26	2014-02-26	2014-02-26	Live	TCGA-KK-A7AQ	2014-8-19	4	3	7	T2c	intermediate	High	YES
TCGA	TCGA-KK-A7AY-01A-11R-A33R-07	PRAD	Prostate adenocarcinoma	TP	1	RNA	RNA-Seq	UNC-LCCC	UNC-LCCC	ILLUMINA	Illumina	unaligned	UNCID_2359081.0fecf92d-9c02-4da8-aadd-c8105b99698b.131217_UNC14-SN744_0384_BC32YDACXX_5_GGCTAC.tar.gz	4373230636	a17f0c292ff4974a5f2d3d00ac2078d0	6f8ff61b-d4b9-4f82-a4b8-a357eac9ed95	0fecf92d-9c02-4da8-aadd-c8105b99698b	f4aebd64-a356-4c05-b847-6dd28cf26339	1a8a6d7f-863c-4ee0-8dba-02ef52dc074a	KK	2014-02-26	2014-02-26	2014-02-26	Live	TCGA-KK-A7AY	2014-8-28	4	3	7	T2c	intermediate	High	YES
TCGA	TCGA-KK-A8IF-01A-11R-A36G-07	PRAD	Prostate adenocarcinoma	TP	1	RNA	RNA-Seq	UNC-LCCC	UNC-LCCC	ILLUMINA	Illumina	unaligned	UNCID_2479337.8744dea9-5e21-47b0-9327-8177526d9d31.140325_UNC15-SN850_0358_AC3LP7ACXX_1_GATCAG.tar.gz	4106583005	910e9e23837b17d9cf8802d09596ef43	a4337ac9-ef90-4135-a1b2-0b44aac3daad	8744dea9-5e21-47b0-9327-8177526d9d31	3f5270a2-3284-4523-bd81-54fc98c2b933	41e46bcf-b8fd-46ca-960e-f80e8f75ea42	KK	2014-06-21	2014-06-20	2014-06-21	Live	TCGA-KK-A8IF	2014-8-18	4	3	7	T3a	intermediate	High	YES
TCGA	TCGA-V1-A8MJ-01A-11R-A36G-07	PRAD	Prostate adenocarcinoma	TP	1	RNA	RNA-Seq	UNC-LCCC	UNC-LCCC	ILLUMINA	Illumina	unaligned	UNCID_2479147.98662e95-24f7-41c7-a3f4-50ce203fa9a4.140318_UNC14-SN744_0403_AC3M3WACXX_6_ACTTGA.tar.gz	4334605516	c02a8b58480fe612ecb8c0cb9371368e	d9e5c69a-f0e9-4081-9b2c-1492f403fbf6	98662e95-24f7-41c7-a3f4-50ce203fa9a4	f4f81316-c99a-4a88-aa6c-e66fc5d60c53	0874a870-9784-4f90-8b32-f28f575e9210	V1	2014-06-24	2014-06-20	2014-06-24	Live	TCGA-V1-A8MJ	2014-7-15	3	4	7	T3a	intermediate	High	YES
TCGA	TCGA-V1-A8MM-01A-11R-A37L-07	PRAD	Prostate adenocarcinoma	TP	1	RNA	RNA-Seq	UNC-LCCC	UNC-LCCC	ILLUMINA	Illumina	unaligned	UNCID_2545542.0386cc4d-0318-4293-a22e-869c3b34fa63.140506_UNC15-SN850_0363_BC3YJYACXX_4_CGATGT.tar.gz	5554709699	ef79076354d13019c46fd445a8ef7bd4	7be4afc5-e4fe-49c8-82d8-ea7289b30d63	0386cc4d-0318-4293-a22e-869c3b34fa63	94d6675e-27ae-4f34-9d53-6e19238eb01d	ed22176a-f208-477c-8941-0dab957a64ce	V1	2014-07-23	2014-07-23	2014-07-23	Live	TCGA-V1-A8MM	2014-7-15	4	3	7	T3a	intermediate	High	YES
TCGA	TCGA-V1-A8MU-01A-11R-A37L-07	PRAD	Prostate adenocarcinoma	TP	1	RNA	RNA-Seq	UNC-LCCC	UNC-LCCC	ILLUMINA	Illumina	unaligned	UNCID_2545570.823142ae-3165-44fd-bdd8-b54acef6897f.140506_UNC15-SN850_0363_BC3YJYACXX_4_GATCAG.tar.gz	5171970263	9de6c0bc240053d8c4c302ae12e215ad	f686431c-7d29-4dff-8469-d90a11096202	823142ae-3165-44fd-bdd8-b54acef6897f	a76bcd1f-e47f-4dc5-a97a-4c4f00032191	d27c7a15-d603-4f85-9ded-6fcd72c78d21	V1	2014-07-23	2014-07-23	2014-07-23	Live	TCGA-V1-A8MU	2014-7-15	3	4	7	T3a	intermediate	High	YES
TCGA	TCGA-XK-AAJR-01A-11R-A41O-07	PRAD	Prostate adenocarcinoma	TP	1	RNA	RNA-Seq	UNC-LCCC	UNC-LCCC	ILLUMINA	Illumina	unaligned	UNCID_2642356.15850809-45e4-400d-89c0-20d313f699cb.140820_UNC17-D00216_0241_BC5DBKACXX_5_CGATGT.tar.gz	7740320585	a69192dafea1f678119ba680d725af14	ae62e39a-1966-4280-bc97-c01694d8b58d	15850809-45e4-400d-89c0-20d313f699cb	a3a4a518-2dac-4846-9476-1aa7e0c1fb5e	1d817e1a-de87-4936-b445-c6c88844be5d	XK	2014-10-18	2014-10-18	2014-10-18	Live	TCGA-XK-AAJR	2014-5-13	4	3	7	T3a	intermediate	High	YES
TCGA	TCGA-YL-A8HO-01A-11R-A36G-07	PRAD	Prostate adenocarcinoma	TP	1	RNA	RNA-Seq	UNC-LCCC	UNC-LCCC	ILLUMINA	Illumina	unaligned	UNCID_2479113.35e62a79-9fa0-4ff9-a8c3-d163817d7f08.140404_UNC11-SN627_0350_BC3K66ACXX_3_GTCCGC.tar.gz	4530351172	5f5afc42b044f1f5a9c8a79491eb3ce7	02ff4c3d-5744-4c8f-9d63-8523743fc570	35e62a79-9fa0-4ff9-a8c3-d163817d7f08	b7c8ca4c-8d9c-4c5b-99ee-2fcebe4f70e6	cc3826ce-285e-4810-b14d-4af327d0fda6	YL	2014-06-12	2014-06-12	2014-06-12	Live	TCGA-YL-A8HO	2014-3-14	4	3	7	T3a	intermediate	High	YES
TCGA	TCGA-CH-5743-01A-21R-1580-07	PRAD	Prostate adenocarcinoma	TP	1	RNA	RNA-Seq	UNC-LCCC	UNC-LCCC	ILLUMINA	Illumina	unaligned	UNCID_2190570.8f097693-4c17-42f4-b319-dd3b4ae93005.120201_UNC11-SN627_0181_AC0CETACXX_1_GCCAAT.tar.gz	6845310517	edd95671328932db339abd4ef3867442	a9bc7b2d-0496-434d-8b52-abe416d34e7e	8f097693-4c17-42f4-b319-dd3b4ae93005	2dee4bd8-b00e-4f8a-bfea-5d8d1a068202	6bd8573d-535f-4f6d-8eaf-60918b5da578	CH	2013-09-20	2013-09-20	2013-09-20	Live	TCGA-CH-5743	2012-3-16	3	4	7	T2c	low	High	YES
TCGA	TCGA-HC-7080-01A-11R-1965-07	PRAD	Prostate adenocarcinoma	TP	1	RNA	RNA-Seq	UNC-LCCC	UNC-LCCC	ILLUMINA	Illumina	unaligned	UNCID_2235324.8d250084-d374-4ec4-994b-6c5f9c0f1a14.120501_UNC16-SN851_0154_BC0MB8ACXX_7_ACTTGA.tar.gz	9030182184	9c2cc8f59531bd74029a6d68158708cb	94461d96-b667-40de-8d86-67a9b4663b4c	8d250084-d374-4ec4-994b-6c5f9c0f1a14	fd50ff41-ec9d-4db1-a673-36ba0ca1eac8	e30730b8-81f1-49a8-8446-547b5c3cc730	HC	2014-01-26	2014-01-26	2014-01-26	Live	TCGA-HC-7080	2012-4-9	3	4	7	T2a	low	Intermediate	YES
TCGA	TCGA-HC-7212-01A-11R-2118-07	PRAD	Prostate adenocarcinoma	TP	1	RNA	RNA-Seq	UNC-LCCC	UNC-LCCC	ILLUMINA	Illumina	unaligned	UNCID_2190617.23e9edc6-a5ab-4dca-9243-a40e69d65615.120430_UNC10-SN254_0353_AC0TGUACXX_8_CGATGT.tar.gz	7132000497	fb8a19026f5f080e42bfdae1eae0214a	8d4f503f-d9c8-46b5-8c48-3b4fb309aed6	23e9edc6-a5ab-4dca-9243-a40e69d65615	907b64d6-a26a-4092-a247-ac9af444d1c7	92888479-b534-432d-8f70-cae857e0074b	HC	2013-09-20	2013-09-20	2013-09-20	Live	TCGA-HC-7212	2012-4-11	3	4	7	T2a	low	Intermediate	YES
TCGA	TCGA-HC-7738-01A-11R-2118-07	PRAD	Prostate adenocarcinoma	TP	1	RNA	RNA-Seq	UNC-LCCC	UNC-LCCC	ILLUMINA	Illumina	unaligned	UNCID_2190685.b02ac966-c160-4310-a80d-98fdc6134074.120501_UNC11-SN627_0226_AC0TGKACXX_8_TGACCA.tar.gz	7902539956	89067a63b0b3a3ccc1ba8876a97498cf	5db02c04-d76a-436a-ad78-d498dcd5164a	b02ac966-c160-4310-a80d-98fdc6134074	698ce9a9-6512-4fb8-a574-a26ee259414c	f1e56f45-2d59-4975-adff-0bf6998b1958	HC	2013-09-21	2013-09-21	2013-09-21	Live	TCGA-HC-7738	2012-3-29	3	4	7	T2c	low	High	YES
TCGA	TCGA-J4-A83N-01A-11R-A352-07	PRAD	Prostate adenocarcinoma	TP	1	RNA	RNA-Seq	UNC-LCCC	UNC-LCCC	ILLUMINA	Illumina	unaligned	UNCID_2409250.f01339fa-0c8b-440f-98d2-9f7365e0cc9b.140312_UNC11-SN627_0348_AC3KRYACXX_3_CCGTCC.tar.gz	5446331005	e58b3d19fefaf5838bfdb84a2a9689b8	01325050-b409-46e8-9329-08bc79236bf4	f01339fa-0c8b-440f-98d2-9f7365e0cc9b	c024c4b6-0143-4071-9175-7435f1eaac58	f3b220b7-f3da-4ef3-96c3-c4d4091635cd	J4	2014-04-15	2014-04-15	2014-04-15	Live	TCGA-J4-A83N	2014-1-20	3	4	7	T2c	low	High	YES
TCGA	TCGA-KC-A4BL-01A-31R-A250-07	PRAD	Prostate adenocarcinoma	TP	1	RNA	RNA-Seq	UNC-LCCC	UNC-LCCC	ILLUMINA	Illumina	unaligned	UNCID_2178796.71160876-7965-4899-a8b2-c549cc25260b.130325_UNC12-SN629_0268_AC22W1ACXX_6_GTGGCC.tar.gz	5296423810	7822de53e0dba25e2e62f173bd289f20	c71da60d-21c8-42aa-984d-9adf80998928	71160876-7965-4899-a8b2-c549cc25260b	5089a8d2-a353-4150-8a6b-6478c5bb29bb	97b5133f-9d89-4e25-9c78-655c23655dbd	KC	2013-09-12	2013-09-12	2013-09-12	Live	TCGA-KC-A4BL	2015-1-23	3	4	7	T2c	low	High	YES
TCGA	TCGA-V1-A9OT-01A-11R-A41O-07	PRAD	Prostate adenocarcinoma	TP	1	RNA	RNA-Seq	UNC-LCCC	UNC-LCCC	ILLUMINA	Illumina	unaligned	UNCID_2642506.d2f9c79e-127a-4e53-869d-3ff6b2baf0aa.140820_UNC17-D00216_0240_AC5FB2ACXX_8_ACTTGA.tar.gz	5235152596	06bf9045432d3d68192e8f984ae18266	6529a063-6e91-4fc0-8338-00034e58b1b6	d2f9c79e-127a-4e53-869d-3ff6b2baf0aa	18b8ad7f-0f39-4853-ae13-5b13aa5e6f7d	3e3baef3-4686-41d5-ba55-4456df023975	V1	2014-10-21	2014-10-21	2014-10-21	Live	TCGA-V1-A9OT	2014-7-23	3	3	6	T2c	low	High	YES
TCGA	TCGA-HC-8261-01B-05R-2302-07	PRAD	Prostate adenocarcinoma	TP	1	RNA	RNA-Seq	UNC-LCCC	UNC-LCCC	ILLUMINA	Illumina	unaligned	UNCID_2355579.3476ee8f-8cbe-4c6e-a3f7-f53facfe585a.121011_UNC15-SN850_0238_AD13P9ACXX_8_CAGATC.tar.gz	14161449478	c7826f66da8380e463903a86b26a2f0d	547de96d-9fdd-4cd6-a1e0-3dd2fc244cdf	3476ee8f-8cbe-4c6e-a3f7-f53facfe585a	f16ce517-d51d-499a-a4c4-a6844fefa52c	31694ed9-784d-4a93-8c0a-828799ed4ac4	HC	2014-02-28	2014-02-25	2014-02-28	Live
TCGA	TCGA-HC-8261-01B-05R-2302-07	PRAD	Prostate adenocarcinoma	TP	1	RNA	RNA-Seq	UNC-LCCC	UNC-LCCC	ILLUMINA	Illumina	unaligned	UNCID_2355694.3476ee8f-8cbe-4c6e-a3f7-f53facfe585a.120710_UNC16-SN851_0169_AC0VVKACXX_1_TGACCA.tar.gz	5437813078	02cfe463f97e08138aefe9886e5a39a5	9715ca16-390b-4164-a9f3-6212371b2aea	3476ee8f-8cbe-4c6e-a3f7-f53facfe585a	f16ce517-d51d-499a-a4c4-a6844fefa52c	31694ed9-784d-4a93-8c0a-828799ed4ac4	HC	2014-02-21	2014-02-21	2014-02-21	Live
