# Supplementary material for: Reference-free transcriptome exploration reveals novel RNAs for prostate cancer diagnosis
Source: Life Sci Alliance. 2019 Nov 15;2(6):e201900449. doi: 10.26508/lsa.201900449 (PMC6858606; doi:10.26508/lsa.201900449)
Supplement: Supplementary file 11 [file LSA-2019-00449_TableS11.xlsx]

## Sheet: TableS9
Table S11. PCA3 and k-mer contigs expression quantification assessed by the poly(A)+ unstranded RNA-seq in 557 prostate specimens from the TCGA-PRAD cohort (Validation Set).
probe_ID	contig_ID	mean_normal	mean_tumor	log2FC	wilcoxon_pvalue
P16	ctg_111348	0.0333177	0.276915	3.05508	7.739e-19
P1	ctg_17297	0.100628	0.456801	2.18253	7.111e-18
PCA3	-	0.0351837	0.364625	3.37344	8.681e-15
P19	ctg_61472	0.00184281	0.0393512	4.41642	1.688e-14
P2	ctg_28650	0.0031893	0.0322536	3.33815	3.15e-14
P18	ctg_105149	0.00607147	0.0702666	3.53272	5.637e-14
P7	ctg_117356	0.00417763	0.0484508	3.53576	7.438e-13
P13	ctg_37852	0.080244	0.324725	2.01676	3.519e-11
P6	ctg_111158	0.00140142	0.0166302	3.56884	7.978e-10
P10	ctg_25348	0.0088826	0.0366793	2.04591	1.141e-09
P20	ctg_44030	0.00650079	0.0369072	2.50522	1.226e-09
P15	ctg_512	0.000227631	0.00771556	5.083	1.57e-06
P11	ctg_104447	0.00047629	0.00927575	4.28355	3.17e-05
P23	ctg_29077	0.000520086	0.00800317	3.94375	0.0003359
P21	ctg_23999	0.000241552	0.00489375	4.34053	0.0004341
P9	ctg_9446	0.00263343	0.00830256	1.65661	0.001251
P22	ctg_119680	0.00214871	0.00693062	1.68952	0.001503
P14	ctg_61528	0.00032437	0.00217455	2.745	0.01213
P17	ctg_36195	0	0.00140106	Inf	0.03327
P3	ctg_57223	0.00258514	0.00360438	0.479508	0.1099
P4	ctg_63866	0.000520086	0.00139012	1.41839	0.1186
P12	ctg_2815	0	0.000251205	Inf	0.1811
P5	ctg_123090	0	0.000176244	Inf	0.2366
P8	ctg_73782	0	0.000136565	Inf	0.2366
GAPDH	-	17.6229	20.9379	0.24867	0.01412
RPL11	-	27.7261	40.8316	0.558438	8.723e-09
ZNF2	-	0.0319236	0.0244245	-0.386296	0.9888
GPATCH3	-	0.119558	0.14068	0.234709	0.02676
NOL7	-	0.689787	0.697343	0.0157178	0.2604
ZNF346	-	0.0487591	0.0427206	-0.19074	0.9467
