# Supplementary material for: Reference-free transcriptome exploration reveals novel RNAs for prostate cancer diagnosis
Source: Life Sci Alliance. 2019 Nov 15;2(6):e201900449. doi: 10.26508/lsa.201900449 (PMC6858606; doi:10.26508/lsa.201900449)
Supplement: Supplementary file 13 [file LSA-2019-00449_TableS13.xlsx]

## Sheet: Supplemental_Table_S15
Table S13. PCA3 and DE-kupl contigs expression quantification assessed by the total stranded RNA-seq in 557 prostate specimens from the TCGA-PRAD cohort (Validation Set).
ID	condition	risk	PCA3	ctg_105149	ctg_111158	ctg_25348	ctg_104447	ctg_73782	ctg_123090	ctg_23999	ctg_61472	ctg_61528	ctg_9446	ctg_28650	ctg_117356	ctg_44030	ctg_512	ctg_17297	ctg_57223	ctg_111348	ctg_29077	ctg_63866	ctg_2815	ctg_119680	ctg_36195	ctg_37852	ctg_81545
111208_UNC10-SN254_0313_BD087RACXX_ACTTGA_L001	normal	-	0.0148387350755898	0	0	0	0	0	0	0	0	0	0	0	0	0	0	0.0519355727645642	0	0	0	0	0	0	0	0	0
111208_UNC10-SN254_0313_BD087RACXX_ACTTGA_L002	tumor	LR	0.0565461317385012	0.0376974211590008	0	0	0	0	0	0.047121776448751	0	0	0	0.0376974211590008	0.0565461317385012	0	0	0.556036962095262	0	0.0282730658692506	0	0	0	0	0	0.0282730658692506	0
111208_UNC10-SN254_0313_BD087RACXX_ACTTGA_L004	tumor	IR	0.250062979096765	0.0294191740113841	0.0392255653485121	0.0196127826742561	0.0294191740113841	0	0	0.0196127826742561	0.0784511306970243	0.00980639133712803	0	0.0196127826742561	0.0980639133712803	0.0882575220341523	0.0245159783428201	0	0	0.205934218079689	0	0	0	0.00980639133712803	0	1.38760437420362	1.05909026440983
111212_UNC15-SN850_0155_AD087AACXX_ACTTGA_L002	normal	-	0	0.0128716159963775	0	0.0386148479891327	0	0	0	0	0.00858107733091837	0	0	0	0	0.0171621546618367	0	0.094391850640102	0	0	0	0	0	0	0	0	0.00858107733091837
111212_UNC15-SN850_0155_AD087AACXX_ACTTGA_L003	tumor	IR	0	0.0159237750544478	0.0557332126905672	0.0159237750544478	0	0	0	0	0.0318475501088955	0	0.0159237750544478	0.0159237750544478	0.0159237750544478	0.0716569877450149	0	0.835998190358508	0	0.358284938725075	0	0	0	0	0	0.302551726034508	0.127390200435582
111212_UNC15-SN850_0155_AD087AACXX_ACTTGA_L004	tumor	-	0.308516060491079	0	0	0	0	0	0	0	0	0	0	0.0264442337563782	0	0.0176294891709188	0	0.14985065795281	0	0.132221168781891	0	0	0	0.0176294891709188	0	0.0176294891709188	0
111212_UNC15-SN850_0155_AD087AACXX_ACTTGA_L005	tumor	LR	0.235242425064816	0.0114752402470642	0	0.0229504804941284	0	0	0	0	0.0573762012353211	0	0.0114752402470642	0.0172128603705963	0.143440503088303	0.0229504804941284	0.0172128603705963	0.131965262841239	0	0	0.0114752402470642	0.0114752402470642	0	0	0	0.10901478234711	0.051638581111789
111212_UNC15-SN850_0155_AD087AACXX_ACTTGA_L008	normal	-	0.0198306082662304	0	0	0.0198306082662304	0	0	0	0	0	0	0	0	0.0132204055108203	0	0	0.0925428385757419	0	0	0	0	0	0	0	0	0
111212_UNC15-SN850_0156_BD0KGCACXX_ACTTGA_L001	tumor	HR	0.280692216947496	0.0467820361579159	0.0200494440676783	0.0133662960451188	0	0	0	0.0133662960451188	0	0.0267325920902377	0.0133662960451188	0	0.0133662960451188	0.0334157401127971	0	0.280692216947496	0	0.253959624857258	0	0	0	0	0	1.30321386439909	0.57475072994011
111212_UNC15-SN850_0156_BD0KGCACXX_ACTTGA_L002	normal	-	0	0	0	0	0	0	0	0	0	0	0	0	0	0	0	0	0	0	0	0	0	0	0	0.0299532547110719	0.0239626037688575
111212_UNC15-SN850_0156_BD0KGCACXX_ACTTGA_L003	tumor	IR	0	0	0	0	0	0	0	0	0	0	0	0.0173773199873431	0.0434432999683576	0	0	2.02445777852547	0	0.0434432999683576	0	0	0	0	0	0	0
111212_UNC15-SN850_0156_BD0KGCACXX_ACTTGA_L008	tumor	HR	0.146631436020306	0	0	0	0	0	0	0	0	0	0	0	0	0.0549867885076146	0	0.091644647512691	0	0.20161822452792	0	0	0	0	0	1.7779061617462	0.843130757116757
111216_UNC10-SN254_0314_AD0JVAACXX_ACTTGA_L001	tumor	IR	0.187923589490898	0.0129602475510964	0.0453608664288375	0	0	0	0	0	0	0	0	0.0388807426532893	0	0.0388807426532893	0	0.0583211139799339	0	0.453608664288375	0.0194403713266446	0	0	0.0129602475510964	0	0.0129602475510964	0
111216_UNC10-SN254_0314_AD0JVAACXX_ACTTGA_L002	tumor	IR	1.11517913208182	0.0980377258973025	0	0.030636789342907	0.0428915050800699	0	0	0.0122547157371628	0.0735282944229769	0	0.0367641472114884	0.0612735786858141	0.0919103680287211	0.0796556522915583	0.0183820736057442	0.0183820736057442	0	0.649499934069629	0.0122547157371628	0	0	0.0245094314743256	0	0.9558678274987	0.569844281778071
111216_UNC10-SN254_0314_AD0JVAACXX_GATCAG_L001	tumor	IR	0.77063943571931	0.154127887143862	0.0243359821806098	0	0	0	0	0	0.0648959524816261	0	0	0.032447976240813	0.0648959524816261	0.032447976240813	0.0162239881204065	0.154127887143862	0	0.267695803986708	0	0	0	0	0	0.405599703010163	0.308255774287724
111216_UNC10-SN254_0314_AD0JVAACXX_GATCAG_L003	tumor	IR	1.21417778087665	0.0134163290704602	0.0134163290704602	0	0.0134163290704602	0	0	0.0134163290704602	0.0737898098875313	0	0.0201244936056904	0	0.107330632563682	0.0268326581409205	0	0.0402489872113807	0	0.0134163290704602	0	0	0	0.0268326581409205	0	0.0335408226761506	0.0268326581409205
111216_UNC10-SN254_0314_AD0JVAACXX_GATCAG_L004	tumor	HR	0.0430810471924315	0.012308870626409	0	0	0	0	0	0	0	0	0	0	0	0	0.012308870626409	0.160015318143317	0.012308870626409	0.012308870626409	0	0	0	0	0	0	0
111216_UNC10-SN254_0314_AD0JVAACXX_TAGCTT_L002	tumor	IR	0.057518025126532	0	0.0127817833614516	0	0	0	0	0.0191726750421773	0.0830815918494351	0.0127817833614516	0.0255635667229031	0.0702998084879835	0.12142694193379	0.108645158572338	0	0.33232636739774	0	0.511271334458062	0	0	0	0	0	1.27178744446443	0.818034135132899
111219_UNC11-SN627_0174_AD0JRJACXX_ACTTGA_L006	tumor	IR	0.270539327051895	0.0746315384970746	0	0.00932894231213432	0	0	0	0	0.0326512980924701	0	0	0.0419802404046044	0	0.0326512980924701	0.00932894231213432	0.858262692716357	0	0.139934134682015	0.0186578846242686	0	0	0	0	0.0419802404046044	0.0186578846242686
111219_UNC11-SN627_0175_BC0CKKACXX_ACTTGA_L001	tumor	HR	0.182533294164122	0.0121688862776081	0.0121688862776081	0	0	0	0	0	0.0243377725552163	0	0	0.0121688862776081	0.0425911019716285	0.0365066588328244	0	1.14995975323397	0	0.352897702050636	0	0	0	0.0121688862776081	0	1.40550636506374	0.827484266877354
111219_UNC11-SN627_0175_BC0CKKACXX_ACTTGA_L002	normal	-	0	0.0213608648108461	0	0.0213608648108461	0	0	0	0	0	0	0	0	0	0	0	0.0160206486081346	0.0106804324054231	0	0	0	0	0	0	0.0267010810135577	0
111219_UNC11-SN627_0175_BC0CKKACXX_ACTTGA_L003	tumor	HR	0	0	0	0	0	0	0	0	0	0	0	0	0	0	0	0.0123644774448501	0	0	0	0	0	0	0	0	0
111219_UNC11-SN627_0175_BC0CKKACXX_ACTTGA_L004	tumor	HR	0	0	0	0.0135606415073011	0	0	0	0	0	0	0	0	0	0	0	0.0135606415073011	0	0	0	0	0	0	0	0	0
111219_UNC11-SN627_0175_BC0CKKACXX_ACTTGA_L005	tumor	LR	1.85274754070486	0.0699150015360326	0.0116525002560054	0.0174787503840081	0	0	0	0	0.0640887514080299	0	0	0.0699150015360326	0.122351252688057	0.0174787503840081	0	0.122351252688057	0	0.209745004608098	0	0	0	0	0	0.425316259344198	0.174787503840081
111219_UNC11-SN627_0175_BC0CKKACXX_ACTTGA_L006	tumor	IR	0	0.0334364848892166	0	0.0401237818670599	0	0	0	0	0	0	0	0.0133745939556866	0	0.0401237818670599	0	0.193931612357456	0	0.127058642579023	0	0	0	0	0	0.240742691202359	0.0802475637341198
111219_UNC11-SN627_0175_BC0CKKACXX_ACTTGA_L008	tumor	IR	0	0.0167690727856462	0	0.0279484546427436	0	0	0	0.0111793818570974	0.0558969092854872	0.0167690727856462	0.0111793818570974	0.0447175274283898	0.0111793818570974	0.156511345999364	0	0.48071341985519	0	0.17328041878501	0	0	0	0.0279484546427436	0	0	0.0167690727856462
111219_UNC11-SN627_0175_BC0CKKACXX_CAGATC_L004	tumor	LR	0.036018003671171	0	0	0.0180090018355855	0.0120060012237237	0	0.0120060012237237	0	0.0420210042830329	0	0.0120060012237237	0.0480240048948947	0.0660330067304802	0.0540270055067566	0.0120060012237237	0.462231047113362	0	0.288144029369368	0	0	0	0	0	0.378189038547296	0.252126025698197
111219_UNC11-SN627_0175_BC0CKKACXX_GCCAAT_L005	tumor	LR	0.433625350248123	0	0.0127536867720036	0	0.0255073735440072	0	0	0	0.0446379037020127	0	0.0191305301580054	0.031884216930009	0.146667397878042	0.133913711106038	0.0255073735440072	0.497393784108141	0	0.261450578826074	0	0	0	0.0255073735440072	0	0.52927800103815	0.382610603160109
120201_UNC11-SN627_0181_AC0CETACXX_CAGATC_L002	tumor	HR	2.37228265933873	0.139173916014539	0.0442826096409896	0.0316304354578497	0.0126521741831399	0	0	0.0316304354578497	0.0948913063735492	0	0.0189782612747098	0.0759130450988394	0.0569347838241295	0.0379565225494197	0	2.08760874021808	0	0.240391309479658	0	0	0	0	0	0.0316304354578497	0.0316304354578497
120201_UNC11-SN627_0181_AC0CETACXX_GATCAG_L003	tumor	HR	0.313550594379676	0.012542023775187	0.0250840475503741	0	0	0	0	0	0.0564391069883416	0	0	0.0689811307635287	0.0376260713255611	0.0313550594379676	0	0.257111487391334	0	0.200672380402993	0.012542023775187	0	0	0	0	0.269653511166521	0.188130356627806
120201_UNC11-SN627_0181_AC0CETACXX_GCCAAT_L001	tumor	LR	0.0323136243533672	0.0193881746120203	0	0.0193881746120203	0	0	0	0	0	0	0	0	0	0.0258508994826938	0	0.0710899735774079	0	0.0129254497413469	0	0	0	0	0	0	0
120201_UNC11-SN627_0181_AC0CETACXX_TAGCTT_L004	tumor	HR	0.0207107018160966	0	0	0	0.0207107018160966	0	0	0	0	0	0	0.0552285381762576	0	0	0	0.069035672720322	0	0.0207107018160966	0	0	0	0	0	0	0.0414214036321932
120215_UNC10-SN254_0327_AC0CMCACXX_ACTTGA_L002	tumor	HR	1.86692897665991	0.0224031477199189	0	0.082144874973036	0.0448062954398378	0	0	0	0.0672094431597567	0.0149354318132793	0.0149354318132793	0.0224031477199189	0.0597417272531171	0.134418886319513	0.0149354318132793	0	0.0224031477199189	0.843851897450278	0.0149354318132793	0	0.0149354318132793	0.0298708636265585	0	0.126951170412874	0.149354318132793
120215_UNC10-SN254_0327_AC0CMCACXX_ACTTGA_L004	tumor	HR	0.541009150551485	0.100473127959562	0.015457404301471	0.015457404301471	0	0	0	0	0.046372212904413	0	0	0.0541009150551485	0.0541009150551485	0.0541009150551485	0	0.610567469908105	0	0.656939682812518	0.0231861064522065	0	0	0	0	0.185488851617652	0.100473127959562
120215_UNC10-SN254_0327_AC0CMCACXX_ACTTGA_L005	tumor	IR	0.262369380596458	0.0238517618724053	0	0.0159011745816035	0	0	0	0	0	0	0	0.0238517618724053	0	0	0	0.031802349163207	0	0.13515998394363	0	0	0	0	0	0.0954070474896211	0.0477035237448106
120215_UNC10-SN254_0327_AC0CMCACXX_ACTTGA_L006	tumor	HR	0.121786603382288	0.030446650845572	0	0	0	0	0	0	0.030446650845572	0	0	0.07611662711393	0.091339952536716	0.182679905073432	0.030446650845572	1.09607943044059	0	0.471923088106366	0	0	0	0.030446650845572	0	0.07611662711393	0.045669976268358
120215_UNC10-SN254_0327_AC0CMCACXX_GATCAG_L005	tumor	LR	0.2610471226603	0	0.0174031415106867	0.02610471226603	0	0	0	0	0.0435078537767166	0.0174031415106867	0.02610471226603	0.02610471226603	0.147926702840837	0.05220942453206	0.0174031415106867	0.269748693415643	0	0.426376967011823	0	0	0	0.02610471226603	0	0.330659688703047	0.23494241039427
120215_UNC10-SN254_0327_AC0CMCACXX_GATCAG_L007	tumor	LR	0.666062300019692	0.0156720541181104	0	0.0156720541181104	0.039180135295276	0	0	0.0156720541181104	0.117540405885828	0	0.0156720541181104	0.0156720541181104	0.203736703535435	0.0626882164724416	0	0.916815165909458	0	0.430981488248036	0.0235080811771656	0	0	0.0313441082362208	0.0156720541181104	0.775766678846465	0.650390245901582
120215_UNC10-SN254_0327_AC0CMCACXX_GATCAG_L008	tumor	IR	0.313904986401636	0	0	0.0209269990934424	0	0	0	0.0209269990934424	0	0	0.0313904986401636	0	0.0209269990934424	0.052317497733606	0	0	0	0.136025494107376	0	0	0	0.0209269990934424	0	0.052317497733606	0
120215_UNC10-SN254_0327_AC0CMCACXX_TAGCTT_L006	tumor	IR	0.139614308027976	0.0465381026759921	0	0.0155127008919974	0	0	0	0	0	0	0	0	0.0155127008919974	0.0155127008919974	0	0.0853198549059855	0	0.0310254017839947	0	0	0	0	0	0.0853198549059855	0.0387817522299934
120215_UNC10-SN254_0327_AC0CMCACXX_TAGCTT_L007	tumor	IR	0.906965553697894	0.0249623546889329	0	0	0	0	0	0	0.0665662791704876	0	0.0249623546889329	0.0249623546889329	0	0.0499247093778657	0	0.0582454942741767	0	0.232981977096707	0.0166415697926219	0	0	0	0	0.449322384400792	0.316189826059816
120223_UNC12-SN629_0186_AC0GA2ACXX_ACAGTG_L006	tumor	IR	0.0426481935163487	0	0.0121851981475282	0	0	0	0	0.0121851981475282	0.0243703962950564	0	0	0.0121851981475282	0.0243703962950564	0	0	0	0	0.286352156466913	0	0	0	0	0	0.682371096261579	0.40211153886843
120223_UNC12-SN629_0186_AC0GA2ACXX_ACTTGA_L001	tumor	LR	0.0623141193188513	0.0311570596594257	0	0	0	0	0	0	0	0	0	0.0124628238637703	0	0	0	0.0997025909101621	0	0.0560827073869662	0	0	0	0	0	0.112165414773932	0.0747769431826216
120223_UNC12-SN629_0186_AC0GA2ACXX_ACTTGA_L002	tumor	HR	1.37096103454548	0.112373855290613	0.0374579517635376	0	0	0	0	0	0.0524411324689526	0	0	0.0674243131743677	0.0524411324689526	0.0299663614108301	0.0299663614108301	0.299663614108301	0	0.269697252697471	0	0	0	0	0	0.0449495421162451	0.0299663614108301
120223_UNC12-SN629_0186_AC0GA2ACXX_ACTTGA_L003	tumor	IR	0.145830771167701	0.0680543598782605	0	0	0	0	0	0.0194441028223601	0.0388882056447203	0	0	0.0291661542335402	0.0972205141118007	0	0	0.826374369950306	0	0.0486102570559003	0	0	0	0	0	0.602767187493164	0.126386668345341
120223_UNC12-SN629_0186_AC0GA2ACXX_ACTTGA_L004	normal	-	0.0842036569337301	0.0129544087590354	0	0	0	0	0	0	0	0	0	0	0	0	0	0.0388632262771062	0.0129544087590354	0	0	0	0	0	0	0.0582948394156593	0.0194316131385531
120223_UNC12-SN629_0186_AC0GA2ACXX_CAGATC_L004	tumor	IR	0.939597076777614	0.159008736070058	0	0.028910679285465	0.028910679285465	0	0	0	0.137325726605959	0	0.0144553396427325	0.0144553396427325	0.101187377499128	0.0361383491068313	0.028910679285465	0.224057764462354	0	0.187919415355523	0	0	0	0.0144553396427325	0	1.25038687909636	0.643262614101597
120223_UNC12-SN629_0186_AC0GA2ACXX_GATCAG_L007	normal	-	0	0.0239978538239368	0	0	0	0	0	0	0	0	0	0	0	0	0	0.059994634559842	0	0	0	0	0	0	0	0	0
120223_UNC12-SN629_0186_AC0GA2ACXX_GATCAG_L008	tumor	HR	0.513985158710666	0.0160620362097083	0	0.0160620362097083	0	0	0	0	0.0321240724194166	0	0.0321240724194166	0.0160620362097083	0	0.0803101810485416	0.0240930543145625	0.345333778508729	0.0240930543145625	0.52201617681552	0.0240930543145625	0.0240930543145625	0	0	0	1.0520633717359	0.666574502702895
120223_UNC12-SN629_0186_AC0GA2ACXX_GCCAAT_L005	tumor	IR	1.13462724408846	0.0226925448817691	0.0378209081362819	0.0226925448817691	0.060513453018051	0	0	0.0226925448817691	0.0529492713907946	0	0.0378209081362819	0.105898542781589	0.0907701795270765	0.0983343611543328	0	0.0832059978998201	0	0.189104540681409	0	0	0	0.0302567265090255	0	0.173976177426897	0.143719450917871
120223_UNC12-SN629_0186_AC0GA2ACXX_TAGCTT_L007	tumor	HR	0	0.0199514647367837	0.0133009764911891	0	0	0	0	0	0	0	0	0.0798058589471346	0.0133009764911891	0.059854394210351	0.0133009764911891	0.0332524412279728	0.0133009764911891	0.106407811929513	0.0266019529823782	0	0	0	0	0	0
120425_UNC11-SN627_0224_BD0VAKACXX_CAGATC_L002	tumor	LR	0.865278245414943	0.274356516838884	0	0.0633130423474349	0.0316565211737174	0	0	0	0.0316565211737174	0	0	0.0738652160720074	0.0316565211737174	0.0316565211737174	0	0.0949695635211523	0	0.548713033677769	0.0316565211737174	0	0	0.0422086948982899	0	0.981352156385241	0.485399991330334
120425_UNC11-SN627_0224_BD0VAKACXX_CAGATC_L006	tumor	HR	0.0187771564625339	0.572703272107285	0.0844972040814027	0.122051517006471	0.0375543129250679	0	0	0	0.0281657346938009	0	0	0.253491612244208	0	0	0	0.319211659863077	0	0.366154551019412	0	0	0	0	0	0	0
120425_UNC11-SN627_0224_BD0VAKACXX_GATCAG_L003	tumor	HR	0.715498253342499	0.0280587550330392	0.0280587550330392	0	0	0	0	0	0	0	0	0.0982056426156371	0	0	0	1.66949592446583	0	0.196411285231274	0	0	0	0	0	0.589233855693823	0.33670506039647
120425_UNC11-SN627_0224_BD0VAKACXX_GATCAG_L005	tumor	HR	0	0.0269331685741634	0.0403997528612452	0	0	0	0	0	0.094266090009572	0	0	0.0403997528612452	0.161599011444981	0.0403997528612452	0.0403997528612452	0.296264854315798	0	0.552129955770351	0.148132427157899	0	0	0	0	0	0
120425_UNC11-SN627_0224_BD0VAKACXX_GATCAG_L006	tumor	IR	0	0	0	0.0433063572259992	0	0	0	0	0.0259838143355995	0	0	0.0173225428903997	0.0173225428903997	0.0173225428903997	0	0.0779514430067985	0	0.0346450857807993	0	0	0	0.0173225428903997	0	0.147241614568397	0.0866127144519983
120425_UNC11-SN627_0224_BD0VAKACXX_GATCAG_L007	tumor	LR	0.972052536951168	0.029161576108535	0.029161576108535	0.0680436775865817	0.0388821014780467	0	0	0	0.0874847283256051	0.029161576108535	0.0388821014780467	0.0972052536951168	0.145807880542675	0.126366829803652	0	1.90522297242429	0.029161576108535	0.865126757886539	0	0	0	0.029161576108535	0	0.23329260886828	0.155528405912187
120425_UNC11-SN627_0224_BD0VAKACXX_GATCAG_L008	tumor	IR	0.0552633621946611	0.0221053448778644	0	0	0	0	0	0	0.0221053448778644	0	0.0221053448778644	0.0442106897557289	0	0.121579396828254	0.0331580173167966	0.0221053448778644	0	0.39789620780156	0	0	0	0	0.0331580173167966	0.0773687070725255	0.0331580173167966
120425_UNC11-SN627_0224_BD0VAKACXX_GCCAAT_L001	tumor	LR	0.507337274004582	0.0202934909601833	0	0	0	0	0	0	0	0	0	0	0.0304402364402749	0.0202934909601833	0	0.659538456205957	0.0202934909601833	0.537777510444857	0	0	0	0	0	0.821886383887423	0.365282837283299
120425_UNC11-SN627_0224_BD0VAKACXX_GCCAAT_L005	tumor	HR	0	0.0270404239736577	0	0	0	0	0	0	0.0270404239736577	0	0.0180269493157718	0	0.0360538986315436	0.234350341105034	0.0270404239736577	0.288431189052349	0	1.03654958565688	0	0	0	0	0	0.0811212719209732	0.0811212719209732
120425_UNC11-SN627_0224_BD0VAKACXX_TAGCTT_L004	tumor	IR	0.808263955558493	0.0486905997324393	0.0292143598394636	0	0.0194762398929757	0	0	0	0.0486905997324393	0	0	0.0486905997324393	0.0973811994648786	0	0	0.262929238555172	0	0.311619838287612	0	0	0	0.0292143598394636	0	0.155809919143806	0.0389524797859514
120425_UNC11-SN627_0224_BD0VAKACXX_TAGCTT_L007	tumor	LR	0.58489864395845	0.0522230932105759	0	0	0.0208892372842304	0	0	0	0.0626677118526911	0	0	0	0	0.0835569491369215	0	1.12801881334844	0	0.522230932105759	0	0	0	0.0208892372842304	0	0.167113898273843	0.0835569491369215
120430_UNC10-SN254_0353_AC0TGUACXX_ACAGTG_L001	normal	-	0	0	0.0131883628049501	0.0131883628049501	0	0	0	0	0	0	0	0	0	0	0	0.0263767256099001	0	0	0	0	0	0	0	0	0
120430_UNC10-SN254_0353_AC0TGUACXX_ACAGTG_L005	tumor	LR	1.3928246642295	0.0627398497400675	0	0	0.0313699248700338	0	0	0	0.0439178948180473	0.0125479699480135	0.0439178948180473	0.106657744558115	0.112931729532122	0.100383759584108	0.0313699248700338	0.865809926412932	0.0188219549220203	0.0313699248700338	0	0	0	0.0439178948180473	0	0.326247218648351	0.125479699480135
120430_UNC10-SN254_0353_AC0TGUACXX_CAGATC_L007	tumor	HR	0.0424541079886708	0.0121297451396202	0.0424541079886708	0	0	0	0	0	0.0424541079886708	0	0.0242594902792404	0.0909730885471517	0.127362323966012	0.054583853128291	0	0.0121297451396202	0	0.55190340385272	0	0	0	0.0121297451396202	0	0.0181946177094303	0
120430_UNC10-SN254_0353_AC0TGUACXX_CGATGT_L004	normal	-	0	0	0	0	0	0	0	0	0	0	0.012215820019535	0	0	0.0183237300293026	0	0.0183237300293026	0	0	0	0	0	0.012215820019535	0	0.0610791000976753	0.012215820019535
120430_UNC10-SN254_0353_AC0TGUACXX_CGATGT_L008	tumor	LR	1.29977775425124	0.118729698705643	0.0312446575541165	0.0687382466190562	0	0	0	0	0.0562403835974096	0	0.0249957260432932	0.0437425205757631	0.0562403835974096	0.149974356259759	0.0124978630216466	0.324944438562811	0.0124978630216466	0.662386740147269	0	0	0	0	0	0.343691233095281	0.256206191943755
120430_UNC10-SN254_0353_AC0TGUACXX_GATCAG_L004	tumor	IR	0.229539904616652	0	0	0	0	0	0	0	0	0	0.0335912055536564	0.0111970685178855	0.0503868083304846	0.0111970685178855	0	0	0	0.18475163054511	0	0	0	0	0	0	0
120430_UNC10-SN254_0353_AC0TGUACXX_GATCAG_L007	tumor	LR	0.715674230866171	0.164668407101951	0.0126668005463039	0.0190002008194559	0	0	0	0	0	0	0.0190002008194559	0	0.0253336010926078	0.0760008032778235	0.0126668005463039	0.247002610652926	0	0.310336613384446	0	0	0	0.0253336010926078	0	0.506672021852156	0.221669009560318
120430_UNC10-SN254_0353_AC0TGUACXX_GCCAAT_L002	tumor	HR	0.810536876468776	0.064328323529268	0.0192984970587804	0	0.0192984970587804	0	0	0.032164161764634	0	0	0.0128656647058536	0.0514626588234144	0.0192984970587804	0.0578954911763412	0	0.739775720586582	0	0.302343120587559	0.0128656647058536	0	0	0	0	0.34094011470512	0.122223814705609
120430_UNC10-SN254_0353_AC0TGUACXX_GCCAAT_L006	normal	-	0	0	0	0	0	0	0	0	0	0	0	0	0	0	0	0.024683323450542	0	0.0431958160384485	0	0	0	0	0	0	0
120430_UNC10-SN254_0353_AC0TGUACXX_TAGCTT_L003	tumor	IR	0.100951275081905	0.0224336166848678	0.0448672333697356	0.0560840417121695	0	0	0	0	0.0448672333697356	0	0.0112168083424339	0.0504756375409526	0.112168083424339	0.0953428709106882	0.0168252125136509	0.656183288032383	0	0.415021908670054	0	0	0	0	0	0.0168252125136509	0.0112168083424339
120430_UNC10-SN254_0353_AC0TGUACXX_TAGCTT_L008	tumor	LR	0.77633571292986	0.235087575042141	0	0.0437372232636541	0	0	0	0	0.0601386819875244	0	0	0.0164014587238703	0.0492043761716109	0.0273357645397838	0	0.174948893054616	0	0.0273357645397838	0	0	0	0.0109343058159135	0	0.131211669790962	0.0820072936193514
120430_UNC10-SN254_0353_AC0TGUACXX_TGACCA_L003	tumor	IR	0.246783269202131	0.0205652724335109	0.0411305448670218	0.0411305448670218	0.0274203632446812	0	0	0	0.0822610897340436	0	0	0.0754059989228733	0.0891161805452139	0	0	0.22621799676862	0	0.0205652724335109	0.0137101816223406	0	0	0	0	0.0137101816223406	0
120430_UNC10-SN254_0353_AC0TGUACXX_TGACCA_L006	normal	-	0	0	0	0.013980365918183	0	0	0	0	0	0	0	0	0	0.0209705488772746	0	0	0	0	0	0	0	0	0	0.0559214636727322	0.0349509147954576
120501_UNC11-SN627_0226_AC0TGKACXX_ACAGTG_L004	tumor	HR	0	0.0209539679460447	0.0209539679460447	0	0	0	0	0	0.0209539679460447	0	0.0279386239280596	0.0977851837482086	0	0.202555023478432	0.0139693119640298	1.38296188443895	0	0.579726446507237	0	0	0	0	0	0.0279386239280596	0.0209539679460447
120501_UNC11-SN627_0226_AC0TGKACXX_ACAGTG_L008	tumor	IR	0.694510353476989	0.0166682484834477	0.0111121656556318	0.0166682484834477	0.0388925797947114	0	0	0	0.0500047454503432	0	0.0111121656556318	0.0333364969668955	0.161126402006662	0.0500047454503432	0.0166682484834477	0.177794650490109	0.0222243313112637	0.322252804013323	0	0	0	0	0	0.727846850443885	0.427818377741825
120501_UNC11-SN627_0226_AC0TGKACXX_CGATGT_L003	tumor	IR	0.470663088343569	0.0481359976715013	0.0160453325571671	0.0534844418572237	0	0	0	0	0.0267422209286119	0.0106968883714447	0	0.0481359976715013	0.0855751069715579	0.0641813302286685	0.0160453325571671	0.390436425557733	0.0160453325571671	0.133711104643059	0.0909235511572803	0	0	0	0.0267422209286119	0.0320906651143342	0.0320906651143342
120501_UNC11-SN627_0226_AC0TGKACXX_CGATGT_L006	normal	-	0	0	0	0	0	0	0	0	0	0	0.0271415004865874	0	0	0	0	0	0	0	0	0	0	0	0	0	0
120501_UNC11-SN627_0226_AC0TGKACXX_GATCAG_L002	normal	-	0.0626650299229278	0	0	0.0313325149614639	0	0	0	0	0	0	0	0	0	0	0	0.0125330059845856	0	0	0	0	0	0	0	0.0814645388998061	0.0313325149614639
120501_UNC11-SN627_0226_AC0TGKACXX_GATCAG_L007	tumor	LR	0.134032868413688	0	0.00992836062323616	0.0347492621813266	0.00992836062323616	0	0	0	0	0.0148925409348542	0.0297850818697085	0.064534344051035	0	0.0893552456091254	0.00992836062323616	0.28295827776223	0.00992836062323616	0.0694985243626531	0	0	0	0	0	0.178710491218251	0.143961229036924
120501_UNC11-SN627_0226_AC0TGKACXX_GCCAAT_L004	tumor	LR	0.129634013676478	0.026820830415823	0	0	0.00894027680527433	0	0	0	0.0312909688184602	0	0	0.00894027680527433	0.0312909688184602	0.0223506920131858	0	0.0134104152079115	0	0	0	0	0	0	0	0.0178805536105487	0.0134104152079115
120501_UNC11-SN627_0226_AC0TGKACXX_GCCAAT_L007	tumor	HR	0.423832544778756	0	0.0113022011941002	0	0	0	0	0	0.0169533017911502	0	0	0.0113022011941002	0.0169533017911502	0.0395577041793506	0.0282555029852504	0.118673112538052	0	0.536854556719758	0.0113022011941002	0	0	0	0.0169533017911502	0.644225468063709	0.305159432240704
120501_UNC11-SN627_0226_AC0TGKACXX_TAGCTT_L002	tumor	LR	0.84040531047184	0.0100647342571478	0.0150971013857217	0.0100647342571478	0.0201294685142956	0	0	0	0.0654207726714606	0	0.0251618356428695	0.0603884055428867	0.110712076828626	0.105679709700052	0.0201294685142956	0.045291304157165	0.0100647342571478	0.483107244343093	0.045291304157165	0	0	0	0	0.221424153657251	0.18116521662866
120501_UNC11-SN627_0226_AC0TGKACXX_TGACCA_L003	tumor	HR	0.0410173185666299	0.0351577016285399	0.0410173185666299	0	0	0	0	0	0.0527365524428099	0	0.0351577016285399	0.0410173185666299	0.0761750201951698	0.14649042345225	0.01171923387618	0.621119395437538	0	0.404313568728209	0	0	0	0.01757885081427	0	0.369155867099669	0.199226975895059
120501_UNC11-SN627_0226_AC0TGKACXX_TGACCA_L008	tumor	LR	0.498347616213322	0	0.0328580845854938	0.0547634743091563	0.0547634743091563	0	0	0.0602398217400719	0.0273817371545782	0	0	0.0164290422927469	0.0602398217400719	0.0219053897236625	0.0164290422927469	0.0547634743091563	0.0109526948618313	0.0492871268782407	0	0	0	0	0	0.810499419775513	0.339533540716769
120501_UNC16-SN851_0154_BC0MB8ACXX_ACTTGA_L004	tumor	IR	0.0310500794062311	0.0124200317624924	0	0.0186300476437386	0	0	0	0	0	0.0124200317624924	0.0124200317624924	0	0.0124200317624924	0.0248400635249849	0	0.0683101746937084	0	0.0993602540999394	0	0	0	0	0	0.223560571724864	0.0745201905749546
120501_UNC16-SN851_0154_BC0MB8ACXX_ACTTGA_L005	tumor	LR	0.123732614197808	0	0.0117840584950294	0.0412442047326028	0	0	0	0	0.0117840584950294	0	0	0.0294601462375734	0.0353521754850881	0.0117840584950294	0	0.235681169900587	0	0.212113052910529	0.0117840584950294	0	0	0	0	0.0176760877425441	0
120501_UNC16-SN851_0154_BC0MB8ACXX_ACTTGA_L007	tumor	LR	1.58575833959121	0.0832033696699089	0	0.161512423476882	0	0	0	0	0.11746358071046	0	0.0195772634517433	0.0342602110405507	0.318130531090828	0.00978863172587164	0	0.0832033696699089	0	0.00978863172587164	0	0	0	0	0	0	0
120501_UNC16-SN851_0154_BC0MB8ACXX_ACTTGA_L008	normal	-	0.0182894326716017	0	0	0	0	0	0	0	0.00731577306864066	0	0	0	0	0	0	0	0	0	0	0	0	0	0	0	0
120502_UNC14-SN744_0235_BD0YUTACXX_ACTTGA_L005	tumor	IR	1.40122151547613	0.0806012376158833	0.0372005712073308	0.0930014280183269	0.0124001904024436	0	0	0	0.0930014280183269	0	0.0558008568109962	0.130201999225658	0.117801808823214	0.0930014280183269	0	1.29581989705536	0	0.756411614549059	0.0124001904024436	0	0	0.0124001904024436	0	0.291404474457424	0.198403046439097
120502_UNC14-SN744_0235_BD0YUTACXX_GATCAG_L006	tumor	IR	0.220051202808288	0.155330260805851	0	0	0	0	0	0	0.0453046594017064	0	0	0.0906093188034128	0	0.0258883768009751	0	0.58248847802194	0	0.200634920207557	0	0	0	0	0	0.0906093188034128	0.0388325652014626
120502_UNC14-SN744_0235_BD0YUTACXX_TAGCTT_L001	tumor	LR	1.78753440496228	0.0451112783586694	0.0281945489741684	0	0	0	0	0	0.0281945489741684	0	0.016916729384501	0.016916729384501	0.0112778195896674	0.0338334587690021	0.0394723685638358	1.34206053117042	0	0	0	0	0	0.0225556391793347	0	0.693585904764543	0.473668422766029
120502_UNC14-SN744_0235_BD0YUTACXX_TAGCTT_L002	tumor	LR	0.479287718197445	0	0.0368682860151881	0	0.0158006940065092	0	0	0	0.0842703680347157	0.0105337960043395	0.0316013880130184	0.0842703680347157	0.0632027760260368	0.105337960043395	0.0158006940065092	0.458220126188767	0.0105337960043395	0.626760862258198	0	0	0	0	0	0.268611798110656	0.173807634071601
120502_UNC14-SN744_0235_BD0YUTACXX_TAGCTT_L003	tumor	HR	0.211389487740729	0.0437357560842888	0.0145785853614296	0.0291571707228592	0	0	0	0	0.036446463403574	0	0.0218678780421444	0.0583143414457184	0	0.072892926807148	0	0.400911097439314	0	0.568564829095754	0.0145785853614296	0	0	0	0	0.379043219397169	0.313439585270736
120502_UNC14-SN744_0235_BD0YUTACXX_TAGCTT_L004	tumor	HR	0	0.297685516542241	0.0357222619850689	0	0.0357222619850689	0	0	0	0.0238148413233793	0	0.0238148413233793	0.0595371033084482	0	0.0714445239701379	0	1.94090956785541	0	0.559648771099414	0.119074206616896	0	0	0	0	0.928778811611793	0.559648771099414
120502_UNC14-SN744_0235_BD0YUTACXX_TAGCTT_L005	tumor	HR	0.182534047163147	0.0125885549767688	0.0125885549767688	0.0755313298606126	0	0	0	0	0.163651214697994	0.0188828324651531	0.0125885549767688	0.0755313298606126	0.220299712093453	0.0944141623257657	0	0.767901853582895	0	0.503542199070751	0.0251771099535375	0.0125885549767688	0	0.0188828324651531	0	0.138474104744456	0.182534047163147
120502_UNC14-SN744_0235_BD0YUTACXX_TAGCTT_L006	tumor	IR	0.331398289665379	0.0162982765409203	0	0.0162982765409203	0	0	0	0	0.0217310353878937	0	0.038029311928814	0.0108655176939469	0.038029311928814	0.179281041950123	0.0108655176939469	0.277070701195645	0	0.391158636982087	0	0	0	0.0217310353878937	0	0.0271637942348671	0.0325965530818406
120507_UNC10-SN254_0355_AC0TR8ACXX_ACAGTG_L007	tumor	IR	0.127619087919812	0.0201503823031282	0	0.0671679410104275	0.026867176404171	0	0	0	0.026867176404171	0	0	0	0.0134335882020855	0	0	0.0873183233135557	0	0.100751911515641	0	0	0	0.0201503823031282	0	0.201503823031282	0.053734352808342
120507_UNC10-SN254_0355_AC0TR8ACXX_CAGATC_L002	normal	-	0	0	0	0	0	0	0	0	0	0	0	0	0	0.0147972689805235	0	0	0	0	0	0	0	0	0	0	0
120507_UNC10-SN254_0355_AC0TR8ACXX_CAGATC_L003	tumor	IR	0.336876514501839	0.193524806203184	0.0215027562447982	0.0143351708298655	0	0	0	0	0	0	0	0	0	0.0358379270746637	0.0215027562447982	0.480228222800493	0	0.272368245767444	0	0	0	0	0	0.494563393630359	0.172022049958386
120507_UNC10-SN254_0355_AC0TR8ACXX_CGATGT_L004	normal	-	0.0137250990845784	0	0	0	0	0	0	0	0	0	0	0	0	0.0137250990845784	0	0	0	0	0	0	0	0	0	0	0
120507_UNC10-SN254_0355_AC0TR8ACXX_GATCAG_L004	normal	-	0	0	0	0	0	0	0	0	0	0	0	0	0	0	0	0.0152603692148665	0	0	0	0	0	0	0	0	0
120507_UNC10-SN254_0355_AC0TR8ACXX_GATCAG_L005	tumor	LR	0.296321251135129	0.0875494605626518	0.0134691477788695	0.026938295557739	0.0202037216683043	0	0	0	0.148160625567565	0	0.0134691477788695	0	0.175098921125304	0.026938295557739	0	0.720599406169519	0	0	0	0	0	0.0134691477788695	0	0.134691477788695	0.0606111650049128
120507_UNC10-SN254_0355_AC0TR8ACXX_TAGCTT_L003	tumor	IR	0.0184072168954395	0.012271477930293	0	0.0306786948257326	0	0	0	0.0490859117211721	0.0736288675817581	0	0	0.012271477930293	0.0368144337908791	0.0429501727560256	0.024542955860586	0.472451900316281	0	0.14112199619837	0	0	0	0.012271477930293	0	0.564487984793479	0.306786948257326
120507_UNC10-SN254_0355_AC0TR8ACXX_TAGCTT_L007	tumor	LR	0.240898466076481	0.0126788666356043	0.0570548998602193	0.0126788666356043	0.0190182999534064	0	0	0	0.101430933084834	0.0253577332712086	0	0.0760731998136257	0.08875206644923	0.0950914997670322	0.0316971665890107	1.52780342959032	0	1.12841913056878	0.0126788666356043	0	0	0	0	0.760731998136257	0.53251239869538
120507_UNC10-SN254_0355_AC0TR8ACXX_TGACCA_L001	normal	-	0.0996013356937522	0	0	0	0	0	0	0	0	0	0	0	0	0.0181093337625004	0	0.0724373350500016	0	0.0271640006437506	0	0	0	0	0	0.0814920019312518	0.0181093337625004
120507_UNC10-SN254_0355_AC0TR8ACXX_TGACCA_L006	normal	-	0.0612516463591824	0.0136114769687072	0	0	0	0	0	0	0	0	0	0	0.0272229539374144	0	0	0.0544459078748288	0	0	0	0	0	0	0	0	0
120507_UNC11-SN627_0228_BC0MG7ACXX_ACTTGA_L006	tumor	LR	0.460349571840043	0.151257716461728	0	0	0	0	0	0	0.0328821122742888	0	0	0.0920699143680086	0.138104871552013	0.0657642245485776	0	0.539266641298336	0	0.335397545197746	0	0	0	0.0131528449097155	0	0.427467459565754	0.177563406281159
120508_UNC13-SN749_0172_AD101FACXX_ACAGTG_L005	normal	-	0	0	0	0	0	0	0	0	0	0	0	0	0	0	0	0	0	0	0	0	0	0	0	0	0
120508_UNC13-SN749_0172_AD101FACXX_ACAGTG_L006	tumor	HR	1.68646926649021	0.0205666983718318	0.0617000951154955	0.0411333967436637	0.0137111322478879	0	0	0	0.0342778306197197	0	0.0411333967436637	0.0959779257352153	0.0411333967436637	0.0754112273633834	0	0.185100285346487	0	0.459322930304244	0	0	0	0.0137111322478879	0	0.267367078833814	0.0959779257352153
120508_UNC13-SN749_0172_AD101FACXX_CAGATC_L003	normal	-	0	0	0	0	0	0	0	0	0	0	0	0.0142333149467371	0	0	0	0	0	0	0	0	0	0	0	0	0
120508_UNC13-SN749_0172_AD101FACXX_CGATGT_L004	tumor	HR	0.117620393588418	0.0392067978628061	0	0	0	0	0	0	0.0130689326209354	0	0.0130689326209354	0.0392067978628061	0.0392067978628061	0.0457412641732738	0	0.431274776490867	0.0130689326209354	0.392067978628061	0	0	0	0	0	0	0
120508_UNC13-SN749_0172_AD101FACXX_CGATGT_L008	tumor	HR	0.397186127216738	0.0557454213637526	0.0278727106818763	0.0418090660228145	0	0	0	0	0.104522665057036	0.0209045330114072	0.0487772436932836	0.083618132045629	0.160268086420789	0.132395375738913	0.0209045330114072	0.45293154858049	0.0209045330114072	0.571390568978465	0.0278727106818763	0	0	0.0139363553409382	0	0.0766499543751599	0.0696817767046908
120508_UNC13-SN749_0172_AD101FACXX_CTTGTA_L001	tumor	HR	1.19247715714237	0.0370718287194518	0.0185359143597259	0.0123572762398173	0	0	0	0	0.0494291049592691	0	0.0308931905995432	0.0494291049592691	0.0308931905995432	0.0494291049592691	0.0123572762398173	0.123572762398173	0	0.525184240192234	0	0	0	0.0185359143597259	0	1.39019357697944	0.753793850628853
120508_UNC13-SN749_0172_AD101FACXX_CTTGTA_L003	tumor	LR	0.499561020879139	0.101262369097123	0.0337541230323743	0.0135016492129497	0	0	0	0	0.0742590706712234	0.0135016492129497	0	0.0202524738194246	0.101262369097123	0.0405049476388491	0.0270032984258994	0.769594005138134	0.0202524738194246	0.68183328525396	0	0	0	0.0742590706712234	0.0135016492129497	0.310537931897843	0.168770615161871
120508_UNC13-SN749_0172_AD101FACXX_GATCAG_L007	normal	-	0	0	0	0	0	0	0	0	0	0	0	0	0	0	0	0.0132399770196367	0	0	0	0	0	0	0	0	0
120508_UNC13-SN749_0172_AD101FACXX_GCCAAT_L002	normal	-	0.0294284861448186	0	0	0	0	0	0	0	0	0	0	0	0	0.0220713646086139	0	0	0.0441427292172279	0.0367856076810232	0	0	0	0	0	0.0294284861448186	0.0147142430724093
120508_UNC13-SN749_0172_AD101FACXX_GCCAAT_L007	normal	-	0	0	0	0.0223640163811351	0	0	0	0	0	0	0	0	0	0	0	0.0149093442540901	0	0	0	0	0	0	0	0.0223640163811351	0
120508_UNC13-SN749_0172_AD101FACXX_GCCAAT_L008	tumor	LR	0.818296201600496	0.194513031527987	0	0.0201220377442745	0.0268293836590327	0	0	0.0134146918295163	0.0536587673180653	0.0134146918295163	0.0134146918295163	0.0536587673180653	0.114024880550889	0.107317534636131	0.0134146918295163	0.134146918295163	0	0.335367295737908	0.0134146918295163	0	0	0.0134146918295163	0	0.248171798846052	0.107317534636131
120508_UNC13-SN749_0172_AD101FACXX_TAGCTT_L004	normal	-	0	0	0	0	0	0	0	0	0	0	0.0128865848190696	0	0	0	0	0	0	0	0	0	0	0	0	0	0
120508_UNC13-SN749_0172_AD101FACXX_TGACCA_L006	tumor	HR	0.0754234783181258	0	0	0	0	0	0	0	0	0	0	0.0150846956636252	0	0.0150846956636252	0	0.407286782917879	0	0.150846956636252	0	0	0	0	0	0.135762260972626	0.0980505218135636
120514_UNC10-SN254_0358_BC0M2KACXX_CTTGTA_L002	tumor	HR	0.0901871695558212	0.122396872968615	0	0.0128838813651173	0	0	0	0.019325822047676	0.0128838813651173	0.019325822047676	0	0	0.038651644095352	0	0	1.35280754333732	0.0128838813651173	0.360748678223285	0.0128838813651173	0	0	0	0	0.019325822047676	0
120514_UNC11-SN627_0229_AD121AACXX_ACTTGA_L003	tumor	IR	0.269760650874745	0.0234574479021518	0.0234574479021518	0.0175930859266138	0	0	0	0	0.0351861718532276	0	0.0175930859266138	0.146609049388448	0.0351861718532276	0.0410505338287656	0.0351861718532276	0.744773970893318	0	0.258031926923669	0	0	0	0	0	0.258031926923669	0.105558515559683
120514_UNC11-SN627_0229_AD121AACXX_ACTTGA_L008	tumor	HR	0.528478875143284	0	0	0.0293599375079602	0	0	0	0	0	0	0	0	0.0685065208519072	0.0293599375079602	0	0.0685065208519072	0	0.234879500063682	0.0195732916719735	0	0	0	0	0.205519562555721	0.0685065208519072
120514_UNC11-SN627_0229_AD121AACXX_GATCAG_L006	tumor	IR	0.360114635357349	0.0523803105974325	0	0	0	0	0	0	0.0196426164740372	0	0	0	0	0	0	0.576183416571758	0	0	0	0	0	0	0	0.752966964838093	0.196426164740372
120514_UNC11-SN627_0230_BC0UYHACXX_TTAGGC_L001	tumor	LR	0.159365045695179	0.0659441568393845	0.0164860392098461	0.0219813856131282	0	0	0	0	0.104411581662359	0	0	0.0659441568393845	0	0.0769348496459486	0.0219813856131282	0.115402274468923	0	0.357197516213333	0	0	0	0.0164860392098461	0	0.131888313678769	0.0494581176295384
120514_UNC16-SN851_0158_AC0UWTACXX_ACTTGA_L003	normal	-	0	0	0	0	0	0	0	0	0.0121173190102099	0	0	0	0	0	0	0	0	0.0424106165357346	0	0	0	0	0	0	0
120514_UNC16-SN851_0158_AC0UWTACXX_ACTTGA_L006	tumor	IR	0.0359265541669256	0.0574824866670809	0.0143706216667702	0	0	0	0	0	0.0215559325001553	0	0	0	0.0287412433335405	0	0	0.114964973334162	0	0.0718531083338512	0	0	0	0	0	0.244300568335094	0.0287412433335405
120514_UNC16-SN851_0158_AC0UWTACXX_GATCAG_L008	normal	-	0	0	0	0.0483219365355701	0	0	0	0	0	0	0	0	0	0	0	0.0138062675815915	0	0	0	0	0	0	0	0	0
120514_UNC16-SN851_0159_BC0TARACXX_ACAGTG_L006	tumor	LR	0.494941604005513	0.0928015507510337	0	0.020622566833563	0	0	0	0	0	0	0	0	0	0.0309338502503446	0	0.0412451336671261	0	0	0	0	0	0	0	0.412451336671261	0.216536951752412
120514_UNC16-SN851_0159_BC0TARACXX_CAGATC_L002	normal	-	0	0	0	0.0150780541861541	0	0	0	0	0	0	0	0	0	0	0	0	0	0	0	0	0	0	0	0	0
120514_UNC16-SN851_0159_BC0TARACXX_CAGATC_L004	tumor	LR	0.532602235753992	0.0918279716817228	0.012243729557563	0.0244874591151261	0	0	0	0	0.0428530534514706	0	0	0.0550967830090337	0.0673405125665967	0.0918279716817228	0	0.12243729557563	0	0.214265267257353	0	0	0	0	0	0.195899672921009	0.0857061069029413
120514_UNC16-SN851_0159_BC0TARACXX_CAGATC_L007	tumor	LR	0.131302564109298	0.25604000001313	0	0.118172307698368	0.0196953846163946	0	0	0	0	0	0	0.0393907692327893	0.0262605128218595	0	0	0.656512820546488	0.0328256410273244	0.052521025643719	0	0	0	0	0	0.0131302564109298	0
120514_UNC16-SN851_0159_BC0TARACXX_CGATGT_L003	tumor	IR	0.789881051072006	0.0802222942495006	0.0431966199805003	0.0246837828460002	0	0	0	0.0123418914230001	0.111077022807001	0	0.0493675656920004	0.104906077095501	0.234495937037002	0.228324991325502	0.0555385114035004	1.92533506198801	0.0185128371345001	0.351743905555503	0.0123418914230001	0	0	0.0308547285575002	0	1.32058238226101	0.833077671052506
120514_UNC16-SN851_0159_BC0TARACXX_CTTGTA_L002	tumor	LR	0.488767853601681	0.066954500493381	0	0.0133909000986762	0	0	0	0	0.0133909000986762	0	0	0	0.0468681503453667	0.0133909000986762	0	0.147299901085438	0.0267818001973524	0.0200863501480143	0	0	0	0	0	0.38833610286161	0.153995351134776
120514_UNC16-SN851_0159_BC0TARACXX_CTTGTA_L003	normal	-	0.0246609675937788	0	0	0	0	0	0	0	0	0	0	0	0	0.0164406450625192	0	0	0	0	0	0	0	0	0	0	0
120514_UNC16-SN851_0159_BC0TARACXX_GATCAG_L005	tumor	IR	0.175786740588976	0.0351573481177951	0	0.0210944088706771	0	0	0	0	0	0	0	0.014062939247118	0	0.0281258784942361	0	0.330479072307274	0.014062939247118	0	0.0210944088706771	0	0	0.0351573481177951	0	0.604706387626076	0.344542011554392
120514_UNC16-SN851_0159_BC0TARACXX_GATCAG_L008	tumor	HR	0.337634486119756	0.055560105310846	0.0213692712734023	0.0427385425468046	0.0213692712734023	0	0	0	0.0213692712734023	0	0.0170954170187218	0.0854770850936092	0.0256431255280828	0.0384646882921242	0.00854770850936092	0.0341908340374437	0	0.427385425468046	0	0	0	0.0128215627640414	0	0.18804958720594	0.102572502112331
120514_UNC16-SN851_0159_BC0TARACXX_GCCAAT_L005	tumor	LR	0.295723914094963	0	0	0.0758266446397341	0	0	0	0	0	0	0	0.0530786512478139	0.0606613157117873	0	0	0.227479933919202	0	0.0151653289279468	0	0	0	0.0151653289279468	0	0.394298552126617	0.219897269455229
120514_UNC16-SN851_0159_BC0TARACXX_GCCAAT_L008	tumor	LR	0.156055247927313	0.0702248615672909	0	0	0	0	0	0	0	0	0	0.0390138119818283	0.0936331487563879	0.0312110495854626	0	0.499376793367402	0	0.195069059909142	0	0.0156055247927313	0	0	0	0	0
120514_UNC16-SN851_0159_BC0TARACXX_TAGCTT_L006	normal	-	0	0.0149045270399345	0	0.0223567905599018	0	0	0	0	0	0	0	0	0	0	0	0	0	0	0	0	0	0	0	0	0
120514_UNC16-SN851_0159_BC0TARACXX_TAGCTT_L007	tumor	LR	0.879069700821844	0.122946811303754	0.0184420216955632	0.0245893622607509	0.0122946811303754	0	0	0	0.0307367028259386	0	0.0184420216955632	0.0184420216955632	0.0307367028259386	0.0307367028259386	0	0.0307367028259386	0	0.448755861258704	0	0	0	0.0122946811303754	0	0.461050542389079	0.264335644303072
120514_UNC16-SN851_0159_BC0TARACXX_TGACCA_L004	tumor	IR	0.141301421891985	0.0134572782754272	0.0201859174131408	0.0201859174131408	0.0134572782754272	0	0	0	0.0134572782754272	0	0	0	0.0403718348262815	0	0	0.114386865341131	0	0.0740150305148495	0	0	0	0	0	0.134572782754272	0.0942009479279903
120521_UNC12-SN629_0212_AC0RWNACXX_CAGATC_L002	tumor	LR	0.309967267335014	0	0	0.0425445268891195	0.0182333686667655	0	0	0	0	0	0	0	0	0.048622316444708	0	0	0	0.249189371779129	0	0	0	0	0	0.455834216669138	0.212722634445598
120521_UNC12-SN629_0212_AC0RWNACXX_CAGATC_L004	normal	-	0.0970377104068675	0.0161729517344779	0	0	0	0	0	0	0	0	0	0	0	0	0	0.145556565610301	0	0	0	0	0	0	0	0.0242594276017169	0.0161729517344779
120521_UNC12-SN629_0212_AC0RWNACXX_CGATGT_L004	tumor	IR	0.759463603635029	0	0.0120549778354767	0.0401832594515888	0	0	0	0	0.03616493350643	0.0120549778354767	0.00803665189031777	0.0562565632322244	0.104476474574131	0.164751363751514	0.00803665189031777	0.614803869609309	0.0200916297257944	0.614803869609309	0.0160733037806355	0	0	0	0.0120549778354767	0.0964398226838132	0.0763481929580188
120521_UNC12-SN629_0212_AC0RWNACXX_CTTGTA_L001	normal	-	0.118238540165499	0.0221697262810311	0	0	0	0	0	0	0.0221697262810311	0	0	0	0.0147798175206874	0	0	0	0	0	0	0	0	0	0	0.0147798175206874	0
120521_UNC12-SN629_0212_AC0RWNACXX_CTTGTA_L003	tumor	LR	0.070473560415119	0.147353808140703	0.0128133746209307	0.0192200619313961	0.0256267492418615	0	0	0.0128133746209307	0.070473560415119	0	0.0192200619313961	0	0.0768802477255844	0.0320334365523268	0	0.339554427454664	0	0.0768802477255844	0	0	0.0128133746209307	0.0192200619313961	0	0.0896936223465151	0.070473560415119
120521_UNC12-SN629_0212_AC0RWNACXX_GATCAG_L002	tumor	LR	1.55489445304518	0.370739958555257	0	0.0110668644344853	0.0387340255206985	0	0	0.0110668644344853	0.121735508779338	0	0.0166002966517279	0.0110668644344853	0.0719346188241543	0.0276671610862132	0	0.0221337288689706	0	0	0	0	0	0.0498008899551837	0	0.813414535934668	0.470341738465624
120521_UNC12-SN629_0212_AC0RWNACXX_TGACCA_L003	tumor	IR	0	0	0	0	0	0	0	0	0	0	0	0	0	0	0	0.160557077398787	0	0.0445991881663297	0	0	0	0	0	0	0
120529_UNC16-SN851_0165_BC0UMTACXX_CAGATC_L005	tumor	LR	0.139427433806942	0.0232379056344903	0.0154919370896602	0	0	0	0	0	0.0309838741793204	0	0	0.0464758112689807	0	0	0	0.604185546496749	0	0.371806490151845	0	0	0	0	0	0.0232379056344903	0.0464758112689807
120529_UNC16-SN851_0165_BC0UMTACXX_CGATGT_L003	tumor	IR	0.0418076059128107	0.181166292288846	0.0209038029564053	0.11845488341963	0	0	0	0	0	0	0	0.111486949100828	0.0557434745504142	0.0209038029564053	0	0.125422817738432	0.0139358686376036	0.857055921212619	0.0209038029564053	0	0	0	0	0.850087986893817	0.348396715940089
120529_UNC16-SN851_0165_BC0UMTACXX_CTTGTA_L002	normal	-	0	0	0	0	0	0	0	0	0	0	0	0	0	0	0	0	0	0	0	0	0	0	0	0	0
120529_UNC16-SN851_0165_BC0UMTACXX_GATCAG_L005	tumor	HR	1.09813455083621	0.0328782799651559	0.0263026239721247	0.0920591839024364	0	0	0	0	0	0	0	0.0197269679790935	0	0.0197269679790935	0	1.10471020682924	0	0.28275320770034	0.0131513119860623	0	0	0.0197269679790935	0.0328782799651559	0.144664431846686	0.0723322159233429
120529_UNC16-SN851_0165_BC0UMTACXX_TAGCTT_L006	normal	-	0.114886808633445	0	0	0	0	0	0	0	0	0	0.0143608510791806	0	0.0287217021583612	0.0143608510791806	0	0.0287217021583612	0	0	0	0	0	0	0	0.0789846809354934	0.0359021276979515
120529_UNC16-SN851_0165_BC0UMTACXX_TGACCA_L004	tumor	LR	0.0148140091521837	0.0222210137282756	0.0296280183043675	0	0.0222210137282756	0	0	0	0.0296280183043675	0	0.0222210137282756	0.0370350228804593	0.059256036608735	0.0518490320326431	0	0	0	0.19998912355448	0	0	0	0.0222210137282756	0	1.00735262234849	0.681444421000452
120604_UNC13-SN749_0179_AC0V5LACXX_CGATGT_L001	tumor	HR	0	0	0.0232399315320631	0.0271132534540736	0	0	0	0	0.0232399315320631	0	0	0.0929597261282522	0.0387332192201051	0.0426065411421156	0	1.15812325468114	0	0.596491575989618	0.0271132534540736	0	0	0	0	0.00774664384402102	0.0232399315320631
120604_UNC13-SN749_0179_AC0V5LACXX_CGATGT_L006	tumor	IR	0.550130623438407	0.0126953220793478	0.0634766103967392	0.0169270961057971	0	0	0	0	0.169270961057971	0.00846354805289856	0.0169270961057971	0.0423177402644928	0.190429831190218	0.0126953220793478	0	0.203125153269566	0.0126953220793478	0.363932566274638	0.0677083844231885	0	0	0.00846354805289856	0	0.114257898714131	0.0423177402644928
120604_UNC13-SN749_0179_AC0V5LACXX_CGATGT_L007	tumor	HR	0.123240282811801	0	0.0147888339374161	0.0246480565623602	0	0	0	0	0.0788737809995526	0	0	0.0640849470621365	0.0936626149369688	0.0394368904997763	0.0295776678748322	0.734512085558334	0	0.0147888339374161	0	0	0	0	0	0.0197184452498882	0.0147888339374161
120604_UNC13-SN749_0179_AC0V5LACXX_GCCAAT_L002	tumor	LR	0.0119691189071958	0.0598455945359791	0.0558558882335805	0.0119691189071958	0	0	0	0	0.091763244955168	0	0.019948531511993	0.0598455945359791	0.139639720583951	0.0159588252095944	0	0.103732363862364	0	0.187516196212735	0	0	0	0	0	0.019948531511993	0.0159588252095944
120604_UNC13-SN749_0179_AC0V5LACXX_GCCAAT_L004	tumor	IR	0.191963220738607	0.0185770858779297	0.0123847239186198	0	0	0	0	0	0.0371541717558593	0	0	0.0247694478372396	0.0495388956744791	0.055731257633789	0	0.0247694478372396	0	0.414888251273763	0.0495388956744791	0	0	0.0123847239186198	0	0.0928854293896483	0.0371541717558593
120604_UNC13-SN749_0179_AC0V5LACXX_GCCAAT_L008	tumor	IR	0.205054515513875	0.0559239587765113	0.0652446185725965	0.0139809896941278	0.00932065979608521	0	0	0	0	0	0.0186413195921704	0.135149567043236	0.00932065979608521	0.121168577349108	0.0279619793882556	0.745652783686817	0	0.545258598070985	0.0186413195921704	0	0	0.0186413195921704	0	0.438071010416005	0.251657814494301
120604_UNC13-SN749_0180_BD127FACXX_CGATGT_L001	tumor	LR	0.582848729852048	0.0342852194030616	0.0514278291045925	0.0171426097015308	0	0	0	0	0.0399994226369053	0	0.0228568129353744	0.0571420323384361	0.108569861443029	0.0571420323384361	0.0457136258707489	0.337137990796773	0	0.657133371892015	0	0	0	0	0.0114284064676872	0	0
120604_UNC13-SN749_0180_BD127FACXX_GCCAAT_L002	tumor	HR	0.585815974869973	0	0.0180251069190761	0.00901255345953804	0	0	0	0	0.0450627672976902	0	0	0.0225313836488451	0.0405564905679212	0.0630878742167663	0	0.482171610085285	0	0.0405564905679212	0	0	0	0	0	1.02292481765757	0.630878742167663
120604_UNC13-SN749_0180_BD127FACXX_GCCAAT_L003	tumor	HR	1.52451611832389	0.0364218867858949	0.0364218867858949	0.0208125067347971	0	0	0	0	0.124875040408783	0	0	0.057234393520692	0.130078167092482	0.0468281401532935	0	0.920953423014772	0	0.0260156334184964	0.0208125067347971	0	0	0.0104062533673986	0	0.0260156334184964	0
120604_UNC13-SN749_0180_BD127FACXX_GCCAAT_L004	tumor	IR	0.355702127285336	0.0309306197639423	0.0309306197639423	0	0	0	0	0	0	0	0	0.0463959296459134	0.0103102065879808	0.0309306197639423	0.0154653098819711	0.0463959296459134	0	0.27322047458149	0	0	0	0	0	0.27837557787548	0.0927918592918268
120604_UNC13-SN749_0180_BD127FACXX_GCCAAT_L005	tumor	LR	1.0122820017928	0.115389658235449	0.0576948291177243	0.0262249223262383	0.0104899689304953	0	0	0	0.0524498446524766	0.0262249223262383	0.031469906791486	0.0104899689304953	0.0681847980482196	0.115389658235449	0.015734953395743	0.424843741685061	0.0104899689304953	0.566458322246747	0	0	0	0.015734953395743	0	0.597928229038233	0.277984176658126
120605_UNC11-SN627_0237_AD11WMACXX_ACAGTG_L008	normal	-	0	0	0	0	0	0	0	0	0	0	0	0	0	0	0	0	0	0	0	0	0	0	0	0	0
120611_UNC15-SN850_0219_BD120UACXX_ACAGTG_L008	tumor	LR	0.023925766576776	0.113647391239686	0	0.011962883288388	0.017944324932582	0	0	0.017944324932582	0.107665949595492	0	0	0.017944324932582	0.14953604110485	0.0358886498651639	0.023925766576776	0.02990720822097	0	0.221313340835178	0	0	0	0	0	1.21423265377138	0.741698763880055
120611_UNC15-SN850_0219_BD120UACXX_GCCAAT_L002	tumor	IR	0.106796375081291	0.123226586632258	0.0246453173264517	0.0164302115509678	0	0	0	0	0.115011480856774	0.0164302115509678	0	0.0246453173264517	0	0.0410755288774194	0.0164302115509678	0.188947432836129	0	0.0328604231019355	0	0	0	0.0164302115509678	0	0.164302115509678	0.0821510577548389
120611_UNC15-SN850_0219_BD120UACXX_GCCAAT_L003	tumor	IR	0.790339665390325	0.374679545073932	0.0468349431342415	0	0	0	0	0	0.0351262073506811	0	0	0.064398046809582	0.0117087357835604	0.0234174715671207	0	0.362970809290371	0	0.216611611995867	0	0	0	0.0234174715671207	0	0.515184374476656	0.222465979887647
120611_UNC15-SN850_0219_BD120UACXX_GCCAAT_L007	tumor	IR	1.58478753254371	0.0480238646225368	0.0137211041778677	0	0	0	0	0.0137211041778677	0.0343027604446692	0	0	0.0205816562668015	0.0137211041778677	0.0274422083557353	0	0.452796437869633	0	0.0274422083557353	0	0	0	0.0137211041778677	0	0	0
120710_UNC12-SN629_0215_BC0WRNACXX_TGACCA_L005	tumor	LR	0.0776716371267277	0	0	0	0.0517810914178185	0	0	0.0155343274253455	0	0	0	0	0	0	0	0	0	0.0310686548506911	0	0	0	0.0207124365671274	0	0.0414248731342548	0.0310686548506911
120710_UNC12-SN629_0215_BC0WRNACXX_TGACCA_L006	tumor	LR	0.0719963250981231	0	0	0	0	0	0	0	0.0196353613903972	0	0	0.0523609637077259	0.0130902409269315	0	0	0	0.0130902409269315	0	0	0	0.0130902409269315	0	0	0.0196353613903972	0
120710_UNC16-SN851_0169_AC0VVKACXX_CAGATC_L004	tumor	LR	0.0741478058283253	0	0	0	0.0185369514570813	0	0	0	0	0	0	0	0	0	0	0	0	0	0	0	0	0	0	0.0185369514570813	0
120710_UNC16-SN851_0169_AC0VVKACXX_CAGATC_L007	tumor	HR	0.0408742551934093	0	0	0	0	0	0.0245245531160456	0	0.0163497020773637	0.0163497020773637	0	0.0490491062320912	0	0	0	0	0	0.0735736593481367	0	0.0245245531160456	0	0	0	0	0.0245245531160456
120710_UNC16-SN851_0169_AC0VVKACXX_TGACCA_L001	tumor	-	0.0923327244195342	0.0769439370162785	0	0	0.0384719685081392	0	0	0	0.0461663622097671	0	0	0	0.0230831811048835	0	0	0	0	0	0	0.0384719685081392	0	0	0	0.0615551496130228	0.0769439370162785
120710_UNC16-SN851_0169_AC0VVKACXX_TGACCA_L002	tumor	HR	0.0208987368009326	0.0156740526006994	0	0	0.0470221578020982	0.0208987368009326	0	0	0	0	0	0.0313481052013988	0	0.0470221578020982	0	0	0	0.141066473406295	0.0156740526006994	0.0156740526006994	0.0208987368009326	0	0	0.0261234210011657	0.0522468420023314
120713_UNC16-SN851_0171_BD1358ACXX_ACAGTG_L002	tumor	IR	0.69052290366712	0.0232760529325996	0.0387934215543326	0.0543107901760657	0.015517368621733	0	0	0	0	0	0	0.0387934215543326	0	0	0	0.0465521058651991	0	0.015517368621733	0	0	0	0	0	0.0465521058651991	0.0232760529325996
120713_UNC16-SN851_0171_BD1358ACXX_ACAGTG_L005	tumor	HR	0	0.0180638792782277	0	0	0	0	0	0	0.0316117887368985	0	0.00903193963911386	0	0.0180638792782277	0.0767714869324678	0.00903193963911386	0	0	0.433533102677465	0	0.00903193963911386	0	0	0	0.135479094586708	0.0225798490977846
120713_UNC16-SN851_0171_BD1358ACXX_ACTTGA_L002	tumor	LR	1.54151777531854	0.0231227666297781	0	0.107906244272298	0	0	0	0	0	0	0	0.0231227666297781	0	0.0462455332595563	0	0	0	0.100198655395705	0	0	0	0	0	0	0
120806_UNC17-SN7001277_0041_BD132VACXX_ACTTGA_L007	tumor	LR	0.162119255926852	0.0147381141751683	0.0147381141751683	0.0147381141751683	0.0147381141751683	0	0	0	0.0810596279634258	0	0.0147381141751683	0	0.117904913401347	0.0147381141751683	0.0294762283503366	0.70742948040808	0	0.0663215137882575	0.0147381141751683	0	0	0.0221071712627525	0	0.596893624094317	0.434774368167466
120806_UNC17-SN7001277_0041_BD132VACXX_ATCACG_L007	tumor	IR	0.25835574138797	0.109605466043381	0	0.0234868855807245	0.0234868855807245	0	0	0	0.0704606567421736	0	0.0391448093012075	0.125263389763864	0.148750275344589	0.109605466043381	0	0.634145910679562	0	0.649803834400045	0	0	0	0.0391448093012075	0	0.681119681841011	0.422763940453041
120814_UNC12-SN629_0220_AD13JAACXX_AGTCAA_L002	tumor	LR	1.46000090805844	0.0745532378583032	0.0186383094645758	0.0683404680367779	0.0372766189291516	0	0	0.0310638491076263	0.167744785181182	0	0.0310638491076263	0.0683404680367779	0.192595864467283	0.149106475716606	0.0434893887506769	1.54697968555979	0.111829856787455	0.441106657328294	0	0	0	0.0186383094645758	0	1.32331997198488	0.726894069118456
120814_UNC12-SN629_0220_AD13JAACXX_AGTTCC_L004	tumor	HR	0.156514801668559	0.0985463566061298	0	0.0347810670374576	0.0173905335187288	0	0	0	0.104343201112373	0.0115936890124859	0.0173905335187288	0.0521716005561864	0.081155823087401	0.104343201112373	0.0347810670374576	1.17096259026107	0	0.423169648955734	0.0173905335187288	0	0	0.0115936890124859	0	0.13912426814983	0.0463747560499434
120814_UNC12-SN629_0220_AD13JAACXX_CAGATC_L003	tumor	LR	0.866239353562356	0.551782601926706	0.0118662925145528	0.0711977550873169	0.0355988775436585	0	0	0.0296657312863821	0.0533983163154877	0	0	0.0296657312863821	0.0533983163154877	0	0.0118662925145528	0.77724215970321	0	0	0	0	0	0	0	0.320389897892926	0.219526411519227
120814_UNC12-SN629_0220_AD13JAACXX_CAGATC_L007	normal	-	0	0	0	0	0	0	0	0	0	0	0	0.0225934350376309	0	0.0150622900250873	0	0.0301245800501746	0	0	0	0	0	0	0	0.0602491601003492	0.0451868700752619
120814_UNC12-SN629_0220_AD13JAACXX_CGATGT_L002	normal	-	0	0	0	0.0125607104669443	0	0	0	0.0125607104669443	0	0	0	0.0125607104669443	0	0.0188410657004164	0	0.0125607104669443	0.0125607104669443	0.0125607104669443	0	0	0	0.0314017761673607	0	0.0125607104669443	0
120814_UNC12-SN629_0220_AD13JAACXX_CGATGT_L004	tumor	HR	0.106860561668786	0.0168727202634925	0.0168727202634925	0.0562424008783083	0.0956120814931242	0	0	0.0393696806148158	0.264339284128049	0.0112484801756617	0.06749088105397	0.06749088105397	0.163102962547094	0.179975682810587	0	1.94036283030164	0.0112484801756617	0.629914889837053	0	0	0	0.0224969603513233	0	1.70414474661274	1.2767024999376
120814_UNC12-SN629_0220_AD13JAACXX_CTTGTA_L001	normal	-	0	0	0	0.0168055667297014	0	0	0	0	0	0	0	0	0	0	0	0	0	0	0	0	0	0	0	0	0
120814_UNC12-SN629_0220_AD13JAACXX_GATCAG_L006	tumor	LR	1.12659086227011	0.427073660206971	0.0515433727836	0.0515433727836	0.0515433727836	0	0	0.0220900169072571	0.0515433727836	0	0.0147266779381714	0.0441800338145143	0.0589067117526857	0.0294533558763429	0	0.368166948454286	0	0.220900169072571	0	0	0	0	0	0.441800338145143	0.250353524948914
120814_UNC12-SN629_0220_AD13JAACXX_GCCAAT_L001	tumor	LR	0.0986681455779201	0.0274078182160889	0.0219262545728711	0.0383709455025245	0	0	0	0	0.0712603273618312	0	0	0.0219262545728711	0.120594400150791	0.0274078182160889	0	0.180891600226187	0.0109631272864356	0.0931865819347023	0	0	0	0	0	0.213780982085494	0.120594400150791
120814_UNC12-SN629_0220_AD13JAACXX_GCCAAT_L008	tumor	HR	0	0.039015986238531	0	0.0234095917431186	0	0	0	0	0	0	0	0	0	0.0312127889908248	0.0156063944954124	0.195079931192655	0	0.61645258256879	0	0	0	0	0	0.0156063944954124	0
120814_UNC12-SN629_0220_AD13JAACXX_GGCTAC_L007	normal	-	0	0.0158802159124972	0	0	0	0	0	0	0	0	0	0	0	0	0	0.0158802159124972	0	0	0	0	0	0.0158802159124972	0	0	0
120814_UNC12-SN629_0220_AD13JAACXX_TAGCTT_L008	tumor	HR	0	0.0310527384493983	0.0155263692246991	0.0776318461234957	0	0	0	0	0	0	0.0155263692246991	0.0698686615111461	0	0	0	0.791844830459656	0	0.0155263692246991	0	0	0	0	0	0.0621054768987965	0.0155263692246991
120814_UNC12-SN629_0220_AD13JAACXX_TGACCA_L003	tumor	LR	0.0817215964006584	0.0163443192801317	0.0108962128534211	0.0599291706938161	0.0272405321335528	0	0	0	0.0599291706938161	0	0.0108962128534211	0.0108962128534211	0.0326886385602633	0.0544810642671056	0	0.463089046270397	0	0.185235618508159	0	0	0	0	0	0.78452732544632	0.517570110537503
120814_UNC12-SN629_0220_AD13JAACXX_TTAGGC_L006	tumor	IR	0.331752314554587	0.0195148420326228	0	0	0	0	0	0	0.0260197893768303	0	0	0.0325247367210379	0.0130098946884152	0	0.0195148420326228	1.4571082051025	0	0.221168209703058	0	0	0	0	0	0.696029365830212	0.286217683145134
120815_UNC16-SN851_0177_BD13LJACXX_ACAGTG_L006	normal	-	0	0	0	0	0	0	0	0	0	0	0	0	0	0	0	0.0174686496549814	0	0	0	0	0	0.0174686496549814	0	0	0
120815_UNC16-SN851_0177_BD13LJACXX_ACAGTG_L007	tumor	HR	0.42067634422919	0.106650340790499	0	0	0	0	0	0	0.0533251703952495	0	0.0177750567984165	0.023700075731222	0.0888752839920825	0.011850037865611	0	0.319951022371497	0	0.177750567984165	0	0	0	0	0	0.888752839920825	0.367351173833941
120815_UNC16-SN851_0177_BD13LJACXX_AGTCAA_L008	tumor	HR	0.224869629465269	0.0769290837644341	0	0.0118352436560668	0	0	0	0	0	0	0	0	0	0	0	0.0177528654841002	0	0	0	0.0118352436560668	0	0	0	0	0
120815_UNC16-SN851_0177_BD13LJACXX_AGTTCC_L005	normal	-	0	0	0	0	0	0	0	0	0	0	0	0	0	0	0	0.0124769522618581	0	0	0	0	0	0	0	0.0499078090474324	0.0187154283927871
120815_UNC16-SN851_0177_BD13LJACXX_CAGATC_L005	normal	-	0	0.0108316381187832	0	0.0162474571781748	0	0	0	0	0	0	0	0	0	0	0	0	0	0	0	0	0	0	0	0.0162474571781748	0.0108316381187832
120815_UNC16-SN851_0177_BD13LJACXX_CGATGT_L007	tumor	HR	0	0	0.0855448449013684	0.0267327640316776	0	0	0	0	0	0	0	0.171089689802737	0	0.0160396584190066	0	0.342179379605474	0.0106931056126711	0.395644907668829	0.0160396584190066	0	0	0.0106931056126711	0	0.0427724224506842	0.0160396584190066
120815_UNC16-SN851_0177_BD13LJACXX_CTTGTA_L006	tumor	LR	0.818742006424687	0.0909713340471874	0	0.0181942668094375	0	0	0	0.0121295112062917	0.036388533618875	0	0	0	0.036388533618875	0.0303237780157291	0.036388533618875	0.491245203854812	0	0.194072179300667	0	0	0	0.0121295112062917	0	0.588281293505145	0.181942668094375
120815_UNC16-SN851_0177_BD13LJACXX_GCCAAT_L008	tumor	LR	0.126742569059412	0.010561880754951	0	0	0	0	0	0	0.0950569267945588	0	0	0.0264047018873775	0.0792141056621324	0	0	0.290451720761152	0	0.10561880754951	0.0158428211324265	0	0	0	0	0.116180688304461	0.100337867172034
120904_UNC14-SN744_0268_AC10DDACXX_GTGGCC_L004	tumor	LR	0.623812897328998	0.0199089222551808	0.0199089222551808	0	0	0	0	0	0.0796356890207231	0.0132726148367872	0.0398178445103616	0.0398178445103616	0.0929083038575103	0.126089840949478	0.0464541519287552	0.935719345993497	0	0.457905211869158	0.0265452296735744	0	0	0.0132726148367872	0.0132726148367872	0.185816607715021	0.212361837388595
120904_UNC14-SN744_0268_AC10DDACXX_GTTTCG_L005	tumor	HR	0	0.0214349939651918	0.0285799919535891	0.0857399758607672	0	0	0	0	0.0214349939651918	0	0.0285799919535891	0.0643049818955754	0.0142899959767945	0.0214349939651918	0	0.400119887350247	0	0.607324829013768	0	0	0	0	0	0.350104901431466	0.15718995574474
121011_UNC15-SN850_0238_AD13P9ACXX_NoIndex_L007	tumor	LR	0.31800219639096	0.0669478308191494	0	0.0334739154095747	0.0669478308191494	0.00836847885239367	0.0125527182785905	0.0418423942619684	0.00836847885239367	0	0.0125527182785905	0.0669478308191494	0.0292896759833779	0.0334739154095747	0	0.0292896759833779	0.00836847885239367	0	0	0.0460266336881652	0.00836847885239367	0.0376581548357715	0	0.0627635913929526	0.0920532673763304
121011_UNC15-SN850_0238_AD13P9ACXX_NoIndex_L008	tumor	-	0.178389699374408	0.118926466249605	0.00594632331248027	0.0386511015311218	0.0237852932499211	0	0.0237852932499211	0.0118926466249605	0.124872789562086	0	0	0.0297316165624014	0.0535169098123224	0.0208121315936809	0	0.00891948496872041	0	0	0.00594632331248027	0.0118926466249605	0.0178389699374408	0.00594632331248027	0	0.205148154280569	0.107033819624645
121126_UNC9-SN296_0314_BC11Y0ACXX_ACAGTG_L004	tumor	HR	0.756389813490959	0.0935739975452733	0.0155956662575456	0	0	0	0	0	0.124765330060364	0.0155956662575456	0	0.0311913325150911	0.0389891656438639	0.0857761644165005	0.0155956662575456	0.491263487112685	0	0.577039651529185	0.0155956662575456	0	0	0.0155956662575456	0	0.592635317786731	0.319711158279684
121126_UNC9-SN296_0314_BC11Y0ACXX_ACTTGA_L002	tumor	HR	0.476451308973399	0.646612490749613	0.170161181776214	0.102096709065728	0.0680644727104856	0	0	0	0.0850805908881069	0	0	0.153145063598593	0.0680644727104856	0.0850805908881069	0	0.340322363552428	0	0.561531899861506	0	0	0	0	0	0	0.0340322363552428
121126_UNC9-SN296_0314_BC11Y0ACXX_CAGATC_L002	tumor	HR	1.35700462037456	0.155490112751252	0.0424063943867051	0.0565418591822735	0	0	0	0	0.212031971933526	0	0	0.0424063943867051	0.0989482535689787	0.0848127887734103	0.0565418591822735	0.466470338253757	0.0282709295911368	0.0565418591822735	0	0	0	0	0	0	0
121126_UNC9-SN296_0314_BC11Y0ACXX_GATCAG_L003	tumor	IR	1.98132212351595	0.0589679203427367	0.100245464582652	0.0943486725483786	0	0	0	0.017690376102821	0.0117935840685473	0	0.0117935840685473	0.053071128308463	0.0235871681370947	0	0	0.448156194604799	0	0.017690376102821	0	0	0	0.0412775442399157	0	0.271252433576589	0.206387721199578
121126_UNC9-SN296_0314_BC11Y0ACXX_TAGCTT_L003	tumor	HR	0	0	0.0686624707987875	0.0436942995992284	0	0.0124840855997795	0	0	0.131082898797685	0	0.0312102139994489	0.0561783851990079	0.181019241196803	0.0873885991984568	0	2.11605250916263	0.0187261283996693	0.667898579588205	0	0	0	0.0124840855997795	0	0	0
121127_UNC16-SN851_0192_AC0YN3ACXX_GCCAAT_L001	tumor	HR	0.0360209301776053	0.0240139534517369	0.0300174418146711	0.126073255621618	0	0	0	0	0.0600348836293421	0	0.0240139534517369	0.0720418603552106	0.0960558138069474	0	0	0.900523254440132	0	0.0180104650888026	0	0	0	0	0	0	0
130118_UNC12-SN629_0250_BD1MC5ACXX_GCCAAT_L003	tumor	IR	0.860689559012615	0.0224137905992868	0	0.0268965487191442	0.0179310324794295	0	0	0	0.0358620649588589	0.00896551623971474	0	0.00896551623971474	0.0358620649588589	0.0224137905992868	0.00896551623971474	0.457241328225452	0.00896551623971474	0.0986206786368621	0	0	0	0.0179310324794295	0	0.251034454712013	0.134482743595721
130118_UNC12-SN629_0250_BD1MC5ACXX_GCCAAT_L008	tumor	HR	0.0234692661651447	0	0	0	0	0	0	0	0.0234692661651447	0	0	0	0.0187754129321158	0.0140815596990868	0	0.0375508258642316	0	0.0375508258642316	0	0	0	0.00938770646605789	0	0.0422446790972605	0.0375508258642316
130205_UNC16-SN851_0213_AD1TC5ACXX_AGTCAA_L005	tumor	HR	0	0.0145984608667527	0.0364961521668817	0.0583938434670107	0	0	0	0	0	0	0	0.065693073900387	0	0.0948899956338923	0	0.306567678201806	0	1.37225532147475	0	0	0	0	0	0.175181530401032	0.109488456500645
130205_UNC16-SN851_0213_AD1TC5ACXX_AGTTCC_L006	tumor	HR	0	0.0405583805278761	0.0162233522111504	0.137898493794779	0.0162233522111504	0	0	0	0.0648934088446017	0	0.0243350283167257	0.0730050849501769	0.0567817327390265	0.0648934088446017	0	1.20052806362513	0	1.02207118930248	0	0	0	0	0	0.0162233522111504	0.0162233522111504
130205_UNC16-SN851_0213_AD1TC5ACXX_CTTGTA_L003	tumor	HR	0	0	0	0.0182518548630023	0	0	0	0.0182518548630023	0	0	0	0.0365037097260046	0.0182518548630023	0.0365037097260046	0	0.255525968082032	0.0273777822945035	0.100385201746513	0	0	0	0	0	0.337659314965543	0.282903750376536
130221_UNC9-SN296_0338_BC1PYCACXX_ACAGTG_L008	normal	-	0.351578209566603	0.0338055970737118	0.0135222388294847	0.0135222388294847	0.0135222388294847	0	0	0	0.0338055970737118	0	0.0135222388294847	0.0202833582442271	0.0270444776589694	0.0676111941474236	0	0.277205896004437	0.0540889553179389	0.642306344400524	0.0270444776589694	0.0270444776589694	0	0	0	0.9736011957229	0.37186156781083
130221_UNC9-SN296_0338_BC1PYCACXX_CGATGT_L007	tumor	IR	0.441341043556541	0.0144701981493948	0.0217052972240922	0	0.0795860898216713	0	0	0	0	0	0.0144701981493948	0.0217052972240922	0.0144701981493948	0.036175495373487	0	0.0434105944481844	0	0.318344359286685	0	0.0217052972240922	0	0.0144701981493948	0	0.30387416113729	0.274933764838501
130221_UNC9-SN296_0338_BC1PYCACXX_TGACCA_L008	normal	-	0.338944240068996	0.0445979263248679	0	0.0178391705299472	0	0	0	0	0	0	0	0	0	0	0	0	0	0	0	0	0	0	0	0.0356783410598943	0.0356783410598943
130221_UNC9-SN296_0338_BC1PYCACXX_TTAGGC_L007	tumor	HR	0	0	0.0457143191510449	0.0195918510647335	0	0	0	0	0.0261224680863113	0	0	0.0653061702157784	0.0326530851078892	0	0	0.039183702129467	0	0.33306146810047	0.0130612340431557	0	0	0	0	0	0
130226_UNC12-SN629_0260_AC1PTLACXX_CGATGT_L003	normal	-	0	0	0	0.0140539930521275	0	0	0	0	0	0	0.0210809895781912	0	0	0	0	0.0210809895781912	0	0	0	0	0	0.0140539930521275	0	0.0281079861042549	0.0140539930521275
130226_UNC14-SN744_0315_AD1V5TACXX_ACAGTG_L007	normal	-	0	0	0.0224896486331995	0	0.0112448243165997	0	0	0	0	0.0168672364748996	0	0.084336182374498	0.0337344729497992	0	0	0.0112448243165997	0	0.41605849971419	0	0	0	0	0	1.84415118792236	1.02890142496888
130226_UNC14-SN744_0315_AD1V5TACXX_ACTTGA_L004	normal	-	0.131177815782216	0.0276163822699401	0	0.0138081911349701	0	0	0	0	0	0	0	0	0.0138081911349701	0	0	0.0414245734049102	0	0	0	0	0	0.0207122867024551	0	0	0
130226_UNC14-SN744_0315_AD1V5TACXX_ATCACG_L004	tumor	LR	0.56379829364736	0.0190044368645178	0	0	0	0	0	0	0.0190044368645178	0	0.0126696245763452	0	0.126696245763452	0.0506784983053807	0	0.107691808898934	0.0126696245763452	0.304070989832284	0	0	0	0	0	0.215383617797868	0.0696829351698985
130226_UNC14-SN744_0315_AD1V5TACXX_CAGATC_L003	tumor	IR	0.333369986252088	0.0200021991751253	0.0133347994500835	0	0	0	0	0	0.0200021991751253	0	0	0	0.0133347994500835	0.0400043983502506	0	0.0800087967005012	0	0.160017593401002	0	0	0	0	0	0.0200021991751253	0.0133347994500835
130226_UNC14-SN744_0315_AD1V5TACXX_CAGATC_L008	tumor	IR	0.115105645654312	0	0	0.0270836813304263	0.0203127609978197	0	0	0	0	0	0	0	0	0	0	0.0406255219956394	0	0	0	0	0	0	0	0.0135418406652131	0
130226_UNC14-SN744_0315_AD1V5TACXX_CGATGT_L005	normal	-	0.0869221459200309	0.0200589567507764	0	0.0133726378338509	0	0	0	0	0	0	0	0	0	0	0	0.341002264763198	0	0.0601768702523291	0	0	0	0	0	0.0133726378338509	0.0133726378338509
130226_UNC14-SN744_0315_AD1V5TACXX_GCCAAT_L003	tumor	IR	0.455717785589678	0.0520820326388203	0	0.0260410163194101	0	0	0	0.0130205081597051	0.0520820326388203	0	0.0195307622395576	0.0130205081597051	0.156246097916461	0	0	0.227858892794839	0	0.188797368315724	0.0130205081597051	0	0	0	0	0.0130205081597051	0.0130205081597051
130226_UNC14-SN744_0315_AD1V5TACXX_GCCAAT_L008	tumor	IR	1.2479586872776	0.155218742198706	0.0496699975035859	0.0124174993758965	0	0	0	0	0.0620874968794824	0	0.0124174993758965	0.0993399950071718	0.0620874968794824	0.0496699975035859	0.0186262490638447	0.546369972539445	0	0.434612478156377	0	0	0	0.0310437484397412	0	0.360107481900998	0.266976236581774
130226_UNC14-SN744_0315_AD1V5TACXX_TGACCA_L006	normal	-	0.0295920842453022	0.0118368336981209	0.0236736673962418	0	0	0	0	0	0.0118368336981209	0	0	0.0118368336981209	0	0.0414289179434231	0.0118368336981209	0.0828578358868461	0	0.301839259302082	0	0	0	0	0	0.574086434358862	0.337349760396445
130226_UNC14-SN744_0315_AD1V5TACXX_TGACCA_L007	tumor	HR	0.225958067703339	0.0366418488167578	0.0122139496055859	0	0	0	0	0	0	0	0	0.0244278992111718	0	0.0366418488167578	0	0.0244278992111718	0	0.0366418488167578	0	0	0	0	0	0.177102269280996	0.0977115968446873
130226_UNC14-SN744_0315_AD1V5TACXX_TTAGGC_L001	tumor	LR	0.0416655926202791	0.0277770617468527	0.0138885308734264	0.0138885308734264	0.0138885308734264	0	0	0	0.159718105044403	0	0	0.0208327963101396	0.17360663591783	0.0138885308734264	0.0208327963101396	0.0347213271835659	0	0.0555541234937055	0	0	0	0	0	3.54851963816044	2.65965366226115
130226_UNC14-SN744_0315_AD1V5TACXX_TTAGGC_L005	normal	-	0	0.013045503773849	0	0.0456592632084715	0	0	0	0	0	0	0.0195682556607735	0	0.0587047669823205	0.039136511321547	0	3.52228601893923	0	0.150023293399263	0	0	0	0	0	0	0
130226_UNC14-SN744_0315_AD1V5TACXX_TTAGGC_L006	tumor	IR	0	0.0376210792110694	0	0.0250807194740463	0	0	0	0	0.0313508993425578	0	0	0	0.181835216186835	0	0	0.0313508993425578	0	0	0	0	0	0.0188105396055347	0	0.576856547903064	0.11913341750172
130325_UNC12-SN629_0268_AC22W1ACXX_AGTTCC_L006	tumor	LR	0	0	0	0	0	0	0	0	0	0	0	0	0	0	0	0	0	0	0	0	0	0	0	0.0183425973844263	0.0458564934610658
130325_UNC12-SN629_0268_AC22W1ACXX_GATCAG_L008	tumor	HR	0	0.0777757953591716	0.0444433116338124	0	0	0	0	0	0.0222216558169062	0	0	0.0555541395422654	0	0	0	0.477765600063483	0	1.24441272574675	0	0	0	0.0444433116338124	0	0.244438213985968	0.0999974511760778
130325_UNC12-SN629_0268_AC22W1ACXX_GTGGCC_L006	tumor	LR	0.107906906818966	0.514632940213531	0	0.0166010625875333	0.0166010625875333	0	0	0	0	0	0	0.0415026564688331	0	0	0	0.0581037190563664	0	0.0498031877625998	0	0	0	0	0	0.0249015938812999	0
130325_UNC12-SN629_0268_AC22W1ACXX_GTTTCG_L007	tumor	IR	0.454147220515205	0.0324390871796575	0.0324390871796575	0.0540651452994292	0.0432521162395434	0	0	0	0.0432521162395434	0	0	0	0	0.0432521162395434	0	0.464960249575091	0	0.0216260581197717	0	0	0	0	0	1.5246370974439	0.756912034192009
130325_UNC12-SN629_0268_AC22W1ACXX_TAGCTT_L005	tumor	HR	0.168873979755767	0.0527731186736773	0	0.0316638712042064	0	0	0	0	0.0211092474694709	0	0	0	0.11610086108209	0	0	0.242756345898915	0	0	0	0	0	0.0211092474694709	0	0	0
130325_UNC16-SN851_0231_BC20VNACXX_ACTTGA_L004	tumor	HR	0	0	0.0505849328002437	0.0505849328002437	0	0	0	0	0.0303509596801462	0	0	0.111286852160536	0	0	0	0.0708189059203412	0.0202339731200975	0.859943857604143	0.0202339731200975	0	0	0	0	0	0
130328_UNC10-SN254_0443_AD238RACXX_AGTCAA_L003	tumor	HR	0.319334914786276	0.0299376482612134	0	0.0598752965224268	0	0	0	0	0.149688241306067	0.0199584321741423	0	0	0.0898129447836402	0.0498960804353557	0.0498960804353557	1.81621732784695	0.0898129447836402	0.848233367401046	0.149688241306067	0.0498960804353557	0	0.0299376482612134	0.0498960804353557	0.858212583488118	0.299376482612134
130328_UNC10-SN254_0443_AD238RACXX_CTTGTA_L004	tumor	HR	0.182664999274916	0.134595262623622	0.0192278946605175	0.0288418419907762	0.0576836839815524	0	0	0	0	0	0	0	0.038455789321035	0.105753420632846	0.038455789321035	0.0192278946605175	0	0.826799470402252	0	0.0288418419907762	0	0	0	0.115367367963105	0.0288418419907762
130328_UNC10-SN254_0443_AD238RACXX_GATCAG_L001	tumor	HR	0.228165528615038	0	0	0	0	0	0	0	0	0	0	0	0	0	0	0	0	0	0	0	0	0	0	0	0
130328_UNC10-SN254_0443_AD238RACXX_GGCTAC_L002	tumor	HR	0	0	0	0	0	0	0	0	0	0	0	0	0	0.0209265620391579	0	0.115096091215368	0	0	0	0	0	0	0	0	0
130328_UNC10-SN254_0443_AD238RACXX_GGCTAC_L003	tumor	HR	0.0313542024256991	0.0209028016171327	0.0209028016171327	0.104514008085664	0	0	0	0	0	0	0.0209028016171327	0.0313542024256991	0	0.0836112064685308	0	0.0313542024256991	0	0.292639222639858	0.0209028016171327	0	0	0.0209028016171327	0	0.0313542024256991	0
130328_UNC10-SN254_0443_AD238RACXX_GTTTCG_L005	tumor	LR	0.111583184625071	0.0202878517500128	0	0.0608635552500385	0.0202878517500128	0	0	0	0.0405757035000257	0	0	0	0.131871036375083	0.0405757035000257	0	0.334749553875212	0	0.14201496225009	0	0	0	0	0	1.20712717912576	0.56805984900036
130328_UNC10-SN254_0443_AD238RACXX_TAGCTT_L001	tumor	HR	0	0.0668841407688726	0	0.0286646317580882	0	0	0	0	0.0764390180215686	0	0	0.0286646317580882	0	0.0286646317580882	0	3.18177412514779	0	0.124213404285049	0.0286646317580882	0.0286646317580882	0	0	0	0	0
130424_UNC11-SN627_0294_BC236MACXX_GTTTCG_L007	tumor	IR	0	0.0947024679187642	0.043046576326711	0.120530413714791	0.043046576326711	0	0	0	0.0774838373880798	0	0	0.103311783184106	0.19801425110287	0	0	1.02450851657572	0	0.361591241144372	0	0	0	0	0	1.77351894466049	0.998680570779695
130530_UNC9-SN296_0371_BC2528ACXX_ACTTGA_L004	tumor	HR	1.161081459137	0.0560522083721308	0	0.0880820417276341	0.0320298333555033	0	0	0.0320298333555033	0	0	0	0.0160149166777517	0.0160149166777517	0.0240223750166275	0.0160149166777517	0.504469875349177	0	0	0	0	0	0.0400372916943791	0	0.512477333688053	0.272253583521778
130530_UNC9-SN296_0371_BC2528ACXX_ACTTGA_L006	tumor	IR	0.608530580521546	0.102850238961388	0	0.0342834129871294	0.025712559740347	0	0	0.0171417064935647	0.0599959727274764	0	0	0.0857085324678234	0.0771376792210411	0.0685668259742587	0.0171417064935647	1.42276163896587	0	0.394259249351988	0.0685668259742587	0	0	0.0428542662339117	0	0.25712559740347	0.11142109220817
130530_UNC9-SN296_0371_BC2528ACXX_GATCAG_L007	tumor	HR	0.148479130738498	0	0.0164976811931664	0	0	0	0	0	0	0	0.0494930435794992	0.0659907247726657	0	0.0164976811931664	0	0.618663044743741	0	0.296958261476995	0	0	0	0	0	0.362948986249661	0.338202464459912
130530_UNC9-SN296_0371_BC2528ACXX_GGCTAC_L007	tumor	HR	0.0266328933170986	0.0532657866341973	0	0.0177552622113991	0	0	0	0	0.0355105244227982	0	0	0.0177552622113991	0.0177552622113991	0	0	2.62777880728706	0	0.124286835479794	0	0	0	0.0443881555284977	0	0.0266328933170986	0.0177552622113991
130530_UNC9-SN296_0371_BC2528ACXX_GTGGCC_L005	tumor	LR	0.133423077357758	0.0627873305212981	0	0.0156968326303245	0	0	0	0	0.0235452489454868	0	0	0.0156968326303245	0.149119909988083	0	0	1.32638235726242	0	0.282542987345841	0	0	0	0	0	0.549389142061358	0.290391403661004
130530_UNC9-SN296_0371_BC2528ACXX_GTGGCC_L007	tumor	LR	1.20803113821062	0.200005155332884	0	0.0320008248532614	0	0	0	0.0240006186399461	0.0880022683464689	0	0	0	0.0720018559198382	0.0400010310665768	0	0.608015672211967	0	0.0720018559198382	0.0640016497065228	0	0	0.0320008248532614	0	0.368009485812506	0.240006186399461
130530_UNC9-SN296_0371_BC2528ACXX_GTTTCG_L005	tumor	HR	0.0513114408965833	0.0256557204482916	0	0.0171038136321944	0	0	0	0	0.0769671613448749	0	0	0.0171038136321944	0.111174788609264	0	0.0171038136321944	1.2229226747019	0	0.769671613448749	0	0	0	0	0	0	0
130530_UNC9-SN296_0371_BC2528ACXX_GTTTCG_L008	tumor	HR	0.311203312522074	0.437366817598591	0.0252327010153033	0.0168218006768689	0	0	0	0.0420545016921722	0.0672872027074755	0	0	0.0336436013537378	0.100930804061213	0.0336436013537378	0.0420545016921722	1.99338338020896	0	0.0420545016921722	0.361668714552681	0	0	0.0252327010153033	0.0504654020306067	0	0
130530_UNC9-SN296_0371_BC2528ACXX_TAGCTT_L004	tumor	HR	0.431459284939533	0.0704423322350258	0	0.0616370407056476	0	0	0	0.0440264576468911	0.0440264576468911	0	0	0	0.167300539058186	0	0	0.325795786586995	0	0	0	0	0	0.0264158745881347	0	0.431459284939533	0.167300539058186
130530_UNC9-SN296_0371_BC2528ACXX_TAGCTT_L006	tumor	HR	0.574259580552574	0.0771393466413906	0	0	0	0	0	0	0.0257131155471302	0	0	0	0.0257131155471302	0	0	0	0	0.162849731798491	0	0	0	0	0.0257131155471302	0.0428551925785503	0.0599972696099704
130530_UNC9-SN296_0371_BC2528ACXX_TTAGGC_L005	tumor	HR	0.511400515314434	0	0	0.0170466838438145	0	0	0	0	0.0767100772971651	0	0	0.0170466838438145	0.102280103062887	0	0	0.136373470750516	0	0	0	0	0	0.0340933676876289	0.0340933676876289	0	0
130530_UNC9-SN296_0371_BC2528ACXX_TTAGGC_L008	tumor	HR	0	0.0529737868221454	0	0	0	0	0	0	0	0	0	0	0	0	0	0.0176579289407151	0	0	0	0	0	0	0	0	0
130606_UNC9-SN296_0372_AC277JACXX_ATCACG_L006	tumor	LR	0.90352665392335	0.0260632688631736	0	0	0	0	0	0	0.0608142940140716	0	0	0	0.0868775628772452	0.0347510251508981	0	1.63329818209221	0	0.321446982645807	0	0	0	0.0868775628772452	0	0.156379613179041	0.156379613179041
130606_UNC9-SN296_0372_AC277JACXX_GATCAG_L001	tumor	HR	0.0399614420038393	0.0299710815028795	0	0.0299710815028795	0	0	0	0	0.0499518025047992	0	0	0.0199807210019197	0.0999036050095983	0.0199807210019197	0.059942163005759	0.0199807210019197	0	0.189816849518237	0.0299710815028795	0	0	0	0	0.999036050095983	0.409604780539353
130606_UNC9-SN296_0372_AC277JACXX_GGCTAC_L001	tumor	HR	0.195028284697745	0.339179625561296	0.0169589812780648	0	0.0339179625561296	0	0	0	0	0	0	0.0847949063903239	0.0169589812780648	0	0	1.39911595544034	0	0.0932743970293563	0	0	0	0	0	0	0.0169589812780648
130722_UNC9-SN296_0385_AD2F28ACXX_ACTTGA_L006	tumor	LR	0.621073683081573	0.0177449623737592	0	0.0177449623737592	0.0177449623737592	0	0	0	0.0177449623737592	0.0266174435606388	0	0.0266174435606388	0.0887248118687962	0.0354899247475185	0.0177449623737592	1.0025903741174	0	0.425879096970222	0.0621073683081573	0	0	0	0	0.0975972930556758	0.0177449623737592
130722_UNC9-SN296_0385_AD2F28ACXX_ATCACG_L006	tumor	HR	0.188131314604058	0	0.0376262629208117	0	0	0	0	0	0	0	0	0	0.0564393943812175	0.0470328286510146	0.0564393943812175	0.460921720779943	0	0.301010103366493	0	0	0	0	0	0.348042932017508	0.169318183143652
130722_UNC9-SN296_0385_AD2F28ACXX_GATCAG_L007	tumor	HR	0.148693966372232	0	0	0.0743469831861158	0	0	0	0	0.0247823277287053	0	0	0	0.0247823277287053	0.0413038795478421	0.0165215518191369	0	0	0.198258621829642	0	0	0	0	0	0.132172414553095	0.0660862072765474
130722_UNC9-SN296_0385_AD2F28ACXX_GGCTAC_L006	tumor	IR	0.368216178293702	0	0	0	0	0	0	0	0	0	0	0	0	0	0	0.0181089923751001	0.0422543155419002	0	0	0	0	0	0	0.0181089923751001	0
130722_UNC9-SN296_0385_AD2F28ACXX_GGCTAC_L008	tumor	HR	0.0962397290074011	0	0	0.0384958916029605	0.0192479458014802	0	0	0.0192479458014802	0.0384958916029605	0	0.0192479458014802	0.0384958916029605	0.105863701908141	0.0384958916029605	0	0.0384958916029605	0	0.0481198645037006	0	0	0	0	0	0	0.0192479458014802
130722_UNC9-SN296_0385_AD2F28ACXX_GTGGCC_L005	tumor	HR	0.0566226631189926	0.0283113315594963	0	0	0	0	0	0	0.0212334986696222	0	0.0141556657797481	0	0.0141556657797481	0.0353891644493704	0.0283113315594963	0.0141556657797481	0.0212334986696222	0.403436474722822	0.0353891644493704	0	0	0.0141556657797481	0	6.05154712084233	3.26288096223195
130722_UNC9-SN296_0385_AD2F28ACXX_GTTTCG_L007	tumor	LR	0	0	0	0.0176191738897938	0	0	0	0	0	0	0	0	0	0	0	0	0	0	0	0	0	0	0	0	0
130722_UNC9-SN296_0385_AD2F28ACXX_GTTTCG_L008	tumor	LR	0.485126563493085	0.0294016099086718	0.0220512074315039	0.0441024148630078	0	0	0	0	0.0220512074315039	0	0	0.0220512074315039	0.0294016099086718	0.0735040247716796	0.0220512074315039	0.485126563493085	0.0220512074315039	0.308716904041054	0	0	0	0.0147008049543359	0	0.0294016099086718	0
130722_UNC9-SN296_0385_AD2F28ACXX_TAGCTT_L005	tumor	HR	0	0.0493773304659808	0.0740659956989712	0.0493773304659808	0	0	0	0	0.0164591101553269	0	0.0246886652329904	0.0493773304659808	0	0.0822955507766346	0	0.897021503465318	0.0246886652329904	0.510232414815135	0.0246886652329904	0	0	0.0164591101553269	0.0329182203106539	0.0164591101553269	0.0164591101553269
130722_UNC9-SN296_0385_AD2F28ACXX_TTAGGC_L007	tumor	LR	0.426847688994614	0.0155217341452587	0	0.0388043353631467	0.0388043353631467	0	0	0	0.023282601217888	0	0.023282601217888	0	0	0.0620869365810348	0	0.0931304048715521	0	0.155217341452587	0	0	0	0.0310434682905174	0	0.434608556067243	0.380282486558838
130722_UNC9-SN296_0385_AD2F28ACXX_TTAGGC_L008	tumor	HR	0.0165334546932997	0.190134728972947	0.0165334546932997	0.0165334546932997	0	0	0	0	0.124000910199748	0	0.0165334546932997	0.0413336367332493	0.115734182853098	0	0	0.322402366519344	0	0	0	0	0.0165334546932997	0	0	0.677871642425288	0.272802002439445
130723_UNC9-SN296_0386_BC2E4WACXX_ACTTGA_L002	tumor	HR	0.207432754665668	0	0.0605012201108199	0	0	0	0	0	0.0172860628888057	0	0.0432151572220142	0.0172860628888057	0.0432151572220142	0.0864303144440284	0.0259290943332085	0.803801924329465	0	0.414865509331337	0.0172860628888057	0	0	0	0.0259290943332085	0.155574565999251	0.0605012201108199
130723_UNC9-SN296_0386_BC2E4WACXX_ATCACG_L001	tumor	HR	0.46866197942199	0.0575549799290163	0	0.0411106999492973	0	0	0	0	0.0246664199695784	0	0	0.0575549799290163	0.0411106999492973	0.0328885599594379	0	0.0986656798783136	0	0.0904435398884542	0	0	0	0.0411106999492973	0	0.254886339685644	0.221997779726206
130723_UNC9-SN296_0386_BC2E4WACXX_GATCAG_L001	tumor	HR	0.141504080836187	0.10612806062714	0	0	0.0176880101045234	0	0	0	0	0	0.0530640303135702	0.0353760202090468	0	0.088440050522617	0	0	0	0.751740429442245	0.0265320151567851	0	0	0	0	0	0
130723_UNC9-SN296_0386_BC2E4WACXX_GTGGCC_L001	tumor	LR	0.130696348453194	0.0230640614917401	0.0230640614917401	0.0461281229834803	0.0230640614917401	0	0	0	0.0461281229834803	0	0.0461281229834803	0.0461281229834803	0.0691921844752204	0.0768802049724671	0.0153760409944934	0.653481742265971	0	0.56122549629901	0	0	0	0	0	0	0
130807_UNC12-SN629_0325_BD2BD7ACXX_GGCTAC_L004	tumor	LR	0.0334380423336985	0	0	0.0501570635005477	0	0	0	0	0.0250785317502739	0.0250785317502739	0	0.0250785317502739	0	0.0250785317502739	0	0.961343717093831	0	0.175549722251917	0	0	0	0.0167190211668492	0	0.100314127001095	0.0167190211668492
130807_UNC12-SN629_0325_BD2BD7ACXX_GTTTCG_L004	tumor	LR	0.883387015440659	0.0208674098135589	0.0139116065423726	0.0556464261694903	0.0139116065423726	0	0	0.0208674098135589	0.159983475237285	0	0.0347790163559315	0.0139116065423726	0.0973812457966081	0.125204458881353	0.0139116065423726	0.306055343932197	0	0.570375868237276	0	0.0208674098135589	0	0.0347790163559315	0	0.0765138359830492	0.0834696392542355
130807_UNC12-SN629_0325_BD2BD7ACXX_TTAGGC_L004	tumor	HR	0.0325436834187967	0	0	0	0	0	0	0	0	0	0	0	0.0260349467350374	0.019526210051278	0	0.39703293770932	0	0	0	0	0	0.0390524201025561	0.0130174733675187	0	0
130807_UNC12-SN629_0325_BD2BD7ACXX_TTAGGC_L005	tumor	HR	0.840320637631633	0.206260520145946	0	0.0381963926196197	0	0	0	0.0229178355717718	0.0916713422870872	0	0	0.0229178355717718	0.0993106208110112	0	0.0305571140956957	0.29029258390911	0.0152785570478479	0.71809218124885	0.0152785570478479	0	0	0	0	1.71883766788289	0.527110218150752
130814_UNC10-SN254_0487_AC2BD1ACXX_ACAGTG_L004	tumor	LR	0	0.0942882318924331	0	0	0	0	0	0	0	0	0	0	0.0554636658190783	0	0	0.0277318329095392	0	0	0	0	0	0	0	0.066556398982894	0.0831954987286175
130814_UNC10-SN254_0487_AC2BD1ACXX_CAGATC_L007	tumor	IR	0	0	0	0	0	0	0	0	0	0	0	0	0	0	0	0.0560746348904421	0.016021324254412	0.0400533106360301	0	0	0	0	0	0	0
130814_UNC10-SN254_0487_AC2BD1ACXX_GCCAAT_L005	tumor	HR	0	0	0	0	0	0	0	0	0	0	0	0	0	0	0	0.134832315874633	0	0.0337080789686582	0	0	0	0.0168540394843291	0	0.109551256648139	0
130827_UNC15-SN850_0324_AC2B28ACXX_ACAGTG_L002	tumor	LR	0	0	0	0	0	0	0	0.0472046225032177	0.0314697483354785	0	0	0	0.0786743708386962	0	0.0472046225032177	0.0314697483354785	0	0.0629394966709569	0	0	0	0	0	0.220288238348349	0.0786743708386962
130827_UNC15-SN850_0324_AC2B28ACXX_ACTTGA_L005	tumor	HR	0.0974571772188728	0.116948612662647	0	0.0519771611833989	0.0194914354437746	0	0	0	0.0129942902958497	0	0	0	0.0194914354437746	0.0194914354437746	0.0194914354437746	0.851126014378156	0	0.350845837987942	0	0	0	0	0	0.0779657417750983	0.0259885805916994
130827_UNC15-SN850_0324_AC2B28ACXX_CAGATC_L002	tumor	LR	0	0.207466745970336	0	0	0	0	0	0	0	0	0	0	0	0.0222285799253932	0	0.25933343246292	0.0518666864925841	0.296381065671909	0	0	0	0	0	0.526076391567639	0.0370476332089886
130827_UNC15-SN850_0324_AC2B28ACXX_CTTGTA_L003	tumor	LR	0	0.0901028439160625	0	0	0	0	0	0.0212006691567206	0	0	0	0	0	0	0	0.34451087379671	0	0	0	0	0	0.0106003345783603	0	0.233207360723927	0
130827_UNC15-SN850_0324_AC2B28ACXX_GATCAG_L005	tumor	IR	0.271611532837255	0.0142953438335398	0.0643290472509289	0	0	0	0	0	0	0	0	0	0	0	0.0142953438335398	0.0214430157503096	0	0.285906876670795	0	0	0	0.0142953438335398	0	0.150101110252167	0.0643290472509289
130827_UNC15-SN850_0324_AC2B28ACXX_GCCAAT_L002	tumor	LR	0	0.161399624678378	0	0	0.0440180794577395	0	0	0.0366817328814496	0.0293453863051597	0	0	0	0.0366817328814496	0	0	0.264108476746437	0	0.0366817328814496	0	0.0146726931525798	0	0	0	0.110045198644349	0.0440180794577395
130827_UNC15-SN850_0324_AC2B28ACXX_GGCTAC_L008	tumor	HR	0	0	0	0.022236241925687	0	0	0	0	0	0	0	0	0	0	0	0.0148241612837913	0	0	0	0	0	0	0	0	0
130827_UNC15-SN850_0324_AC2B28ACXX_GTGGCC_L007	tumor	HR	0.146841692174292	0	0.0163157435749214	0	0	0	0	0	0	0.0163157435749214	0	0.024473615362382	0	0	0.0163157435749214	0.195788922899056	0	0	0	0	0	0	0	0.0571051025122248	0.0326314871498427
130827_UNC15-SN850_0324_AC2B28ACXX_TAGCTT_L008	tumor	LR	0	0	0	0	0	0	0	0	0	0	0	0	0	0	0	0.433550868981549	0	0	0	0	0	0	0	0.719858046610874	0.368109228380561
130827_UNC15-SN850_0325_BC2AV1ACXX_ACTTGA_L004	tumor	IR	0.0849849810292276	0.0594894867204593	0.0169969962058455	0.0254954943087683	0	0	0	0	0	0	0	0.0169969962058455	0	0	0	0	0.0169969962058455	0.0764864829263048	0	0	0	0	0	0	0
130827_UNC15-SN850_0325_BC2AV1ACXX_ACTTGA_L006	tumor	LR	0.193511918076514	0.0215013242307238	0.0143342161538159	0.0215013242307238	0	0	0	0.0286684323076318	0.0286684323076318	0	0	0.0143342161538159	0.0430026484614477	0.0573368646152635	0.0286684323076318	2.77367082576337	0.0215013242307238	0.408525160383753	0	0	0	0	0	0.673708159229347	0.272350106922502
130827_UNC15-SN850_0325_BC2AV1ACXX_ATCACG_L002	tumor	LR	0.107172135039119	0.0714480900260795	0.0142896180052159	0.0142896180052159	0	0	0	0	0.0142896180052159	0	0	0.0142896180052159	0.0214344270078239	0	0.0214344270078239	0.66446723724254	0	0.0643032810234716	0	0	0	0.0142896180052159	0	0.657322428239932	0.257213124093886
130827_UNC15-SN850_0325_BC2AV1ACXX_ATCACG_L004	tumor	IR	0.103957419152003	0.0485134622709348	0.0138609892202671	0.0207914838304007	0	0	0	0	0.0207914838304007	0	0	0	0.0138609892202671	0.0138609892202671	0.0277219784405342	1.01878270768963	0	0.318802752066143	0	0	0	0	0.0138609892202671	0.228706322134407	0.103957419152003
130827_UNC15-SN850_0325_BC2AV1ACXX_GATCAG_L001	tumor	LR	0.244614237476757	0.0279559128544866	0.0139779564272433	0	0	0	0	0	0.0279559128544866	0	0	0.0349448910681082	0.0349448910681082	0.0209669346408649	0.0209669346408649	0.496217453167137	0	0.293537084972109	0	0	0	0	0	0.46826154031265	0.188702411767784
130827_UNC15-SN850_0325_BC2AV1ACXX_GATCAG_L002	tumor	LR	0.0721946359298871	0.0288778543719548	0	0	0	0	0	0	0	0	0	0	0	0	0	0.129950344673797	0	0.101072490301842	0.0144389271859774	0	0	0	0	0	0
130827_UNC15-SN850_0325_BC2AV1ACXX_GGCTAC_L001	tumor	LR	0.0237587442078162	0	0	0.0158391628052108	0	0	0	0	0	0	0	0	0	0	0.0237587442078162	0.0237587442078162	0	0.269265767688583	0	0	0	0	0	0.197989535065135	0.0791958140260538
130827_UNC15-SN850_0325_BC2AV1ACXX_GTGGCC_L006	tumor	LR	0.226697581241438	0	0.0261574132201659	0	0	0	0	0	0	0	0	0	0.0348765509602212	0	0	0.819598947565198	0.0435956887002765	0.217978443501383	0	0	0	0	0	1.20324100812763	0.749845845644756
130827_UNC15-SN850_0325_BC2AV1ACXX_GTTTCG_L003	tumor	IR	0.0697313968905822	0.258006168495154	0.0139462793781164	0.0209194190671747	0	0	0	0	0.0139462793781164	0.0139462793781164	0	0	0.0209194190671747	0.0278925587562329	0.0139462793781164	0.244059889117038	0	0.292871866940445	0	0	0	0.0139462793781164	0	1.61079526817245	0.82283048330887
130827_UNC15-SN850_0325_BC2AV1ACXX_GTTTCG_L005	tumor	LR	0.0192353613033696	0.0384707226067392	0.0192353613033696	0	0	0	0	0	0.0288530419550544	0	0	0	0	0	0	0.432795629325816	0	0.0192353613033696	0	0	0	0	0	0.25967737759549	0.153882890426957
130827_UNC15-SN850_0325_BC2AV1ACXX_TAGCTT_L004	tumor	IR	0.0513335902066187	0.102667180413237	0	0	0	0	0	0	0.0146667400590339	0	0	0	0.0366668501475848	0	0	0.432668831741501	0	0.124667290501788	0	0	0	0	0	0.183334250737924	0.117333920472271
130827_UNC15-SN850_0325_BC2AV1ACXX_TAGCTT_L005	tumor	IR	0.153894369662451	0.0307788739324902	0	0.0246230991459921	0	0	0	0	0	0	0	0	0.0123115495729961	0.0184673243594941	0.0123115495729961	0.203140567954435	0.0184673243594941	0.264698315819415	0.0123115495729961	0	0	0.0184673243594941	0	0.0861808470109725	0.0307788739324902
130827_UNC15-SN850_0325_BC2AV1ACXX_TTAGGC_L001	tumor	IR	0.17255003731473	0.0156863670286118	0	0	0	0	0	0	0.0156863670286118	0	0	0	0.0470591010858354	0	0	0.0941182021716709	0.0156863670286118	0.078431835143059	0	0	0	0	0	0.831377452516426	0.211765954886259
130827_UNC15-SN850_0325_BC2AV1ACXX_TTAGGC_L003	tumor	IR	0	0.0557472346793289	0.0209052130047484	0	0	0	0	0	0	0	0	0.0278736173396645	0	0.0139368086698322	0	0.857113733194683	0	0.160273299703071	0	0	0	0	0	0	0
130827_UNC15-SN850_0325_BC2AV1ACXX_TTAGGC_L005	tumor	IR	0.056490072620248	0	0	0	0	0	0	0	0	0	0	0	0	0.0322800414972845	0	0.56490072620248	0	0.112980145240496	0	0	0	0	0	0.290520373475561	0.258240331978276
130926_SN254_0496_AD2DY9ACXX_GTGGCC_L003	tumor	LR	0.134429393793529	0	0	0.057612597340084	0	0	0	0.0384083982267227	0.028806298670042	0.028806298670042	0	0	0.0480104977834033	0.028806298670042	0.0192041991133613	1.37310023660534	0	0.470502878277353	0	0	0	0	0	1.20026244458508	0.57612597340084
130926_SN254_0496_AD2DY9ACXX_TGACCA_L006	tumor	IR	0.113743630641043	0.166240690936909	0	0.017499020098622	0	0	0	0	0	0	0	0.026248530147933	0	0	0	0.0787455904437991	0	0	0	0	0	0	0	0.131242650739665	0.0437475502465551
131008_UNC11-SN627_0326_AC2KLPACXX_AGTCAA_L003	tumor	IR	0.39950914708153	0	0	0.0479410976497836	0	0	0	0	0	0	0	0.0559312805914142	0	0.0639214635330448	0	1.45421329537677	0	0.455440427672944	0	0	0	0	0	0.0239705488248918	0.0239705488248918
131008_UNC11-SN627_0326_AC2KLPACXX_AGTTCC_L003	tumor	HR	0	0.108700374901382	0	0	0	0	0	0.0155286249859117	0.0232929374788675	0	0	0.0155286249859117	0.155286249859117	0	0	0.209636437309807	0	0.100936062408426	0	0	0	0	0	0.0698788124366025	0.0388215624647791
131008_UNC11-SN627_0326_AC2KLPACXX_AGTTCC_L004	tumor	LR	0.0278630604139136	0	0	0.0278630604139136	0	0	0	0	0.0139315302069568	0	0	0	0	0	0	0.334356724966963	0	0.034828825517392	0	0	0	0	0	0.17414412758696	0.153246832276525
131008_UNC11-SN627_0326_AC2KLPACXX_CGATGT_L003	tumor	HR	1.0227162948409	0	0	0.120693227341473	0	0	0	0	0	0	0	0	0	0.0190568253697062	0.0190568253697062	0.0127045502464708	0	0.0254091004929416	0	0.031761375616177	0	0.0190568253697062	0	0.0127045502464708	0
131008_UNC11-SN627_0326_AC2KLPACXX_CGATGT_L005	tumor	HR	1.71129934342618	0.0331647159578717	0.0464306023410204	0.0331647159578717	0	0	0	0	0.119392977448338	0.019898829574723	0	0.0729623751073177	0.0729623751073177	0.112760034256764	0	0.24541889808825	0	1.02147325150245	0.139291807023061	0	0	0	0	0.50410368255965	0.285216557237697
131008_UNC15-SN850_0331_AC2KJ8ACXX_AGTCAA_L006	tumor	LR	0.145096632850706	0.15625791230076	0	0.0948708753254615	0.0111612794500543	0	0	0.0279031986251357	0.184161110925896	0	0.0111612794500543	0	0.03906447807519	0.0167419191750814	0.0223225589001086	0.0111612794500543	0	0.145096632850706	0	0	0	0.0111612794500543	0	0.931966834079534	0.563644612227742
131008_UNC15-SN850_0331_AC2KJ8ACXX_AGTTCC_L003	tumor	HR	0	0	0.0213884674410204	0.135460293793129	0	0	0	0	0.0213884674410204	0	0.0285179565880273	0.078424380617075	0.0142589782940136	0.0356474457350341	0	0.506193729437484	0.0142589782940136	0.384992413938368	0.0142589782940136	0	0	0	0.0427769348820409	0	0
131008_UNC15-SN850_0331_AC2KJ8ACXX_AGTTCC_L004	tumor	IR	0.0217615936032405	0.130569561619443	0	0	0	0	0	0	0	0	0	0	0.0761655776113417	0	0	0.0544039840081012	0	0.043523187206481	0	0	0	0	0	0.119688764817823	0.0326423904048607
131008_UNC15-SN850_0331_AC2KJ8ACXX_AGTTCC_L006	tumor	IR	0.668135539028267	0.107981501257094	0.0202465314857051	0.0877349697713886	0.0202465314857051	0	0	0.0337442191428418	0.0337442191428418	0.0134976876571367	0	0.0539907506285468	0	0.0134976876571367	0	0.668135539028267	0	0.688382070513972	0	0	0	0	0	1.53873639291358	0.897596229199591
131008_UNC15-SN850_0331_AC2KJ8ACXX_CTTGTA_L007	tumor	-	0.39929870817621	0.0840628859318337	0	0.0280209619772779	0	0	0	0.0140104809886389	0.140104809886389	0	0	0	0.0350262024715974	0.0210157214829584	0.0140104809886389	0.420314429659168	0	0.0350262024715974	0	0	0	0	0	0.420314429659168	0.336251543727335
131016_UNC10-SN254_0498_BC2KTUACXX_ATCACG_L005	tumor	LR	0.441007322044568	0.0525008716719724	0	0.0420006973375779	0	0	0	0	0	0	0	0.0525008716719724	0	0	0	0.39900662470699	0	0.147002440681523	0	0	0	0	0	0.0210003486687889	0.0210003486687889
131016_UNC10-SN254_0498_BC2KTUACXX_GTGGCC_L003	tumor	HR	1.97994138236095	0.0210632061953293	0	0.0526580154883232	0	0	0	0	0	0	0	0.0421264123906585	0	0	0	0.779338629227183	0	0.0421264123906585	0	0	0	0.0315948092929939	0	0.0315948092929939	0
131016_UNC10-SN254_0498_BC2KTUACXX_GTTTCG_L005	tumor	HR	0.0906474937789985	0.0181294987557997	0	0	0	0	0	0	0.0362589975115994	0	0	0	0.0453237468894992	0.0181294987557997	0	0.217553985069596	0	0.208489235691696	0	0	0	0	0	0.145035990046398	0.181294987557997
131016_UNC10-SN254_0498_BC2KTUACXX_GTTTCG_L008	tumor	LR	0.323907423056448	0.0525255280632078	0.0525255280632078	0	0	0	0	0	0.0437712733860065	0	0	0.0350170187088052	0.0612797827404091	0.0262627640316039	0	0.0262627640316039	0	0.47272975256887	0	0	0	0	0	0.569026554018085	0.411449969828461
131016_UNC15-SN850_0333_AC2MBAACXX_ATCACG_L007	tumor	HR	0.460398803326315	0.0127888556479532	0.0191832834719298	0.108705273007602	0.0127888556479532	0	0	0	0.0191832834719298	0	0.0127888556479532	0.0511554225918128	0.0127888556479532	0.0703387060637426	0.0191832834719298	0.409243380734502	0	0.716175916285379	0	0	0	0.0191832834719298	0	0.172649551247368	0.0895219895356723
131016_UNC15-SN850_0333_AC2MBAACXX_ATCACG_L008	tumor	IR	0.658525212841934	0.119161705180921	0.0250866747749308	0.0188150060811981	0.0250866747749308	0	0	0.0125433373874654	0.169335054730783	0.0250866747749308	0.0250866747749308	0.0815316930185252	0.125433373874654	0.0313583434686635	0	0.0250866747749308	0.0376300121623962	0.508005164192349	0.0376300121623962	0	0	0.0188150060811981	0.0125433373874654	1.14771537095309	0.583265188517142
131016_UNC15-SN850_0333_AC2MBAACXX_GTGGCC_L006	tumor	IR	0.61995615569872	0.0250487335635846	0.0125243667817923	0.0125243667817923	0	0	0	0	0	0	0	0.0187865501726885	0	0	0.0125243667817923	0.300584802763016	0	0.394517553626458	0.0375731003453769	0	0	0	0	0.263011702417639	0.175341134945092
131016_UNC15-SN850_0333_AC2MBAACXX_GTGGCC_L007	tumor	HR	0	0.100836222381599	0	0.0155132649817844	0	0	0	0	0	0	0	0.0232698974726766	0.0542964274362454	0	0	1.23330456605186	0	0.0542964274362454	0.0232698974726766	0	0	0	0	0.124106119854275	0.0853229573998142
131021_UNC9-SN296_0409_BC2M6NACXX_ATCACG_L004	tumor	HR	0.0740580322814149	0.0185145080703537	0	0.0555435242110612	0	0	0	0	0	0	0	0.0185145080703537	0.0277717621055306	0	0	0.0462862701758843	0	0	0.064800778246238	0	0	0	0	0.0555435242110612	0
131021_UNC9-SN296_0409_BC2M6NACXX_GTTTCG_L003	tumor	LR	0.544331843354515	0.0486010574423674	0	0.0583212689308409	0	0	0	0.019440422976947	0.0291606344654204	0	0	0.0486010574423674	0	0	0	0.126362749350155	0	0.0291606344654204	0	0	0	0	0	0.320766979119625	0.272165921677257
131021_UNC9-SN296_0409_BC2M6NACXX_GTTTCG_L006	tumor	HR	0.0352784556729027	0.114654980936934	0	0	0	0	0	0.026458841754677	0.0176392278364513	0	0	0.0176392278364513	0.0352784556729027	0	0	0.194031506200965	0	0.0176392278364513	0	0	0	0	0	0.520357221175314	0.114654980936934
131118_UNC15-SN850_0339_AC347DACXX_ACAGTG_L001	tumor	HR	0.163314237543918	0.0233306053634169	0	0.0388843422723615	0	0	0	0	0.0233306053634169	0	0.0155537369089446	0	0.0155537369089446	0.0466612107268337	0	0.0933224214536675	0	0.132206763726029	0	0	0	0.0155537369089446	0	0	0.0311074738178892
131217_UNC14-SN744_0384_BC32YDACXX_GATCAG_L004	tumor	LR	0.116030885100996	0.0435115819128736	0	0.0145038606376245	0	0	0	0	0.0507635122316858	0.0217557909564368	0	0.029007721275249	0.0870231638257471	0	0.029007721275249	0.54389477391092	0	0.246565630839617	0	0	0	0	0	0.60916214678023	0.500383191998046
131217_UNC14-SN744_0384_BC32YDACXX_GCCAAT_L003	tumor	HR	0.250453253302785	0.0447237952326402	0	0.0357790361861122	0	0	0	0	0	0	0	0	0.0178895180930561	0	0	0.313066566628481	0	0.0447237952326402	0	0	0	0	0	0.134171385697921	0.0983923495118085
131217_UNC14-SN744_0384_BC32YDACXX_GGCTAC_L005	tumor	IR	0.0643251069812296	0.0428834046541531	0.0214417023270765	0	0	0	0	0	0.0214417023270765	0	0	0.0214417023270765	0	0.0321625534906148	0	0	0	0.150091916289536	0	0	0	0	0	0	0
131217_UNC15-SN850_0343_AC330UACXX_ACAGTG_L003	tumor	HR	0	0.0380347759868081	0	0.0380347759868081	0.0304278207894465	0	0	0	0	0	0	0	0	0.0152139103947232	0.0228208655920848	0	0	0.273850387105018	0	0	0	0	0	0	0
131217_UNC15-SN850_0343_AC330UACXX_AGTCAA_L008	tumor	IR	0.331959052364018	0.0368843391515575	0	0.103276149624361	0	0	0	0.0221306034909345	0.0368843391515575	0.014753735660623	0	0	0.073768678303115	0	0	0.509003880291494	0	0.0663918104728035	0.0221306034909345	0	0	0	0	0.0368843391515575	0.029507471321246
131217_UNC15-SN850_0343_AC330UACXX_AGTTCC_L005	tumor	HR	0.60416171686525	0	0.015491326073468	0.0852022934040738	0.015491326073468	0	0	0.015491326073468	0	0	0	0.0464739782204039	0	0	0	0.162658923771414	0	0.232369891102019	0.015491326073468	0	0	0	0	0.185895912881615	0.11618494555101
131217_UNC15-SN850_0343_AC330UACXX_ATCACG_L002	tumor	LR	0.95248661073176	0	0.01561453460216	0.04684360380648	0	0	0	0	0.0780726730108	0	0.0390363365054	0	0.01561453460216	0.0390363365054	0	0.0390363365054	0	0.08587994031188	0	0	0	0.01561453460216	0	0.22641075173132	0.13272354411836
131217_UNC15-SN850_0343_AC330UACXX_ATGTCA_L002	tumor	IR	0.0740357915373033	0.022210737461191	0	0.022210737461191	0.0148071583074607	0	0	0	0	0	0	0	0.0148071583074607	0	0	0.170282320535798	0	0	0	0	0	0.0296143166149213	0	0	0
131217_UNC15-SN850_0343_AC330UACXX_CGATGT_L003	tumor	HR	0.947306546977642	0	0.0229187067817171	0.0381978446361953	0	0	0	0	0.0305582757089562	0	0.0229187067817171	0.0305582757089562	0.0229187067817171	0.0381978446361953	0.0152791378544781	0.328501463871279	0	0	0	0	0	0	0	0.206268361035454	0.145151809617542
131217_UNC15-SN850_0343_AC330UACXX_GATCAG_L003	tumor	LR	0.32306990648501	0.0481167945828738	0.0206214833926602	0.034369138987767	0	0	0	0	0.0756121057730874	0	0.0137476555951068	0.0412429667853204	0.068738277975534	0.0206214833926602	0	0.38493435666299	0	0.371186701067883	0	0	0	0.034369138987767	0	0.254331628509476	0.219962489521709
131217_UNC15-SN850_0343_AC330UACXX_GCCAAT_L006	tumor	LR	1.52659890125729	0.0315848048535991	0.0263206707113325	0.0842261462762642	0.0579054755649316	0.010528268284533	0	0.010528268284533	0.289527377824658	0	0.0157924024267995	0.0368489389958656	0.184244694979328	0.147395755983462	0.0315848048535991	1.0212420235997	0.0421130731381321	0.747507048201844	0	0	0	0.0315848048535991	0	3.89545926527722	2.72155735155179
131217_UNC15-SN850_0343_AC330UACXX_GTCCGC_L006	tumor	LR	0.118437342441323	0.160736393313224	0.0338392406975208	0.0761382915694219	0.0169196203487604	0	0	0.0169196203487604	0	0	0.0253794305231406	0.0253794305231406	0	0.0338392406975208	0	0.888280068309922	0	0.499128800288432	0	0	0	0	0	0.245334495057026	0.262254115405786
131217_UNC15-SN850_0343_AC330UACXX_TTAGGC_L008	tumor	IR	0.0439443904831743	0.0512684555637033	0	0.0659165857247614	0	0	0	0.0219721952415871	0	0	0	0.0146481301610581	0.0292962603221162	0.0219721952415871	0.0219721952415871	0.270990407979575	0	0.710434312811318	0	0	0	0	0	0.197749757174284	0.0659165857247614
140102_UNC15-SN850_0344_AC384WACXX_ACAGTG_L002	tumor	HR	0.540311931061301	0.0130195646038868	0.0130195646038868	0.0585880407174905	0.0130195646038868	0	0	0	0.0130195646038868	0.0130195646038868	0	0.0130195646038868	0.0130195646038868	0.0325489115097169	0.0130195646038868	0.38407715581466	0.0130195646038868	0.169254339850528	0	0	0	0	0	0.162744557548585	0.123685863736924
140102_UNC15-SN850_0344_AC384WACXX_ACTTGA_L002	tumor	IR	0	0.0734305375459003	0	0.0587444300367203	0	0	0	0	0.0367152687729502	0	0	0	0.0220291612637701	0	0.0146861075091801	0.374495741484092	0	0.0514013762821302	0	0	0	0	0	0.0807735913004904	0.0660874837913103
140102_UNC15-SN850_0344_AC384WACXX_ATCACG_L005	tumor	HR	0.547543487006997	0	0.0245168725525521	0.0572060359559549	0	0	0	0	0	0	0	0.0245168725525521	0	0	0	0	0	0.155273526166163	0	0	0	0	0.0245168725525521	0	0
140102_UNC15-SN850_0344_AC384WACXX_CAGATC_L001	tumor	IR	1.04817434443193	0	0.0139756579257591	0.0628904606659161	0	0	0	0	0.0908417765174343	0.0209634868886387	0.0139756579257591	0.0139756579257591	0.139756579257591	0.0768661185916752	0	0.0139756579257591	0	0.754685527990993	0.0139756579257591	0	0	0	0	0.32144013229246	0.181683553034869
140102_UNC15-SN850_0344_AC384WACXX_CCGTCC_L001	tumor	HR	0	0.0273360679242242	0.0820082037726726	0.191352475469569	0	0	0	0	0.0341700849052803	0	0.0136680339621121	0.129846322640065	0	0	0	0.51938529056026	0	0.81324802074567	0	0	0	0	0	0	0
140102_UNC15-SN850_0344_AC384WACXX_TGACCA_L001	tumor	LR	0.142372394233209	0	0	0.0316383098296021	0	0	0	0	0.0553670422018036	0	0	0.0237287323722016	0.0632766196592041	0	0	0.711861971166047	0	0	0	0	0	0.0237287323722016	0	0.419207605242227	0.332202253210822
140304_UNC14-SN744_0400_AC3LWGACXX_CGTACG_L006	tumor	HR	0.0905563218968145	0.0830099617387466	0.0150927203161357	0.0226390804742036	0.0226390804742036	0	0	0.0150927203161357	0.0150927203161357	0	0.0226390804742036	0	0.0150927203161357	0.0377318007903394	0	0.158473563319425	0	0.362225287587258	0	0	0	0	0	0.0754636015806787	0.0150927203161357
140304_UNC14-SN744_0400_AC3LWGACXX_GAGTGG_L007	tumor	HR	0	0.0525907113514281	0.026295355675714	0	0	0	0	0	0	0	0	0.0525907113514281	0	0.0613558299099994	0.0175302371171427	0.666149010451422	0	0.254188438198569	0	0	0	0	0	0	0
140304_UNC14-SN744_0400_AC3LWGACXX_GATCAG_L005	tumor	IR	0.0611578687286537	0	0.0174736767796153	0.0436841919490384	0	0	0	0.0174736767796153	0.0349473535592307	0	0	0	0	0	0	0.131052575847115	0	0	0	0	0	0	0	0.026210515169423	0.026210515169423
140304_UNC14-SN744_0400_AC3LWGACXX_GGCTAC_L007	tumor	HR	0.864717157971023	0.320925955535638	0.0534876592559396	0.365499004915587	0	0	0	0.0178292197519799	0.0356584395039597	0	0	0.0713168790079195	0.0178292197519799	0	0	3.03988196771257	0	0.303096735783658	0	0.0178292197519799	0	0	0	0.115889928387869	0.0891460987598993
140304_UNC14-SN744_0400_AC3LWGACXX_GTGGCC_L001	tumor	HR	0.139904460274953	0.0220901779381505	0	0.0368169632302508	0.0147267852921003	0	0	0.0147267852921003	0	0	0	0	0	0.0147267852921003	0	0.0220901779381505	0	0	0.0147267852921003	0	0	0	0	0.0662705338144515	0.0220901779381505
140304_UNC14-SN744_0400_AC3LWGACXX_GTTTCG_L005	tumor	LR	0.68073750500121	0.0530444809091852	0.0265222404545926	0.0530444809091852	0.0176814936363951	0	0	0	0.247540910909531	0	0.0176814936363951	0.0530444809091852	0.176814936363951	0.0618852277273828	0	0.822189454092371	0	0	0	0	0	0	0	0.866393188183359	0.50392256863726
140305_UNC13-SN749_0334_BC3L6VACXX_ACTGAT_L006	tumor	LR	0.44685374507246	0.0398976558100411	0.0159590623240164	0.0159590623240164	0	0	0	0	0.0159590623240164	0.0159590623240164	0.0159590623240164	0.0159590623240164	0	0.103733905106107	0.0319181246480329	0.279283590670287	0.0159590623240164	0.53462858785455	0	0	0	0	0	1.01340045757504	0.614423899474632
140305_UNC13-SN749_0334_BC3L6VACXX_ACTTGA_L008	tumor	HR	0	0.130582408262353	0.0343637916479877	0.0343637916479877	0.0274910333183901	0	0	0	0.0412365499775852	0	0	0.0412365499775852	0.0137455166591951	0.137455166591951	0.0137455166591951	1.00342271612124	0	0.886585824518081	0	0	0	0.0137455166591951	0	0	0.0137455166591951
140305_UNC13-SN749_0334_BC3L6VACXX_ATCACG_L006	tumor	HR	0.204479195421554	0.015729168878581	0.015729168878581	0.0314583377571621	0	0	0	0	0.0786458443929052	0	0.015729168878581	0.015729168878581	0.0393229221964526	0	0	0.220208364300135	0	0.0393229221964526	0	0	0	0.015729168878581	0	0.141562519907229	0.0314583377571621
140305_UNC13-SN749_0334_BC3L6VACXX_ATGTCA_L007	tumor	LR	0.239062324886847	0	0	0.0557812091402643	0.0159374883257898	0	0	0	0.0239062324886847	0.0159374883257898	0	0	0.0637499533031592	0	0.0159374883257898	1.41843646099529	0	0.517968370588168	0	0	0	0.0239062324886847	0	0.581718323891328	0.286874789864216
140305_UNC13-SN749_0334_BC3L6VACXX_ATTCCT_L007	tumor	LR	0.491090977207798	0.245545488603899	0.0372038619096817	0.119052358110981	0.089289268583236	0	0	0.0297630895277453	0.0595261790554907	0	0.022322317145809	0.022322317145809	0.089289268583236	0.0595261790554907	0	0.677110286756206	0	0	0	0	0	0	0	0.163696992402599	0.104170813347109
140305_UNC13-SN749_0334_BC3L6VACXX_GTCCGC_L003	tumor	HR	0.108453168662046	0.0250276543066261	0.0166851028710841	0.0750829629198783	0	0	0	0	0.0667404114843363	0	0.0333702057421681	0	0.0250276543066261	0.0667404114843363	0.0333702057421681	0.659061563407821	0	0.266961645937345	0	0	0	0	0	0.0166851028710841	0.0500553086132522
140305_UNC13-SN749_0334_BC3L6VACXX_TTAGGC_L005	tumor	HR	0.0155812063415572	0.0155812063415572	0	0.0623248253662289	0.0701154285370075	0	0	0.0155812063415572	0.241508698294137	0	0	0.0311624126831144	0.296042920489587	0.0545342221954502	0.038953015853893	2.17357828464723	0	0.116859047561679	0	0	0	0	0	0.038953015853893	0.0233718095123358
140312_UNC11-SN627_0348_AC3KRYACXX_ACAGTG_L004	tumor	IR	0.52582590903983	0.04572399209042	0.0152413306968067	0.04572399209042	0	0	0	0.0304826613936133	0.0762066534840333	0	0.04572399209042	0.02286199604521	0.04572399209042	0.0381033267420167	0	0.510584578343023	0	0.670618550659493	0	0	0	0	0	0.563929235781847	0.220999295103697
140312_UNC11-SN627_0348_AC3KRYACXX_ACTTGA_L002	tumor	IR	0.618820819310611	0.0873629391967921	0.0364012246653301	0.021840734799198	0.014560489866132	0	0	0	0.021840734799198	0	0	0.0436814695983961	0.131044408795188	0.029120979732264	0	0.101923429062924	0	0.633381309176743	0	0.021840734799198	0	0.0436814695983961	0	0.160165388527452	0.0655222043975941
140312_UNC11-SN627_0348_AC3KRYACXX_AGTCAA_L003	tumor	LR	0.422413701072877	0.0512016607361063	0	0.0192006227760399	0.0256008303680532	0	0	0	0.0512016607361063	0	0.0192006227760399	0	0.044801453144093	0.0512016607361063	0	0.832026986961727	0.0128004151840266	0.339211002376704	0	0	0	0	0	0.0832026986961727	0.044801453144093
140312_UNC11-SN627_0348_AC3KRYACXX_AGTTCC_L008	tumor	IR	0.599247360615	0.223124017250266	0.0509997753714894	0.16574926995734	0.0956245788215426	0	0	0	0.0637497192143617	0.0254998876857447	0.0509997753714894	0.0191249157643085	0.0956245788215426	0.146624354193032	0.0191249157643085	0.388873287207606	0	1.96349135180234	0.0573747472929255	0	0	0.0127499438428723	0	1.15386991777995	0.662997079829362
140312_UNC11-SN627_0348_AC3KRYACXX_ATGTCA_L005	tumor	IR	0.251660063814386	0.0471862619651974	0.0157287539883991	0.0471862619651974	0	0	0	0.0314575079767983	0.0157287539883991	0	0	0	0.0235931309825987	0.0157287539883991	0.0157287539883991	0.283117571791184	0	0	0	0	0	0	0	0	0
140312_UNC11-SN627_0348_AC3KRYACXX_CAGATC_L008	tumor	LR	0.510121960514817	0.102024392102963	0.0278248342098991	0.0185498894732661	0	0	0	0	0	0	0	0.0556496684197982	0	0	0	0.361722844728688	0	0	0	0	0	0	0	0.148399115786128	0.0278248342098991
140312_UNC11-SN627_0348_AC3KRYACXX_CCGTCC_L003	tumor	LR	0.565852689486352	0.0410038180787212	0.0246022908472327	0.0246022908472327	0	0	0	0	0.0246022908472327	0	0.0246022908472327	0.0328030544629769	0.0410038180787212	0.0574053453102096	0	0.0738068725416981	0	0.524848871407631	0	0	0	0.0164015272314885	0	0.787273307111446	0.287026726551048
140312_UNC11-SN627_0348_AC3KRYACXX_CGATGT_L002	tumor	LR	0.0751191468202222	0.0409740800837576	0.0136580266945859	0.0273160533891717	0	0	0	0.0204870400418788	0	0	0.0204870400418788	0	0.0478030934310505	0.0341450667364646	0	0.191212373724202	0	0.0136580266945859	0	0	0	0.0136580266945859	0	0.095606186862101	0.0341450667364646
140312_UNC11-SN627_0348_AC3KRYACXX_CTTGTA_L007	tumor	HR	0.132364118457822	0	0	0.0407274210639452	0	0	0	0	0	0	0	0.0203637105319726	0	0	0	0.295273802713603	0	0.0509092763299315	0	0	0	0	0	0	0
140312_UNC11-SN627_0348_AC3KRYACXX_GATCAG_L008	tumor	IR	0.0755541439355099	0.0528879007548569	0.022666243180653	0.030221657574204	0	0	0	0	0.030221657574204	0	0.022666243180653	0.0755541439355099	0.0679987295419589	0.022666243180653	0.022666243180653	1.53374912189085	0	0.0528879007548569	0	0	0	0	0	0.022666243180653	0
140312_UNC11-SN627_0348_AC3KRYACXX_GCCAAT_L007	tumor	HR	0	0.0292314821191609	0	0.0292314821191609	0	0	0	0	0	0	0	0	0	0.0292314821191609	0.0194876547461072	0.0194876547461072	0	0.0292314821191609	0	0	0	0	0	0.0194876547461072	0
140312_UNC11-SN627_0348_AC3KRYACXX_GTCCGC_L003	tumor	HR	0.772690826744897	0.048293176671556	0.024146588335778	0.0563420394501487	0.024146588335778	0	0	0	0	0	0.0160977255571853	0.024146588335778	0.0160977255571853	0.0804886277859267	0.0160977255571853	1.07049874955283	0	0.225368157800595	0	0	0	0	0	0.0321954511143707	0.024146588335778
140312_UNC11-SN627_0348_AC3KRYACXX_GTGAAA_L006	tumor	HR	0.613205626981698	0.192088509656917	0.0147760392043783	0.0221640588065674	0.0147760392043783	0	0	0	0	0	0.0147760392043783	0.0517161372153239	0.0295520784087565	0.059104156817513	0	0.450669195733537	0	0.406341078120402	0.0369400980109456	0	0	0	0	0	0
140312_UNC11-SN627_0348_AC3KRYACXX_TGACCA_L002	tumor	HR	0.917043755577064	0.0233146717519592	0	0.0310862290026123	0	0	0	0	0.0854871297571839	0	0	0.0466293435039185	0.0699440152558777	0.0699440152558777	0.0310862290026123	0.512922778543103	0	0.233146717519592	0.0854871297571839	0	0	0	0	0.544009007545716	0.256461389271552
140312_UNC15-SN850_0357_AC3M7FACXX_GATCAG_L003	tumor	HR	0.574459123459764	0.178280417625444	0.029713402937574	0.04952233822929	0.019808935291716	0	0	0	0.059426805875148	0	0	0.019808935291716	0.029713402937574	0	0	0.326847432313314	0	0.079235741166864	0	0	0	0	0	0.366465302896746	0.257516158792308
140312_UNC15-SN850_0357_AC3M7FACXX_GTTTCG_L002	tumor	IR	0.383772689100238	0.0250286536369721	0	0.0333715381826294	0	0.0166857690913147	0	0	0.0417144227282868	0	0	0	0.0166857690913147	0	0	1.04286056820717	0	0.417144227282868	0	0	0	0	0	0.141829037276175	0.116800383639203
140312_UNC15-SN850_0357_AC3M7FACXX_TTAGGC_L008	tumor	IR	0.813645661653793	0.293205643839205	0	0.0293205643839205	0.0219904232879404	0	0	0.0219904232879404	0.0659712698638211	0	0.0146602821919602	0.058641128767841	0.124612398631662	0.0366507054799006	0.0293205643839205	0.791655238365853	0	0.153932963015583	0	0	0	0.0146602821919602	0	0	0
140318_UNC12-SN629_0354_AC3K7VACXX_ACTTGA_L002	tumor	LR	0.135995471894768	0.0479984018452122	0	0.0159994672817374	0.0719976027678182	0	0	0	0.0319989345634748	0	0	0	0.0799973364086869	0.0159994672817374	0	0.48798375209299	0	0.0159994672817374	0	0	0	0	0	0.607979756706021	0.239992009226061
140318_UNC12-SN629_0354_AC3K7VACXX_AGTCAA_L002	normal	-	0	0	0	0	0	0	0	0	0	0	0.0161623736708468	0	0	0	0	0.0161623736708468	0	0	0	0	0	0	0	0	0.0161623736708468
140318_UNC12-SN629_0354_AC3K7VACXX_AGTCAA_L003	tumor	LR	0.4563227867085	0.138880848128674	0	0.0793604846449565	0	0	0	0	0.0396802423224782	0	0	0.0198401211612391	0.0396802423224782	0.0396802423224782	0.0297601817418587	0.535683271353456	0	0.44640272612788	0	0	0	0.0297601817418587	0	0.426562604966641	0.257921575096109
140318_UNC12-SN629_0354_AC3K7VACXX_AGTTCC_L005	tumor	HR	0	0.0292727150047985	0.0219545362535989	0.0146363575023993	0	0	0	0	0.0365908937559982	0.0146363575023993	0.0146363575023993	0.0439090725071978	0.0146363575023993	0.102454502516795	0.0219545362535989	1.31727217521593	0.0146363575023993	0.219545362535989	0.0146363575023993	0	0	0	0.0146363575023993	0	0
140318_UNC12-SN629_0354_AC3K7VACXX_AGTTCC_L008	tumor	IR	0.342596250917837	0	0	0.0214122656823648	0	0	0	0	0.0285496875764864	0	0.0214122656823648	0	0.035687109470608	0.0285496875764864	0	0.192710391141283	0	0.278359453870742	0	0	0	0	0	0.406833047964931	0.285496875764864
140318_UNC12-SN629_0354_AC3K7VACXX_ATCACG_L001	tumor	HR	0.0266438041512006	0.0266438041512006	0.0710501444032016	0.177625361008004	0	0	0	0	0.044406340252001	0	0.044406340252001	0.115456484655203	0.0532876083024012	0.159862824907204	0	0.355250722016008	0.0355250722016008	1.16344611460243	0.0177625361008004	0	0	0.0177625361008004	0	0.506232278872811	0.275319309562406
140318_UNC12-SN629_0354_AC3K7VACXX_ATCACG_L004	tumor	LR	0	0	0	0	0.0198217450291276	0	0	0	0.0198217450291276	0	0	0	0	0.0792869801165102	0	0.0297326175436913	0	0.267593557893222	0	0	0	0	0	0.138752215203893	0.0693761076019465
140318_UNC12-SN629_0354_AC3K7VACXX_ATCACG_L008	tumor	LR	0.320831189646268	0.0274998162553944	0	0	0	0	0	0	0.0274998162553944	0.0183332108369296	0	0	0	0.119165870440042	0	0.476663481760169	0	0.357497611320127	0.0183332108369296	0	0	0.0183332108369296	0	0.0274998162553944	0.0274998162553944
140318_UNC12-SN629_0354_AC3K7VACXX_CCGTCC_L003	tumor	HR	0.0906550066526765	0.222516834511115	0.0247240927234572	0.0494481854469144	0.0906550066526765	0	0	0	0.0659309139292192	0	0	0.0494481854469144	0.0741722781703716	0.041206821205762	0.0164827284823048	0.626343682327583	0	0.362620026610706	0	0	0	0	0	5.88433406818282	2.88447748440334
140318_UNC12-SN629_0354_AC3K7VACXX_CCGTCC_L004	normal	-	0.132679625731415	0	0	0.0515976322288836	0	0	0	0	0	0	0	0	0	0	0	0.0368554515920597	0	0	0	0	0	0	0	0	0.0515976322288836
140318_UNC12-SN629_0354_AC3K7VACXX_CGATGT_L003	tumor	IR	0.561258478298784	0.0130525227511345	0.0130525227511345	0.0195787841267018	0.026105045502269	0	0	0	0.026105045502269	0	0.0130525227511345	0.0522100910045381	0	0.14357775026248	0.0130525227511345	0.026105045502269	0.0130525227511345	0.867992762950446	0.0456838296289708	0.0130525227511345	0	0	0	0.104420182009076	0.0978939206335089
140318_UNC12-SN629_0354_AC3K7VACXX_CTTGTA_L005	tumor	HR	0	0	0	0.0265643549390972	0	0	0	0	0	0	0	0	0	0	0	0.0619834948578935	0	0.0177095699593982	0	0.0177095699593982	0	0	0	0	0
140318_UNC12-SN629_0354_AC3K7VACXX_GTGAAA_L007	tumor	LR	0.214567871036127	0.0739889210469403	0.0369944605234701	0.0813878131516343	0	0	0	0	0.170174518407963	0	0.0443933526281642	0.0443933526281642	0.207168978931433	0.0443933526281642	0.0147977842093881	0.125781165779798	0	0.0221966763140821	0	0	0	0.0147977842093881	0	0.0147977842093881	0
140318_UNC12-SN629_0354_AC3K7VACXX_TTAGGC_L006	tumor	HR	0.69086254639142	0	0.0232875015637557	0.0155250010425038	0	0	0	0	0.0155250010425038	0	0	0.0310500020850076	0.0155250010425038	0	0	0	0	0.0310500020850076	0	0	0	0	0	0.155250010425038	0.085387505733771
140318_UNC14-SN744_0403_AC3M3WACXX_ACAGTG_L002	tumor	IR	0.182445025013474	0.0434392916698747	0.0260635750019248	0.0955664416737242	0	0	0	0.0173757166679499	0.0608150083378245	0	0	0.0521271500038496	0	0	0	0.278011466687198	0	0.373577908360922	0.0173757166679499	0	0	0	0	1.00779156674109	0.695028666717995
140318_UNC14-SN744_0403_AC3M3WACXX_ACAGTG_L006	tumor	IR	0.310725569984628	0.149608607770376	0	0.0230167088877502	0.0460334177755005	0	0	0	0.0690501266632507	0	0.0230167088877502	0	0.0805584811071258	0.138100253326501	0.0230167088877502	1.24290227993851	0	0.230167088877502	0	0.0230167088877502	0	0	0	0.863126583290634	0.609942785525381
140318_UNC14-SN744_0403_AC3M3WACXX_ACTTGA_L006	tumor	IR	1.41714293544255	0.0203905458337058	0	0	0	0	0	0	0.0203905458337058	0	0.0203905458337058	0.0305858187505587	0.0611716375011174	0.0407810916674116	0.0407810916674116	0.112148002085382	0	0.265077095838175	0	0	0	0	0	0.407810916674116	0.356834552089852
140318_UNC14-SN744_0403_AC3M3WACXX_ATCACG_L007	tumor	HR	0.665292494938183	0.0604811359034711	0	0.0403207572689808	0.0302405679517356	0	0	0.0201603786344904	0.0504009465862259	0	0	0.0403207572689808	0.0604811359034711	0.161283029075923	0	0.292325490200111	0	0.927377417186557	0.0201603786344904	0	0	0	0.0201603786344904	0.393127383372562	0.25200473293113
140318_UNC14-SN744_0403_AC3M3WACXX_CAGATC_L004	tumor	IR	0.348262490938302	0	0	0.0824832215380188	0.0366592095724528	0	0	0	0.0366592095724528	0	0	0	0.045824011965566	0.045824011965566	0.0274944071793396	0.119142431110472	0	0	0.0366592095724528	0	0	0	0	1.47553318529123	0.907315436918207
140318_UNC14-SN744_0403_AC3M3WACXX_CAGATC_L006	tumor	HR	0.117155968569397	0.210880743424914	0.0585779842846984	0.0820091779985777	0	0	0	0	0.0234311937138794	0	0	0.070293581141638	0.0234311937138794	0	0	0.246027533995733	0	0.222596340281854	0	0	0	0.0234311937138794	0	0.36318350256513	0.222596340281854
140318_UNC14-SN744_0403_AC3M3WACXX_CCGTCC_L002	tumor	HR	0	0	0	0	0	0	0	0	0.0374321099436768	0	0	0	0.0224592659662061	0.0224592659662061	0	0.30694330153815	0	0.0748642198873536	0	0	0	0	0	0.0299456879549414	0
140318_UNC14-SN744_0403_AC3M3WACXX_CGATGT_L001	tumor	HR	0.158160389692017	0.113875480578252	0.0506113247014454	0.0253056623507227	0	0	0	0	0	0	0.0253056623507227	0.0695905714644874	0	0.0442849091137647	0.0126528311753613	0.525092493777496	0	0.291015117033311	0.0126528311753613	0	0	0	0	0.0126528311753613	0
140318_UNC14-SN744_0403_AC3M3WACXX_CGATGT_L003	tumor	HR	0.744797251537724	0.0736612666355991	0.0163691703634665	0.0245537555451997	0.0572920962721326	0	0	0	0	0	0	0	0	0	0	0.122768777725998	0	0.0982150221807988	0	0	0	0	0	0.0900304369990655	0.0654766814538658
140318_UNC14-SN744_0403_AC3M3WACXX_GATCAG_L008	tumor	IR	1.51188795773293	0.120951036618635	0.0259180792754217	0.0604755183093174	0	0	0	0	0.0431967987923696	0	0.0172787195169478	0	0.0518361585508435	0.0345574390338956	0.0172787195169478	0.622033902610122	0	0.0259180792754217	0	0	0	0.0172787195169478	0	0.112311676860161	0.138229756135583
140318_UNC14-SN744_0403_AC3M3WACXX_GCCAAT_L004	tumor	HR	1.45405092758504	0.0685873079049547	0.0480111155334683	0.0411523847429728	0.0411523847429728	0	0	0	0.157750808181396	0	0.0274349231619819	0.0891635002764412	0.137174615809909	0.0411523847429728	0	0.624144501935088	0	0.459534962963197	0.0137174615809909	0	0	0.0137174615809909	0	0	0
140318_UNC14-SN744_0403_AC3M3WACXX_GCCAAT_L007	tumor	LR	0.111138375295082	0.0396922768911008	0	0.0396922768911008	0	0	0	0	0.0238153661346605	0	0	0	0.0396922768911008	0.047630732269321	0	0.50012268882787	0.0158769107564403	0.047630732269321	0	0	0	0	0	0.127015286051523	0.119076830673302
140318_UNC14-SN744_0403_AC3M3WACXX_GTGAAA_L002	tumor	HR	0	0.0509712295952823	0.0254856147976412	0.0509712295952823	0	0	0	0	0.0679616394603764	0	0	0	0.0679616394603764	0.0169904098650941	0	0.297332172639147	0	0.297332172639147	0	0	0	0	0	0.594664345278294	0.2888369677066
140318_UNC14-SN744_0403_AC3M3WACXX_GTGAAA_L003	tumor	IR	0.518017791968587	0.0161880559990184	0.0485641679970551	0	0.0242820839985275	0	0	0.0161880559990184	0.0647522239960734	0	0	0.0566581959965642	0	0.113316391993128	0.0242820839985275	0.631334183961716	0	0.380419315976931	0.0242820839985275	0	0	0	0	0.307573063981349	0.210444727987239
140318_UNC14-SN744_0403_AC3M3WACXX_TGACCA_L001	tumor	HR	0.0440570967990986	0.105737032317837	0	0.0969256129580169	0.0176228387196394	0	0	0.0264342580794592	0.0440570967990986	0	0	0.0264342580794592	0.0704913548785578	0	0	0.281965419514231	0	0.0969256129580169	0	0	0	0	0	0.0352456774392789	0.0176228387196394
140318_UNC14-SN744_0403_AC3M3WACXX_TGACCA_L004	tumor	HR	0	0	0.042411768634709	0.0254470611808254	0	0	0	0.0339294149077672	0.0508941223616508	0.0169647074538836	0	0.084823537269418	0.0169647074538836	0	0	0.483494162435683	0.0254470611808254	0.339294149077672	0	0	0	0	0	0.0678588298155344	0.042411768634709
140318_UNC14-SN744_0403_AC3M3WACXX_TGACCA_L007	tumor	IR	0.85915711949603	0.162543238823573	0	0.0619212338375517	0	0	0	0	0.0619212338375517	0	0	0	0.0232204626890819	0	0	0.387007711484698	0	0.0154803084593879	0.0232204626890819	0.0232204626890819	0	0	0	1.10684205484624	0.541810796078578
140318_UNC14-SN744_0403_AC3M3WACXX_TTAGGC_L001	tumor	HR	0.713331675629778	0.287314147128661	0.0297221531512408	0.0297221531512408	0	0	0	0	0.237777225209926	0	0	0.12879599698871	0	0.0495369219187346	0	0.852035057002235	0.0396295375349877	0.525091372338587	0	0	0	0	0	0.0495369219187346	0.0297221531512408
140318_UNC14-SN744_0403_AC3M3WACXX_TTAGGC_L008	tumor	IR	0.625220723990424	0	0.0421497117296915	0	0.0140499039098972	0	0	0	0.105374279324229	0	0	0.0702495195494859	0.0280998078197944	0.203723606693509	0.0140499039098972	0.210748558648458	0	0.393397309477121	0.0280998078197944	0	0	0	0	0.0632245675945373	0.0561996156395887
140325_UNC11-SN627_0349_AC3KB8ACXX_ACAGTG_L008	tumor	HR	1.14203568513467	0.0611804831322145	0.0407869887548097	0.142754460641834	0	0	0	0	0.122360966264429	0.0135956629182699	0.0271913258365398	0.0407869887548097	0.0747761460504844	0.0475848202139446	0.0271913258365398	0.543826516730796	0.0339891572956747	1.41394894350007	0.0475848202139446	0	0	0.0339891572956747	0.0135956629182699	0.516635190894256	0.163147955019239
140325_UNC11-SN627_0349_AC3KB8ACXX_ACTTGA_L002	tumor	HR	0.0791192229445056	0.129467819363736	0	0.0359632831565935	0.0287706265252748	0	0	0	0.0575412530505495	0.0215779698939561	0	0.0215779698939561	0.0359632831565935	0.0575412530505495	0	0.0143853132626374	0.0215779698939561	0.115082506101099	0	0	0	0.0143853132626374	0	0.352440174934616	0.172623759151649
140325_UNC11-SN627_0349_AC3KB8ACXX_AGTCAA_L008	tumor	HR	0.324027939471095	0.0202517462169434	0	0.209268044241749	0	0	0	0.0270023282892579	0.0405034924338869	0	0.0202517462169434	0.0202517462169434	0	0.168764551807862	0.0472540745062013	0.175515133880176	0.013501164144629	0.931580325979398	0.013501164144629	0	0	0	0	0.182265715952491	0.0472540745062013
140325_UNC11-SN627_0349_AC3KB8ACXX_CAGATC_L006	tumor	HR	0	0	0	0.0395310385460041	0	0	0	0	0.0197655192730021	0	0	0.0197655192730021	0	0	0	0.0395310385460041	0	0.0296482789095031	0	0	0	0	0	0	0
140325_UNC11-SN627_0349_AC3KB8ACXX_CAGATC_L007	tumor	IR	1.18913334765453	0.0914717959734256	0.0351814599897791	0.0281451679918233	0.0351814599897791	0	0	0	0.0422177519877349	0	0.0211088759938674	0.0351814599897791	0.0562903359836465	0.0703629199795582	0.0422177519877349	0.147762131957072	0.0140725839959116	0.633266279816024	0	0	0	0.0140725839959116	0	0.105544379969337	0.0281451679918233
140325_UNC11-SN627_0349_AC3KB8ACXX_CTTGTA_L004	tumor	HR	0.0957872970271167	0.183592319301974	0.0319290990090389	0.0478936485135584	0	0	0	0	0.0638581980180778	0.0159645495045195	0.0239468242567792	0.0159645495045195	0.0399113737612986	0.191574594054233	0.0319290990090389	0.439025111374285	0.0319290990090389	0.854103398491791	0	0.0159645495045195	0	0.0239468242567792	0	1.39689808164545	0.87805022274857
140325_UNC11-SN627_0349_AC3KB8ACXX_GATCAG_L002	tumor	HR	0	0.0210885478177128	0.035147579696188	0.0210885478177128	0.0773246753316136	0	0	0.0140590318784752	0	0	0	0.119501770967039	0	0	0	0.0140590318784752	0	0.105442739088564	0	0	0	0	0	0	0
140325_UNC11-SN627_0349_AC3KB8ACXX_GATCAG_L008	tumor	LR	0.958526292663766	0.143778943899565	0	0	0.028755788779913	0	0	0	0.0670968404864636	0	0	0	0.172534732679478	0.028755788779913	0	0.143778943899565	0.0191705258532753	0.460092620478608	0.0191705258532753	0	0	0	0	1.21732839168298	0.584701038524897
140325_UNC11-SN627_0349_AC3KB8ACXX_GCCAAT_L004	tumor	HR	0.022113929490473	0.022113929490473	0	0.0663417884714188	0.0147426196603153	0	0	0	0.0589704786412612	0.0147426196603153	0.0442278589809459	0	0.022113929490473	0.0810844081317341	0	0.0884557179618918	0	0.147426196603153	0	0	0	0.022113929490473	0	0	0
140325_UNC15-SN850_0358_AC3LP7ACXX_AGTCAA_L003	tumor	-	0.166597475596259	0.0362168425209258	0	0.0144867370083703	0	0	0	0	0	0	0	0	0	0	0	0.0144867370083703	0	0	0	0	0	0	0	0	0
140325_UNC15-SN850_0358_AC3LP7ACXX_GATCAG_L001	tumor	IR	0	0.71425012182166	0.0315110347862497	0.0210073565241665	0	0	0	0	0.0525183913104162	0	0	0.0630220695724995	0.157555173931249	0.042014713048333	0.0210073565241665	0.220577243503748	0	0.829790582704576	0	0	0	0	0	0.273095634814164	0.042014713048333
140404_UNC11-SN627_0350_BC3K66ACXX_ATCACG_L001	tumor	HR	0	0.126250899169425	0.0210418165282375	0.0736463578488311	0	0	0	0	0.0315627247923562	0	0	0.0315627247923562	0.0841672661129499	0.0210418165282375	0.0526045413205937	0.0420836330564749	0	0.820630844601261	0	0	0	0	0	0.0631254495847124	0.0210418165282375
140404_UNC11-SN627_0350_BC3K66ACXX_ATCACG_L008	tumor	HR	0.59422935598325	0.112828358730997	0.0376094529103323	0.082740796402731	0	0	0	0.0225656717461994	0.0676970152385981	0	0.0300875623282658	0.0676970152385981	0.097784577566864	0.0300875623282658	0	0.714579605296314	0	0.947758213340374	0.0300875623282658	0	0	0	0	0	0
140404_UNC11-SN627_0350_BC3K66ACXX_GTCCGC_L001	tumor	HR	0	0	0	0	0	0	0	0	0	0	0	0.0201664303228254	0	0.0201664303228254	0	0.0604992909684763	0	0.292413239680969	0.0201664303228254	0	0	0	0	0	0
140404_UNC11-SN627_0350_BC3K66ACXX_GTCCGC_L003	tumor	IR	0.0960663592594406	0.0480331796297203	0.0192132718518881	0.0384265437037762	0	0	0	0	0	0	0	0	0.0864597233334965	0	0	0.441905252593427	0	0.201739354444825	0	0	0	0	0	2.04621345222608	1.15279631111329
140404_UNC11-SN627_0350_BC3K66ACXX_TTAGGC_L004	tumor	HR	0	0	0.0460249041983948	0.053695721564794	0	0	0	0	0.0153416347327983	0	0.053695721564794	0.0460249041983948	0	0.207112068892777	0.0306832694655966	0.0383540868319957	0	1.05090197919668	0.0306832694655966	0	0	0	0	0	0.0230124520991974
140424_UNC12-SN629_0365_AC4368ACXX_CCGTCC_L008	tumor	HR	0	0.0370180063541778	0.0555270095312667	0.0370180063541778	0.101799517473989	0	0	0	0	0	0	0.0647815111198112	0	0	0	0.434961574661589	0	0.138817523828167	0	0	0	0	0	0.157326527005256	0.101799517473989
140424_UNC13-SN749_0344_AC3WUKACXX_AGTTCC_L004	tumor	HR	1.17475719786708	0.0288283974936707	0	0.043242596240506	0	0	0	0	0.021621298120253	0	0	0.0144141987468353	0.0360354968670883	0	0	0	0	0.043242596240506	0	0	0	0.0144141987468353	0	0	0
140502_UNC12-SN629_0366_AC3UT1ACXX_ACAGTG_L007	tumor	IR	0	0	0	0.0246810959703191	0	0	0	0	0	0	0	0	0	0	0	0.0329081279604255	0	0	0	0	0	0	0	0	0
140502_UNC12-SN629_0366_AC3UT1ACXX_ATTCCT_L005	tumor	IR	0.817917249717425	0.113887211985971	0.0310601487234465	0.041413531631262	0.0310601487234465	0	0	0.020706765815631	0.062120297446893	0.020706765815631	0.020706765815631	0	0.238127806879757	0.0310601487234465	0.020706765815631	1.13887211985971	0	0.341661635957912	0	0	0	0	0	0	0
140502_UNC12-SN629_0366_AC3UT1ACXX_GCCAAT_L005	tumor	HR	0	0.0608541630287287	0.0304270815143644	0.0760677037859109	0	0	0	0	0.0228203111357733	0	0.0152135407571822	0.0684609334073198	0	0.0532473926501376	0.0152135407571822	0.524867156122785	0	0.235809881736324	0	0	0	0	0	0	0
140502_UNC12-SN629_0366_AC3UT1ACXX_GTGAAA_L001	tumor	IR	0.0925081988474835	0.195295086455799	0.0308360662824945	0.061672132564989	0.020557377521663	0	0	0.0308360662824945	0.143901642651641	0	0	0.0308360662824945	0.195295086455799	0	0.020557377521663	0.0719508213258205	0	0	0	0	0	0.020557377521663	0	0.0308360662824945	0.0308360662824945
140502_UNC12-SN629_0366_AC3UT1ACXX_TAGCTT_L003	tumor	LR	0	0	0	0.051748282966097	0	0	0	0.0344988553107314	0	0	0.0172494276553657	0	0.0603729967937799	0	0	0.862471382768284	0.0258741414830485	0.379487408418045	0	0	0	0	0	0.465734546694873	0.206993131864388
140506_UNC15-SN850_0363_BC3YJYACXX_ACAGTG_L008	tumor	IR	0.390074490752433	0.0354613173411303	0.0265959880058477	0.115249281358673	0.0886532933528257	0	0	0.0354613173411303	0.124114610693956	0	0	0	0.150710598699804	0.0354613173411303	0	0.0709226346822606	0	0.0265959880058477	0	0	0	0.0265959880058477	0	0	0
140506_UNC15-SN850_0363_BC3YJYACXX_ACTGAT_L007	tumor	HR	0.0518341560549314	0.0370243971820939	0.066643914927769	0.0592390354913502	0.0222146383092563	0	0	0	0.0814536738006065	0	0.0148097588728375	0.103668312109863	0	0.0370243971820939	0	1.37730757517389	0	0.0444292766185126	0.0222146383092563	0	0	0	0	0.555365957731408	0.370243971820939
140506_UNC15-SN850_0363_BC3YJYACXX_ACTTGA_L003	tumor	HR	0.0650521694004028	0.0325260847002014	0.024394563525151	0	0	0	0	0	0	0	0	0.0406576058752517	0.0162630423501007	0.0894467329255538	0.0325260847002014	0.130104338800806	0	0.146367381150906	0	0	0	0	0	0.284603241126762	0.292734762301813
140506_UNC15-SN850_0363_BC3YJYACXX_CGATGT_L004	tumor	IR	0.0313156699384757	0.0313156699384757	0	0.0704602573615703	0	0	0	0	0	0	0	0	0	0	0.0156578349692378	0.0391445874230946	0	0.352301286807851	0	0	0	0	0	1.55795457943916	0.767233913492654
140506_UNC15-SN850_0363_BC3YJYACXX_CGTACG_L005	tumor	LR	1.06872843692968	0.0221116228330278	0.036852704721713	0.0442232456660556	0	0	0	0	0.0442232456660556	0	0	0.0515937866103982	0	0	0	0.655978144046491	0	0.714942471601232	0.0515937866103982	0	0	0	0	0.280080555885019	0.0884464913321112
140506_UNC15-SN850_0363_BC3YJYACXX_GATCAG_L004	tumor	IR	0.20918396948605	0.359796427516006	0.050204152676652	0.058571511456094	0	0	0	0	0.066938870235536	0	0	0.025102076338326	0.04183679389721	0	0	0.736327572590896	0	0.075306229014978	0	0	0	0.016734717558884	0	0.577347755781498	0.158979816809398
140506_UNC15-SN850_0363_BC3YJYACXX_GCCAAT_L008	tumor	HR	0.563494534488564	0.0519008123871046	0.0222432053087591	0.0815584194654501	0	0	0	0.0148288035391727	0.0815584194654501	0	0.0370720088479319	0.0148288035391727	0.118630428313382	0.0222432053087591	0	0.0296576070783455	0	0.133459231852555	0	0	0	0.0148288035391727	0	0.0296576070783455	0
140506_UNC15-SN850_0363_BC3YJYACXX_GGCTAC_L007	tumor	HR	0	0.0191668356702402	0	0.0766673426809608	0	0	0	0	0	0	0	0.0287502535053603	0	0.0383336713404804	0	0.220418610207762	0	0.134167849691681	0	0	0	0	0	0	0
140506_UNC15-SN850_0363_BC3YJYACXX_GTGGCC_L004	tumor	LR	1.08038385697264	0.203079672363279	0.0324927475781246	0.0324927475781246	0	0	0	0.0243695606835935	0.0406159344726558	0	0	0.0243695606835935	0.105601429628905	0	0	0.544253521933588	0	0.0162463737890623	0	0	0	0	0	0.186833298574217	0.0731086820507804
140506_UNC15-SN850_0363_BC3YJYACXX_TAGCTT_L007	tumor	HR	0.0196064330118375	0.091496687388575	0.0196064330118375	0.039212866023675	0	0	0	0	0.039212866023675	0	0.013070955341225	0.013070955341225	0.013070955341225	0.0196064330118375	0.013070955341225	1.15677954769841	0	0.333309361201237	0	0	0	0.013070955341225	0.02614191068245	0	0
140506_UNC15-SN850_0363_BC3YJYACXX_TGACCA_L006	tumor	HR	1.45220790856842	0.0354197050870347	0.0177098525435174	0.283357640696278	0.0177098525435174	0	0	0.0177098525435174	0	0	0	0.0442746313587934	0	0	0	0	0	0.0531295576305521	0	0	0	0	0	0.0531295576305521	0.0177098525435174
140508_UNC12-SN629_0367_AC3U9RACXX_ACTTGA_L002	tumor	HR	0.313856560915837	0.104618853638612	0.0224183257797026	0	0	0	0	0	0	0	0	0	0	0.0224183257797026	0	0.523094268193062	0	0.433420965074251	0	0	0	0	0	2.36886975738858	1.44224562516087
140508_UNC12-SN629_0367_AC3U9RACXX_ATTCCT_L004	tumor	HR	0.327131978892633	0	0	0.0225608261305264	0	0	0	0	0	0	0	0.0338412391957896	0	0.0225608261305264	0	0.304571152762106	0	0	0	0	0	0	0	0.0225608261305264	0
140508_UNC12-SN629_0367_AC3U9RACXX_CGATGT_L001	tumor	HR	0.0865679500328533	0	0	0.0236094409180509	0.0236094409180509	0	0	0	0	0	0.0157396272787006	0	0	0	0	0.118047204590255	0	0.118047204590255	0	0	0	0	0	0.0157396272787006	0
140508_UNC12-SN629_0367_AC3U9RACXX_CGTACG_L002	tumor	HR	0	0.113776812359159	0.0262561874674981	0.0262561874674981	0	0	0	0.0175041249783321	0.113776812359159	0	0.0175041249783321	0.0962726873808264	0.218801562229151	0.0350082499566642	0	2.16175943482401	0	1.06775162367826	0	0	0	0.0262561874674981	0	2.63437080923898	1.61913156049572
140508_UNC12-SN629_0367_AC3U9RACXX_GAGTGG_L002	tumor	HR	0.0176254767383012	0.246756674336217	0.0176254767383012	0.0793146453223553	0	0	0	0.0176254767383012	0	0	0	0.0352509534766024	0.0264382151074518	0	0.0176254767383012	1.07515408103637	0	0.7490827613778	0	0	0	0	0	0.229131197597915	0.105752860429807
140508_UNC12-SN629_0367_AC3U9RACXX_GATCAG_L001	tumor	HR	2.59080902641876	0	0	0.225651108752602	0.0250723454169558	0	0	0	0.11700427861246	0.0250723454169558	0	0.0167148969446372	0.142076624029416	0.17550641791869	0.0250723454169558	0.844102295704178	0	0.643523532368532	0	0	0	0.0334297938892744	0	0.0501446908339116	0
140508_UNC12-SN629_0367_AC3U9RACXX_GTGGCC_L001	tumor	HR	0.167693684901777	0	0.0279489474836296	0.0652142107951356	0.0465815791393826	0	0	0	0	0	0	0.0372652633115061	0	0	0	0.279489474836296	0	0.409917896426567	0	0	0	0	0	0.0838468424508887	0.0279489474836296
140508_UNC12-SN629_0367_AC3U9RACXX_GTTTCG_L004	tumor	HR	0.541724256002445	0	0.056040440276115	0.093400733793525	0	0	0	0	0.0653805136554675	0	0.018680146758705	0.018680146758705	0	0.07472058703482	0	0.70984557683079	0.0280202201380575	0.3736029351741	0.03736029351741	0	0	0	0	0.102740807172877	0
140508_UNC12-SN629_0367_AC3U9RACXX_TGACCA_L003	tumor	HR	0.285712015567114	0	0.0136053340746245	0.0340133351865612	0.0476186692611857	0	0	0	0.054421336298498	0	0.0136053340746245	0.0476186692611857	0.0612240033358102	0.027210668149249	0.0136053340746245	0.170066675932806	0	0	0.027210668149249	0	0	0.0136053340746245	0	1.36733607449976	0.789109376328221
140509_UNC11-SN627_0357_BC4CGKACXX_ACAGTG_L006	tumor	LR	0.354874232359127	0.0567798771774604	0.0212924539415476	0.0567798771774604	0	0	0	0.0141949692943651	0.0212924539415476	0	0	0	0.120657239002103	0.0283899385887302	0	1.57564159167453	0	0.234216993357024	0.0425849078830953	0	0	0.0141949692943651	0	0.36197171700631	0.163242146885199
140509_UNC11-SN627_0357_BC4CGKACXX_ACAGTG_L008	tumor	LR	0.489969128630399	0.0216162850866353	0	0.0216162850866353	0	0	0	0.0216162850866353	0.129697710519812	0	0.0144108567244235	0.0144108567244235	0.180135709055294	0	0.0216162850866353	0.0720542836221175	0	0.201751994141929	0	0	0	0.028821713448847	0	0.0648488552599058	0.0216162850866353
140509_UNC11-SN627_0357_BC4CGKACXX_ACTTGA_L001	tumor	HR	0.29569288655526	0.0532247195799467	0.0177415731933156	0.029569288655526	0	0	0	0	0.0887078659665779	0.0118277154622104	0.0413970041177363	0.0591385773110519	0.0827940082354727	0.029569288655526	0	0.254295882437523	0	0.337089890672996	0	0	0	0.0118277154622104	0.0118277154622104	0.0177415731933156	0.0177415731933156
140509_UNC11-SN627_0357_BC4CGKACXX_AGTCAA_L008	tumor	HR	0.0212805261522132	0.0638415784566395	0.0212805261522132	0.0496545610218307	0	0	0	0.0141870174348088	0.0212805261522132	0	0	0.0212805261522132	0.0283740348696175	0	0	0.0141870174348088	0	0	0	0	0	0	0	0	0
140509_UNC11-SN627_0357_BC4CGKACXX_AGTTCC_L007	tumor	HR	0.0142938938643789	0.0428816815931368	0.0142938938643789	0.0357347346609473	0.0142938938643789	0	0	0	0.0500286285253263	0	0.0428816815931368	0.0142938938643789	0.0142938938643789	0.0786164162540842	0	0.764723321744273	0	0.628931330032673	0	0	0	0	0.0142938938643789	0.192967567169116	0.121498097847221
140509_UNC11-SN627_0357_BC4CGKACXX_ATCACG_L001	tumor	HR	0.141162037738636	0.0156846708598484	0.039211677149621	0.039211677149621	0.0235270062897726	0	0	0.0313693417196968	0.0156846708598484	0	0.0156846708598484	0	0.0313693417196968	0	0	0.462697790365528	0	0.650913840683709	0	0	0	0	0	0.125477366878787	0.0470540125795452
140509_UNC11-SN627_0357_BC4CGKACXX_ATGTCA_L002	tumor	IR	0.490428658078752	0.0272460365599307	0.0272460365599307	0.0363280487465742	0.0272460365599307	0	0	0.0454100609332178	0	0	0	0.0454100609332178	0.0181640243732871	0.0272460365599307	0	0.199804268106158	0	0.354198475279099	0.0181640243732871	0	0	0.0181640243732871	0	0.290624389972594	0.108984146239723
140509_UNC11-SN627_0357_BC4CGKACXX_CAGATC_L005	tumor	HR	1.18250918712825	0.0622373256383288	0.0484068088298113	0.0829831008511051	0	0	0	0	0.0760678424468463	0	0	0.0829831008511051	0.0691525840425876	0.0345762920212938	0	0.0207457752127763	0	1.17559392872399	0.0138305168085175	0	0	0	0	0.145220426489434	0.0553220672340701
140509_UNC11-SN627_0357_BC4CGKACXX_CCGTCC_L004	tumor	HR	1.72079192422445	0.0419705347371817	0	0.0587587486320544	0.0167882138948727	0	0	0.0167882138948727	0.025182320842309	0	0	0.0419705347371817	0	0	0	0.747075518321834	0	0.520434630741053	0	0	0	0	0	0.050364641684618	0
140509_UNC11-SN627_0357_BC4CGKACXX_CTTGTA_L006	tumor	HR	0.0377158724533677	0.0603453959253884	0	0.150863489813471	0	0	0	0	0	0	0	0	0	0	0	0.150863489813471	0	0.256467932682901	0	0	0	0	0	0	0
140509_UNC11-SN627_0357_BC4CGKACXX_GATCAG_L004	tumor	HR	0.671127604591882	0.0189050029462502	0.0378100058925004	0.0850725132581258	0.122882519150626	0	0	0	0	0	0	0.0945250147312509	0	0	0	1.74871277252814	0	0.775105120796258	0	0	0	0	0	0.132335020623751	0.0472625073656255
140509_UNC11-SN627_0357_BC4CGKACXX_GTCCGC_L005	tumor	HR	0.0512801008850518	0.0598267843658938	0	0.0341867339233679	0	0	0	0	0	0	0	0	0	0.0170933669616839	0.0170933669616839	0.0256400504425259	0	0.0940135182892616	0	0	0	0	0	0	0
140509_UNC11-SN627_0357_BC4CGKACXX_GTGAAA_L008	tumor	HR	0.148065036501215	0.10364552555085	0.029613007300243	0	0	0	0	0	0	0	0.029613007300243	0.0222097554751822	0	0.0444195109503645	0	0.214694302926762	0	0.140661784676154	0	0	0	0	0	0.0518227627754252	0.0444195109503645
140509_UNC11-SN627_0357_BC4CGKACXX_TTAGGC_L006	tumor	LR	0.229438274909216	0	0.0404891073369205	0.0607336610053807	0.0404891073369205	0	0	0	0.0134963691123068	0	0.0134963691123068	0.0404891073369205	0.0202445536684602	0.0674818455615341	0	0.904256730524557	0	0.344157412363824	0	0	0	0.0202445536684602	0	0.182200983016142	0.134963691123068
140509_UNC11-SN627_0357_BC4CGKACXX_TTAGGC_L007	tumor	HR	1.26479686947946	0.0799584227831844	0.0508826326802082	0.0145378950514881	0	0	0	0.0290757901029761	0.0654205277316963	0	0.0218068425772321	0.0654205277316963	0.0799584227831844	0	0	1.09761107638735	0	0.603322644636755	0	0	0	0	0	0.0290757901029761	0.0145378950514881
140509_UNC12-SN629_0368_BC4241ACXX_AGTCAA_L001	tumor	LR	0.133914224882567	0.0315092293841335	0	0.0157546146920668	0	0	0	0	0.0472638440762003	0.0157546146920668	0	0.0315092293841335	0.141791532228601	0.0551411514222337	0.0236319220381001	2.60738873153705	0.0157546146920668	0.449006518723903	0	0	0	0	0	0.504147670146136	0.252073835073068
140509_UNC12-SN629_0368_BC4241ACXX_ATCACG_L001	tumor	HR	0.905918789689976	0.21269397670982	0.0157551093859126	0.0236326640788689	0	0	0	0.0157551093859126	0.0630204375436505	0	0	0.0630204375436505	0.0630204375436505	0	0	0.173306203245039	0.0157551093859126	0.693224812980156	0	0	0	0	0	0.0472653281577379	0.0236326640788689
140509_UNC12-SN629_0368_BC4241ACXX_GCCAAT_L001	tumor	IR	1.91016897725026	0.109392937023143	0.016829682618945	0.0925632544041975	0	0	0	0	0.0420742065473625	0	0.016829682618945	0.06731873047578	0.084148413094725	0.016829682618945	0	0	0	0.084148413094725	0	0	0	0	0.0252445239284175	0.40391238285468	0.218785874046285
140815_UNC11-SN627_0374_AC5FPLACXX_ACTTGA_L002	tumor	IR	0.417451597732274	0.0292948489636684	0.0292948489636684	0.0512659856864196	0.0219711367227513	0	0	0.0146474244818342	0.102531971372839	0.0146474244818342	0.0292948489636684	0.0146474244818342	0.080560834650088	0	0.0146474244818342	0.681105238405289	0	0.0512659856864196	0	0	0	0	0	1.35488676456966	0.974053728041973
140815_UNC11-SN627_0374_AC5FPLACXX_AGTTCC_L002	tumor	LR	0.502905505124261	0.094294782210799	0	0.0392894925878329	0	0	0	0	0.0864368836932324	0	0	0	0.0628631881405327	0.0157157970351332	0	1.30441115391605	0	0.094294782210799	0	0	0	0	0	0.180731665904031	0.0707210866580993
140815_UNC11-SN627_0374_AC5FPLACXX_AGTTCC_L007	tumor	IR	0	0.0687493952201639	0.0601557208176434	0.163279813647889	0	0	0	0	0.120311441635287	0	0	0.0429683720126025	0.18046716245293	0	0	0.197654511257971	0	0.498433115346188	0	0	0	0	0	0.0257810232075615	0.0601557208176434
140815_UNC11-SN627_0374_AC5FPLACXX_CCGTCC_L006	tumor	HR	0.69396123842248	0.0876582616954712	0.0438291308477356	0.0438291308477356	0	0	0	0	0.0365242757064463	0	0.0146097102825785	0.0803534065541819	0.0146097102825785	0.0511339859890249	0.0146097102825785	0.467510729042513	0	0.204535943956099	0.0292194205651571	0	0	0	0	0.0292194205651571	0.0365242757064463
140815_UNC11-SN627_0374_AC5FPLACXX_CCGTCC_L007	tumor	HR	0.133017767379824	0.0115667623808543	0.046267049523417	0.092534099046834	0	0	0	0	0	0	0.0115667623808543	0.0231335247617085	0.0115667623808543	0	0	0.352786252616055	0	0.0694005742851255	0	0	0	0	0	0.0867507178564069	0.0578338119042713
140815_UNC11-SN627_0374_AC5FPLACXX_CTTGTA_L006	tumor	HR	0.013248476312612	0.56306024328601	0.046369667094142	0.06624238156306	0	0	0	0	0.039745428937836	0	0	0.079490857875672	0.046369667094142	0	0	2.31185911655079	0	0.589557195911234	0.019872714468918	0	0	0	0	0	0
140815_UNC11-SN627_0374_AC5FPLACXX_GTGAAA_L003	tumor	IR	0.282354105899021	0.0645380813483477	0.0484035610112608	0	0	0	0.0161345203370869	0	0.169412463539413	0.0322690406741738	0.0484035610112608	0.0564708211798042	0.104874382191065	0.137143422865239	0.0242017805056304	1.41177052949511	0	0.86319683803415	0	0	0	0	0.0161345203370869	0.354959447415912	0.20974876438213
140815_UNC11-SN627_0375_BC59VCACXX_ACTTGA_L004	tumor	HR	0.443647698679943	0.0255950595392275	0	0.0426584325653792	0.0255950595392275	0	0	0	0.145038670722289	0	0	0	0.0938485516438342	0.0426584325653792	0	0.494837817758398	0.0170633730261517	0.0597218055915308	0	0	0	0.0597218055915308	0	0.494837817758398	0.290077341444578
140815_UNC11-SN627_0375_BC59VCACXX_CCGTCC_L001	tumor	HR	0	0	0	0.135398880362587	0	0	0	0	0	0	0	0.0150443200402875	0.030088640080575	0.0376108001007187	0.0150443200402875	0.3610636809669	0	0.105310240282012	0	0	0	0	0	0	0
140815_UNC11-SN627_0375_BC59VCACXX_CGATGT_L002	tumor	IR	0.199450771361162	0.0419896360760341	0	0.0314922270570256	0	0	0	0	0.0629844541140511	0	0	0.020994818038017	0.0524870450950426	0	0.0419896360760341	0.0629844541140511	0	0.314922270570256	0	0	0	0	0	1.228196855224	0.745316040349605
140815_UNC11-SN627_0375_BC59VCACXX_CGATGT_L003	tumor	HR	0.853468157142448	0	0.0196954190109796	0.0459559776922857	0	0	0	0.013130279340653	0	0	0	0	0	0	0	0	0	0.0656513967032652	0.0196954190109796	0	0	0	0	0	0
140815_UNC11-SN627_0375_BC59VCACXX_GCCAAT_L003	tumor	HR	0.143108005177277	0.168362359032091	0.0673449436128363	0.0420905897580227	0.0505087077096273	0	0	0.0168362359032091	0.235707302644927	0	0	0.0336724718064182	0.134689887225673	0.0336724718064182	0.0168362359032091	1.81831347754658	0	0.244125420596532	0	0	0	0	0	0.631358846370341	0.328306600112577
140815_UNC11-SN627_0375_BC59VCACXX_GCCAAT_L008	tumor	HR	0.589781466946044	0	0.0221168050104767	0	0	0	0	0	0.0589781466946044	0	0	0	0.0589781466946044	0.0589781466946044	0.0221168050104767	0.368613416841278	0	0.250657123452069	0	0	0	0	0	0	0.0147445366736511
140815_UNC11-SN627_0375_BC59VCACXX_GTGAAA_L001	tumor	HR	0.135093749851638	0.0836294641938712	0.0578973213649878	0.0192991071216626	0	0	0	0	0	0	0	0.0321651785361043	0	0	0	0.250888392581614	0	0.0257321428288834	0	0	0	0	0	0	0
140815_UNC11-SN627_0375_BC59VCACXX_GTGAAA_L002	tumor	HR	0	0.0132073779160173	0.0660368895800867	0.112262712286147	0	0	0	0	0.019811066874026	0	0.0132073779160173	0.0264147558320347	0	0.0132073779160173	0	0.0726405785380954	0	0.0990553343701301	0	0.0132073779160173	0	0	0.0264147558320347	0	0
140815_UNC11-SN627_0375_BC59VCACXX_TGACCA_L002	tumor	HR	0.156658101347676	0.078329050673838	0.0223797287639537	0.0335695931459306	0.0223797287639537	0	0	0	0	0	0	0.111898643819769	0	0	0	1.92465667370002	0	0.749720913592449	0	0	0.0223797287639537	0	0	0.0447594575279074	0.0335695931459306
140815_UNC11-SN627_0375_BC59VCACXX_TGACCA_L004	tumor	HR	0.334370043575757	0	0.0815536691648187	0.146796604496674	0	0	0	0	0.0244661007494456	0	0	0.0978644029977824	0	0	0	0.0733983022483368	0	1.01942086456023	0	0	0	0	0	0.244661007494456	0.154951971413155
140815_UNC9-SN296_0431_BC5AG8ACXX_ACTTGA_L001	tumor	HR	0.269374149838347	0	0	0	0	0	0	0	0	0	0	0	0	0.0269374149838347	0	0.350186394789851	0	0.0538748299676695	0	0	0	0.0404061224757521	0	0.0673435374595868	0.0269374149838347
140815_UNC9-SN296_0431_BC5AG8ACXX_AGTTCC_L001	tumor	HR	0	0	0	0.0413328704419247	0	0	0	0.0275552469612831	0	0	0	0	0	0	0	0.165331481767699	0	0.0413328704419247	0	0	0	0	0	0.17910910524834	0.0275552469612831
140815_UNC9-SN296_0431_BC5AG8ACXX_CTTGTA_L001	tumor	HR	0.255350954548355	0	0.026189841492139	0.026189841492139	0	0	0	0	0	0	0	0.026189841492139	0	0	0	0	0	0.0327373018651737	0.026189841492139	0	0	0	0	0	0
140815_UNC9-SN296_0431_BC5AG8ACXX_CTTGTA_L002	tumor	HR	0.0694992732576828	0	0.0347496366288414	0.0231664244192276	0	0	0	0	0	0	0	0.0231664244192276	0.0231664244192276	0	0	0.521244549432621	0	0	0	0	0	0	0	0.0463328488384552	0
140820_UNC17-D00216_0240_AC5FB2ACXX_ACAGTG_L002	tumor	HR	0	0	0.0293192422318704	0	0	0	0	0	0	0	0	0.0219894316739028	0	0.0659682950217085	0	0	0	0.241883748412931	0	0	0	0	0	0	0
140820_UNC17-D00216_0240_AC5FB2ACXX_ACTTGA_L005	tumor	HR	0.0710243423030488	0	0.0295934759596037	0.0295934759596037	0	0	0	0	0.0177560855757622	0.0118373903838415	0.0177560855757622	0.0177560855757622	0	0.0532682567272866	0.0118373903838415	0.366959101899086	0.0118373903838415	0.704324727838567	0.0118373903838415	0	0	0	0.0177560855757622	0.0177560855757622	0.0118373903838415
140820_UNC17-D00216_0240_AC5FB2ACXX_ACTTGA_L008	tumor	LR	0.0450379322977191	0.0300252881984794	0.0375316102480993	0.0225189661488596	0	0	0	0	0	0	0	0	0	0.0150126440992397	0	0.675568984465787	0	0.195164373290116	0	0	0	0	0	0	0
140820_UNC17-D00216_0240_AC5FB2ACXX_ATTCCT_L008	tumor	LR	1.18882594427953	0.160893736819786	0.0357541637377303	0.062569786541028	0.062569786541028	0	0	0.0357541637377303	0.0893854093443257	0	0.0178770818688651	0.0536312456065954	0.062569786541028	0.062569786541028	0.0178770818688651	0.786591602230066	0.0178770818688651	0.0178770818688651	0	0	0	0	0	0.116201032147623	0.107262491213191
140820_UNC17-D00216_0240_AC5FB2ACXX_GAGTGG_L006	tumor	HR	0.402675246983204	0.0187290812550327	0	0.0468227031375818	0	0	0	0	0	0.0187290812550327	0	0	0.0374581625100655	0.0374581625100655	0	0.337123462590589	0.0280936218825491	0.280936218825491	0	0	0	0	0	0	0
140820_UNC17-D00216_0240_AC5FB2ACXX_GAGTGG_L007	tumor	HR	0.0222973976506525	0	0	0.0445947953013051	0	0	0	0	0	0	0	0.0222973976506525	0	0	0	0.200676578855873	0	0.234122675331852	0	0	0	0	0	0	0
140820_UNC17-D00216_0240_AC5FB2ACXX_GATCAG_L003	tumor	LR	0	0	0	0	0	0	0	0	0	0	0	0	0	0	0	0	0	0	0	0	0	0	0	0	0
140820_UNC17-D00216_0240_AC5FB2ACXX_GGCTAC_L003	tumor	LR	0.518175324462945	0.118565540343216	0	0	0	0	0	0	0.0570871120171041	0	0	0.00878263261801601	0.0439131630900801	0.013173948927024	0	0.303000825321552	0	0	0	0	0	0.013173948927024	0	0.180043968669328	0.0834350098711521
140820_UNC17-D00216_0240_AC5FB2ACXX_GGCTAC_L005	tumor	LR	0.0975185533923757	0	0	0.0150028543680578	0	0	0	0	0.0375071359201445	0	0	0	0.0150028543680578	0.0300057087361156	0	0.262549951441011	0	0	0	0	0	0.0225042815520867	0	0	0.0150028543680578
140820_UNC17-D00216_0240_AC5FB2ACXX_GTGGCC_L008	tumor	HR	0.118525536635034	0.0711153219810206	0	0.063213619538685	0	0	0	0	0.0158034048846713	0	0	0.0237051073270069	0.12642723907737	0	0	0.63213619538685	0	0.284461287924083	0	0	0	0	0	0.355576609905103	0.118525536635034
140820_UNC17-D00216_0240_AC5FB2ACXX_GTTTCG_L004	tumor	LR	1.13322294151395	0.0223662422667226	0.0223662422667226	0.0521878986223528	0	0	0	0	0.126742039511428	0.0149108281778151	0	0.0521878986223528	0.231117836756134	0.0447324845334453	0.0298216563556302	1.01393631609143	0	0.521878986223528	0	0	0	0.0149108281778151	0	0.559156056668066	0.305671977645209
140820_UNC17-D00216_0240_AC5FB2ACXX_GTTTCG_L005	tumor	LR	0.35239092322619	0.0146829551344246	0	0.0734147756721229	0	0	0	0.0146829551344246	0.132146596209821	0	0	0.0293659102688492	0.146829551344246	0.0146829551344246	0.0146829551344246	0.345049445658978	0	0	0	0	0	0.0146829551344246	0	1.89410121234077	1.29944152939658
140820_UNC17-D00216_0240_AC5FB2ACXX_GTTTCG_L007	tumor	HR	0.130664760703357	0.0186663943861939	0	0.0684434460827109	0	0	0	0	0.0311106573103231	0	0.0248885258482585	0.0311106573103231	0.0248885258482585	0.0808877090068402	0.0124442629241293	0.118220497779228	0	0.286218047254973	0.41688280795833	0	0	0.0186663943861939	0	0.0746655775447755	0.0248885258482585
140820_UNC17-D00216_0240_AC5FB2ACXX_TAGCTT_L007	tumor	HR	0.0281910084710823	0.0338292101652988	0	0.0225528067768658	0	0	0	0	0.0169146050826494	0	0	0	0	0.0169146050826494	0	0.0451056135537317	0	0.46233253892575	0	0	0	0	0	0.0620202186363811	0.0563820169421646
140820_UNC17-D00216_0240_AC5FB2ACXX_TTAGGC_L004	tumor	HR	0.0173783392000869	0	0	0.0695133568003475	0	0	0	0	0	0	0	0.0260675088001303	0	0	0	0.121648374400608	0	0.165094222400825	0	0	0	0	0	0	0
140820_UNC17-D00216_0241_BC5DBKACXX_ACTGAT_L004	tumor	IR	0.816510131777312	0.0556711453484531	0.0371140968989688	0.15464207041237	0.0185570484494844	0	0	0	0.111342290696906	0	0.0123713656329896	0.0804138766144323	0.191756167311339	0.0371140968989688	0	0.0247427312659792	0	0.0494854625319583	0	0	0	0	0	0.0680425109814427	0.0804138766144323
140820_UNC17-D00216_0241_BC5DBKACXX_ACTGAT_L007	tumor	HR	0.587322075158564	0.075783493568847	0.132621113745482	0.2415598857507	0	0	0	0.0378917467844235	0.0521011518285823	0	0.0189458733922117	0.0899928986130058	0.11367524035327	0	0	0.0142094050441588	0	0.35523512610397	0.00947293669610587	0	0	0	0	0.246296354098753	0.127884645397429
140820_UNC17-D00216_0241_BC5DBKACXX_ATTCCT_L001	tumor	HR	0.20531482351761	0.777263260459525	0.0219980168054583	0.0586613781478887	0	0	0	0	0.0293306890739444	0	0	0.0513287058794026	0	0	0	0.417962319303707	0	0.0439960336109165	0	0	0	0	0	0	0.0219980168054583
140820_UNC17-D00216_0241_BC5DBKACXX_ATTCCT_L003	tumor	HR	0.662187734778661	0	0	0.145681301651305	0	0	0	0.0397312640867197	0.132437546955732	0	0	0.0264875093911465	0.397312640867197	0	0	0.768137772343247	0	0.0264875093911465	0	0	0	0	0	0.225143829824745	0.172168811042452
140820_UNC17-D00216_0241_BC5DBKACXX_CGATGT_L004	tumor	HR	0	0.0121662277537788	0	0.0121662277537788	0	0	0	0	0	0	0	0.0182493416306682	0.0121662277537788	0.0729973665226729	0.030415569384447	0.0243324555075576	0	1.00371378968675	0	0	0	0	0	1.48427978596102	0.857719056641406
140820_UNC17-D00216_0241_BC5DBKACXX_CGATGT_L005	tumor	IR	0.102665517807102	0.108068966112739	0	0.0108068966112739	0	0	0	0	0.0270172415281847	0.0108068966112739	0.0162103449169108	0.0162103449169108	0	0.0108068966112739	0	0.0594379313620063	0	0	0	0	0	0.0216137932225477	0	0.0918586211958279	0.0486310347507324
140820_UNC17-D00216_0241_BC5DBKACXX_CGATGT_L006	tumor	HR	0.0436600289596972	0.0109150072399243	0.0163725108598865	0.0600325398195837	0	0	0	0	0.0109150072399243	0	0.0218300144798486	0.0272875180998108	0.0109150072399243	0.0436600289596972	0	0.529377851136329	0	0.185555123078713	0	0.0109150072399243	0	0	0	0.0218300144798486	0.0327450217197729
140820_UNC17-D00216_0241_BC5DBKACXX_CGTACG_L002	tumor	HR	0	0.149544970545423	0	0	0	0	0	0	0.0299089941090846	0	0	0	0.0598179882181693	0.0598179882181693	0	0	0	0.3888169234181	0	0	0	0	0.0199393294060564	0.0697876529211975	0
140820_UNC17-D00216_0241_BC5DBKACXX_CGTACG_L005	tumor	HR	0	0	0.0332251956581935	0.0387627282678924	0.0110750652193978	0	0	0	0.0110750652193978	0.0332251956581935	0.0498377934872902	0.0830629891454836	0	0.060912858706688	0.0221501304387956	0.0166125978290967	0	0.980143271916707	0	0	0	0	0	0.0443002608775913	0.0443002608775913
140820_UNC17-D00216_0241_BC5DBKACXX_GAGTGG_L001	tumor	IR	0.174987873777817	0.0524963621333451	0	0.0524963621333451	0	0	0	0	0	0	0	0.0174987873777817	0.0349975747555634	0	0.0349975747555634	0.594958770844577	0	0.472467259200106	0	0	0	0	0	0.472467259200106	0.253732416977834
140820_UNC17-D00216_0241_BC5DBKACXX_GATCAG_L008	tumor	HR	0	1.29349337288661	0.0210324125672619	0	0	0	0	0	0	0	0.0210324125672619	0	0	0	0	0.788715471272322	0	0.315486188508929	0	0	0	0	0	0.273421363374405	0.22084033195625
140820_UNC17-D00216_0241_BC5DBKACXX_GCCAAT_L007	tumor	HR	0.078528660981214	0.0224367602803469	0.0168275702102602	0.224367602803469	0	0	0	0	0.0560919007008672	0	0.0280459503504336	0	0.039264330490607	0	0	0.314114643924856	0	0.0336551404205203	0	0	0	0	0	0.0112183801401734	0.0112183801401734
140820_UNC17-D00216_0241_BC5DBKACXX_GCCAAT_L008	tumor	HR	0	0	0	0.0186458760673505	0	0	0	0	0	0	0	0.0372917521347011	0	0	0.0186458760673505	1.10942962600736	0	0.205104636740856	0	0	0	0	0	0.0279688141010258	0
140820_UNC17-D00216_0241_BC5DBKACXX_GTGGCC_L004	tumor	IR	0.379508058580378	0.121442578745721	0	0.146743115984413	0.0910819340592908	0	0	0.0506010744773838	0.040480859581907	0.0151803223432151	0	0	0.126502686193459	0.0455409670296454	0	0	0.0253005372386919	0.166983545775366	0.0101202148954768	0	0	0.0151803223432151	0	0.0202404297909535	0.0101202148954768
140820_UNC17-D00216_0241_BC5DBKACXX_TAGCTT_L001	tumor	HR	0.158005685759034	0.0274792496972233	0.0137396248486117	0.0618283118187525	0	0	0	0.0274792496972233	0.0480886869701408	0	0	0.0618283118187525	0.0755679366673641	0.0137396248486117	0	0.185484935456257	0	0.0206094372729175	0	0	0	0	0	0.144266060910422	0.116786811213199
140820_UNC17-D00216_0241_BC5DBKACXX_TGACCA_L005	tumor	IR	0.0900125171406336	0.0225031292851584	0	0	0	0	0	0	0.0225031292851584	0	0	0	0	0	0	0.191276598923846	0	0.0450062585703168	0	0	0	0	0	0	0
140820_UNC17-D00216_0241_BC5DBKACXX_TGACCA_L006	tumor	HR	0.291756662899427	0.0816918656118395	0.0175053997739656	0.0408459328059198	0	0	0	0	0.0233405330319541	0	0	0.0350107995479312	0.0291756662899427	0.0583513325798854	0	0.0875269988698281	0	0.227570197061553	0	0	0	0	0	0.105032398643794	0.0933621321278166
140820_UNC17-D00216_0241_BC5DBKACXX_TGACCA_L008	tumor	HR	0.126290710354234	0	0	0.0210484517257057	0	0	0	0.0140323011504705	0	0	0.0210484517257057	0	0	0	0	0.0841938069028229	0	0	0	0	0	0	0	0.0771776563275877	0.0491130540266467
140821_UNC11-SN627_0376_AC5FE5ACXX_ATCACG_L001	tumor	HR	1.25882849260871	0.0156376210261951	0	0	0	0	0	0	0	0	0	0	0	0.0781881051309756	0	0.422215767707268	0	0.156376210261951	0	0	0	0	0	0	0
140821_UNC11-SN627_0376_AC5FE5ACXX_GATCAG_L007	tumor	HR	0	0	0.0451856511217684	0.0376547092681404	0	0	0	0	0	0	0	0.0150618837072561	0	0	0	0.0903713022435369	0	0	0	0	0	0	0	0	0
140821_UNC11-SN627_0376_AC5FE5ACXX_GCCAAT_L001	tumor	HR	0.175720795551842	0.0743434135027022	0.0405509528196558	0	0	0	0	0	0.0811019056393115	0	0.0473094449562651	0.0608264292294836	0.0135169842732186	0.0135169842732186	0	0.168962303415232	0.0135169842732186	0.398751036059948	0	0.0878603977759208	0	0.0135169842732186	0	0.141928334868795	0.0946188899125301
140821_UNC11-SN627_0376_AC5FE5ACXX_GGCTAC_L002	tumor	HR	0	0	0.0398748734446282	0.0299061550834712	0	0	0	0	0	0	0	0.0398748734446282	0	0.0299061550834712	0	0.0498435918057853	0	0.0996871836115706	0	0	0	0	0	0	0
140826_UNC9-SN296_0432_AC5CAJACXX_ACAGTG_L002	tumor	IR	0.0469042060765187	0	0	0.0281425236459112	0	0	0	0	0	0	0.0281425236459112	0	0	0.0281425236459112	0	0.0750467297224299	0	0	0	0.0187616824306075	0	0	0	0.0187616824306075	0
140826_UNC9-SN296_0432_AC5CAJACXX_ACAGTG_L005	tumor	HR	0.0985818271837473	0	0	0.0704155908455338	0	0	0	0	0	0	0	0.112664945352854	0	0.0985818271837473	0	0.0704155908455338	0	0.281662363382135	0	0	0	0	0	0.126748063521961	0.0281662363382135
140826_UNC9-SN296_0432_AC5CAJACXX_ACTGAT_L004	tumor	IR	0	0	0	0.0253849088341615	0.0253849088341615	0	0	0	0	0	0	0.0380773632512423	0	0.16500190742205	0.0253849088341615	0.431543450180746	0	0.482313267849069	0	0	0	0	0	0	0
140826_UNC9-SN296_0432_AC5CAJACXX_ACTTGA_L005	tumor	IR	0.796138942677805	0.111459451974893	0	0.0477683365606683	0	0	0	0	0.0318455577071122	0	0	0.0318455577071122	0.0477683365606683	0	0	0.6528339329958	0	0	0	0	0	0	0	0.191073346242673	0.127382230828449
140826_UNC9-SN296_0432_AC5CAJACXX_ATCACG_L002	tumor	HR	0.0496077456025908	0.0396861964820727	0	0	0	0	0	0	0.0496077456025908	0	0	0	0.0297646473615545	0.0198430982410363	0	0.396861964820727	0	0.0496077456025908	0	0	0	0	0	0.128980138566736	0.0694508438436272
140826_UNC9-SN296_0432_AC5CAJACXX_ATCACG_L004	tumor	HR	0.640678169395518	0.115532128907389	0	0.0210058416195252	0	0	0	0	0.0210058416195252	0	0.0315087624292878	0.0420116832390504	0	0	0	0.0210058416195252	0	0.24156717862454	0.0735204456683381	0.0210058416195252	0	0	0	0.199555495385489	0.0945262872878633
140826_UNC9-SN296_0432_AC5CAJACXX_CGTACG_L004	tumor	HR	0.0627153393893272	0	0	0	0	0	0	0	0	0	0	0.0501722715114618	0.0250861357557309	0.0501722715114618	0	0	0	0	0	0	0	0	0	0.163059882412251	0.0501722715114618
140826_UNC9-SN296_0432_AC5CAJACXX_CGTACG_L006	tumor	HR	0.754097208242666	0.0383439258428474	0.0511252344571299	0.0383439258428474	0	0	0	0	0.0255626172285649	0	0	0.0639065430714124	0.115031777528542	0	0	0.319532715357062	0	0.0383439258428474	0	0	0	0	0	0.0639065430714124	0.0894691602999773
140826_UNC9-SN296_0432_AC5CAJACXX_GTGGCC_L003	tumor	HR	0	0	0	0	0	0	0	0	0	0	0	0.0352264162049687	0	0	0	0	0	0.28181132963975	0	0	0	0	0	0	0
140826_UNC9-SN296_0432_AC5CAJACXX_TAGCTT_L003	tumor	HR	0	0.0536079928123475	0.0268039964061738	0	0	0	0	0	0.0201029973046303	0	0	0.0938139874216082	0.180926975741673	0	0.0201029973046303	2.63349264690657	0	0.375255949686433	0	0	0	0.0134019982030869	0	0.649996912849714	0.120617983827782
140826_UNC9-SN296_0432_AC5CAJACXX_TAGCTT_L006	tumor	HR	0	0	0.0920507085787394	0.0394503036766026	0	0	0	0	0	0	0.0263002024510684	0.118350911029808	0.0394503036766026	0	0	1.22295941397468	0.0394503036766026	0.696955364953313	0	0	0	0	0	0	0
140826_UNC9-SN296_0432_AC5CAJACXX_TTAGGC_L005	tumor	HR	0.321930382441175	0.0378741626401382	0	0.0568112439602073	0	0	0	0	0	0	0	0.0757483252802764	0.0568112439602073	0	0	0.0946854066003455	0	0.151496650560553	0	0	0	0	0	0.113622487920415	0.0378741626401382
141031_UNC11-SN627_0387_AC5FAKACXX_ACTTGA_L007	tumor	HR	0.638759496069535	0.0242566897241596	0.0646845059310922	0.0323422529655461	0	0	0	0	0.0242566897241596	0	0	0	0.0485133794483191	0	0	0.355764782621007	0	0	0	0	0	0	0	0	0
141031_UNC11-SN627_0387_AC5FAKACXX_GATCAG_L008	tumor	HR	0.761960575837094	0.0806781786180452	0.0179284841373434	0.0806781786180452	0	0	0	0	0.0358569682746868	0	0	0.0896424206867169	0.0448212103433584	0	0	1.0129593537599	0	0.286855746197494	0	0	0	0	0	0.0448212103433584	0
141031_UNC11-SN627_0387_AC5FAKACXX_GTCCGC_L002	tumor	HR	0	0.150784909070225	0	0	0	0	0	0	0	0	0	0	0.0177394010670853	0	0	0.159654609603768	0	0.0177394010670853	0	0	0	0	0	0	0
141031_UNC11-SN627_0387_AC5FAKACXX_GTGAAA_L003	tumor	LR	0	0.0637860834912813	0	0.0273368929248349	0	0	0	0	0	0	0	0	0.0273368929248349	0	0	0.227807441040291	0.0364491905664465	0	0	0	0	0	0	0.419165691514135	0.0911229764161162
141031_UNC11-SN627_0387_AC5FAKACXX_GTTTCG_L005	tumor	HR	0.534152577850532	2.34562653751755	0.0154826834159574	0.139344150743617	0.0154826834159574	0	0	0	0	0	0	0.0154826834159574	0.0154826834159574	0	0	0.518669894434575	0	0.371584401982979	0.0154826834159574	0	0	0	0	0.154826834159574	0.0619307336638298
141031_UNC11-SN627_0387_AC5FAKACXX_TAGCTT_L007	tumor	HR	0.0919664389382558	0.0668846828641861	0	0	0	0	0	0	0	0	0	0.0167211707160465	0	0.0167211707160465	0	1.01999141367884	0	0.183932877876512	0	0	0	0	0	0.0167211707160465	0
